# Supplementary material for: Pyrazinacenes exhibit on-surface oxidation-state-dependent conformational and self-assembly behaviours
Source: Commun Chem. 2021 Mar 10;4:29. doi: 10.1038/s42004-021-00470-w (PMC9814942; doi:10.1038/s42004-021-00470-w)
Supplement: Supplementary file 3 — Supplementary Data 1 [file 42004_2021_470_MOESM3_ESM.cif]

 
data_shelx
 
_audit_creation_method            'SHELXL-2014/7'
_shelx_SHELXL_version_number      '2014/7'
_chemical_name_systematic         ?
_chemical_name_common             ?
_chemical_melting_point           ?
_chemical_formula_moiety          ?
_chemical_formula_sum
 'C42 H34 N8 O2' 
_chemical_formula_weight          682.77

loop_
 _atom_type_symbol
 _atom_type_description
 _atom_type_scat_dispersion_real
 _atom_type_scat_dispersion_imag
 _atom_type_scat_source
 'C'  'C'   0.0033   0.0016
 'International Tables Vol C Tables 4.2.6.8 and 6.1.1.4'
 'H'  'H'   0.0000   0.0000
 'International Tables Vol C Tables 4.2.6.8 and 6.1.1.4'
 'N'  'N'   0.0061   0.0033
 'International Tables Vol C Tables 4.2.6.8 and 6.1.1.4'
 'O'  'O'   0.0106   0.0060
 'International Tables Vol C Tables 4.2.6.8 and 6.1.1.4'
 
_space_group_crystal_system       monoclinic
_space_group_IT_number            14
_space_group_name_H-M_alt         'P 21/n'
_space_group_name_Hall            '-P 2yn'
 
_shelx_space_group_comment
;
The symmetry employed for this shelxl refinement is uniquely defined
by the following loop, which should always be used as a source of
symmetry information in preference to the above space-group names.
They are only intended as comments.
;
 
loop_
 _space_group_symop_operation_xyz
 'x, y, z'
 '-x+1/2, y+1/2, -z+1/2'
 '-x, -y, -z'
 'x-1/2, -y-1/2, z-1/2'
 
_cell_length_a                    15.6972(4)
_cell_length_b                    5.71170(10)
_cell_length_c                    19.7826(6)
_cell_angle_alpha                 90
_cell_angle_beta                  106.4810(10)
_cell_angle_gamma                 90
_cell_volume                      1700.79(7)
_cell_formula_units_Z             2
_cell_measurement_temperature     213(2)
_cell_measurement_reflns_used     9902
_cell_measurement_theta_min       2.71
_cell_measurement_theta_max       37.43
 
_exptl_crystal_description        'Bar'
_exptl_crystal_colour             'Orange'
_exptl_crystal_density_meas       ?
_exptl_crystal_density_method     ?
_exptl_crystal_density_diffrn     1.333          
_exptl_crystal_F_000              716
_exptl_transmission_factor_min    ?
_exptl_transmission_factor_max    ?
_exptl_crystal_size_max           0.472
_exptl_crystal_size_mid           0.164
_exptl_crystal_size_min           0.113
_exptl_absorpt_coefficient_mu     0.085
_shelx_estimated_absorpt_T_min    0.961
_shelx_estimated_absorpt_T_max    0.990
_exptl_absorpt_correction_type    multi-scan
_exptl_absorpt_correction_T_min   0.3913
_exptl_absorpt_correction_T_max   0.4394
_exptl_absorpt_process_details     
;
CrystalClear (Rigaku, 1997--2002)
; 
_diffrn_ambient_temperature       213(2)
_diffrn_radiation_wavelength      0.71073
_diffrn_radiation_type            MoK\a
_diffrn_radiation_source          'Rotating Anode'
_diffrn_radiation_monochromator   'Confocal'
_diffrn_radiation_detector        'CCD'
_diffrn_measurement_device
;
Rigaku AFC11 Saturn724+ (4x4 bin mode)
;
_diffrn_measurement_method        'dtprofit.ref'
_diffrn_detector_area_resol_mean  28.5714
_diffrn_reflns_number             36563
_diffrn_reflns_av_unetI/netI      0.0353
_diffrn_reflns_av_R_equivalents   0.0428
_diffrn_reflns_limit_h_min        -26
_diffrn_reflns_limit_h_max        23
_diffrn_reflns_limit_k_min        -9
_diffrn_reflns_limit_k_max        9
_diffrn_reflns_limit_l_min        -31
_diffrn_reflns_limit_l_max        33
_diffrn_reflns_theta_min          1.469
_diffrn_reflns_theta_max          37.517
_diffrn_reflns_theta_full         25.242
_diffrn_measured_fraction_theta_max   0.947
_diffrn_measured_fraction_theta_full  1.000
_diffrn_reflns_Laue_measured_fraction_max    0.947
_diffrn_reflns_Laue_measured_fraction_full   1.000
_diffrn_reflns_point_group_measured_fraction_max   0.947
_diffrn_reflns_point_group_measured_fraction_full  1.000
_reflns_number_total              8491
_reflns_number_gt                 6082
_reflns_threshold_expression      'I > 2\s(I)'
_reflns_Friedel_coverage          0.000
_reflns_Friedel_fraction_max      .
_reflns_Friedel_fraction_full     .
 
_reflns_special_details
;
 Reflections were merged by SHELXL according to the crystal
 class for the calculation of statistics and refinement.
 
 _reflns_Friedel_fraction is defined as the number of unique
 Friedel pairs measured divided by the number that would be
 possible theoretically, ignoring centric projections and
 systematic absences.
;
 
_computing_data_collection        'CrystalClear (Rigaku, 1997--2002)'
_computing_cell_refinement        'CrystalClear (Rigaku, 1997--2002)'
_computing_data_reduction         'CrystalClear (Rigaku, 1997--2002)'
_computing_structure_solution     'SHELXT (Sheldrick, 2014)'
_computing_structure_refinement 'SHELXL-2014/7 (Sheldrick, 2014)'
_computing_molecular_graphics     ?
_computing_publication_material   ?
_refine_special_details
;
 Refined as a 2-component inversion twin.
;
_refine_ls_structure_factor_coef  Fsqd
_refine_ls_matrix_type            full
_refine_ls_weighting_scheme       calc
_refine_ls_weighting_details
'w=1/[\s^2^(Fo^2^)+(0.1406P)^2^+0.5673P] where P=(Fo^2^+2Fc^2^)/3'
_atom_sites_solution_primary      ?
_atom_sites_solution_secondary    ?
_atom_sites_solution_hydrogens    geom
_refine_ls_hydrogen_treatment     constr
_refine_ls_extinction_method      'SHELXL-2014/7 (Sheldrick 2014'
_refine_ls_extinction_coef        0.058(6)
_refine_ls_extinction_expression
 'Fc^*^=kFc[1+0.001xFc^2^\l^3^/sin(2\q)]^-1/4^'
_refine_ls_number_reflns          8491
_refine_ls_number_parameters      244
_refine_ls_number_restraints      3
_refine_ls_R_factor_all           0.1079
_refine_ls_R_factor_gt            0.0793
_refine_ls_wR_factor_ref          0.2500
_refine_ls_wR_factor_gt           0.2201
_refine_ls_goodness_of_fit_ref    1.063
_refine_ls_restrained_S_all       1.102
_refine_ls_shift/su_max           0.000
_refine_ls_shift/su_mean          0.000
 
loop_
 _atom_site_label
 _atom_site_type_symbol
 _atom_site_fract_x
 _atom_site_fract_y
 _atom_site_fract_z
 _atom_site_U_iso_or_equiv
 _atom_site_adp_type
 _atom_site_occupancy
 _atom_site_site_symmetry_order  
 _atom_site_calc_flag
 _atom_site_refinement_flags_posn
 _atom_site_refinement_flags_adp
 _atom_site_refinement_flags_occupancy
 _atom_site_disorder_assembly
 _atom_site_disorder_group
N1 N 0.66178(7) 0.75721(18) 0.41320(5) 0.02392(19) Uani 1 1 d D . . . .
N2 N 0.55510(7) 0.50098(19) 0.43067(5) 0.0262(2) Uani 1 1 d D . . . .
H2N H 0.5563 0.4234 0.3931 0.031 Uiso 1 1 calc R U . . .
N3 N 0.45311(7) 0.23967(18) 0.45088(6) 0.0257(2) Uani 1 1 d D . . . .
H3N H 0.4575 0.1557 0.4153 0.031 Uiso 1 1 calc R U . . .
N4 N 0.34128(6) -0.00456(18) 0.46536(5) 0.02313(19) Uani 1 1 d D . . . .
C1 C 0.76168(8) 1.2235(2) 0.35466(7) 0.0271(2) Uani 1 1 d . . . . .
H1 H 0.7217 1.3348 0.3629 0.033 Uiso 1 1 calc R U . . .
C2 C 0.81139(9) 1.2740(2) 0.30832(7) 0.0308(3) Uani 1 1 d . . . . .
H2 H 0.8043 1.4191 0.2850 0.037 Uiso 1 1 calc R U . . .
C3 C 0.87125(9) 1.1118(2) 0.29637(7) 0.0327(3) Uani 1 1 d . . . . .
H3 H 0.9045 1.1466 0.2649 0.039 Uiso 1 1 calc R U . . .
C4 C 0.88182(9) 0.8978(3) 0.33103(8) 0.0339(3) Uani 1 1 d . . . . .
H4 H 0.9232 0.7887 0.3238 0.041 Uiso 1 1 calc R U . . .
C5 C 0.83122(8) 0.8448(2) 0.37642(7) 0.0291(2) Uani 1 1 d . . . . .
H5 H 0.8375 0.6982 0.3989 0.035 Uiso 1 1 calc R U . . .
C6 C 0.77132(7) 1.0074(2) 0.38886(6) 0.0225(2) Uani 1 1 d . . . . .
C7 C 0.71578(7) 0.9430(2) 0.43574(6) 0.0223(2) Uani 1 1 d . . . . .
C8 C 0.60782(7) 0.6960(2) 0.45117(6) 0.0222(2) Uani 1 1 d . . . . .
C9 C 0.50220(8) 0.4326(2) 0.46926(6) 0.0240(2) Uani 1 1 d . . . . .
C10 C 0.39552(7) 0.1745(2) 0.48864(6) 0.02151(19) Uani 1 1 d . . . . .
C11 C 0.28296(7) -0.0619(2) 0.50156(6) 0.0220(2) Uani 1 1 d . . . . .
C12 C 0.21851(7) -0.2490(2) 0.46904(6) 0.0238(2) Uani 1 1 d . . . . .
C13 C 0.13111(8) -0.2506(3) 0.47383(7) 0.0317(3) Uani 1 1 d . . . . .
H13 H 0.1116 -0.1307 0.4984 0.038 Uiso 1 1 calc R U . . .
C14 C 0.07291(9) -0.4300(3) 0.44217(8) 0.0384(3) Uani 1 1 d . . . . .
H14 H 0.0143 -0.4291 0.4453 0.046 Uiso 1 1 calc R U . . .
C15 C 0.10071(10) -0.6094(3) 0.40614(8) 0.0388(3) Uani 1 1 d . . . . .
H15 H 0.0619 -0.7325 0.3864 0.047 Uiso 1 1 calc R U . . .
C16 C 0.18635(10) -0.6054(3) 0.39957(8) 0.0346(3) Uani 1 1 d . . . . .
H16 H 0.2054 -0.7248 0.3745 0.041 Uiso 1 1 calc R U . . .
C17 C 0.24409(8) -0.4255(2) 0.42990(7) 0.0273(2) Uani 1 1 d . . . . .
H17 H 0.3014 -0.4224 0.4240 0.033 Uiso 1 1 calc R U . . .
C18 C 0.35044(14) 0.2637(6) 0.26640(13) 0.0752(9) Uani 1 1 d D . . . .
H18A H 0.3340 0.3530 0.3031 0.090 Uiso 1 1 calc R U . . .
H18B H 0.3003 0.2643 0.2235 0.090 Uiso 1 1 calc R U . . .
C19 C 0.43276(19) 0.3658(7) 0.25215(15) 0.0805(8) Uani 1 1 d D . . . .
H19 H 0.4298 0.4710 0.2150 0.097 Uiso 1 1 calc R U . . .
C20 C 0.49487(15) 0.0976(6) 0.28737(12) 0.0689(7) Uani 1 1 d D . . . .
H20 H 0.5162 0.0079 0.2558 0.083 Uiso 1 1 calc R U . . .
C21 C 0.3753(3) 0.0263(6) 0.28965(14) 0.1001(13) Uani 1 1 d D . . . .
H21 H 0.3365 -0.1017 0.2762 0.120 Uiso 1 1 calc R U . . .
O1A O 0.50424(16) 0.3009(5) 0.29292(12) 0.0401(4) Uani 0.5 1 d . . P . .
O1B O 0.45226(16) 0.0063(4) 0.32894(12) 0.0401(4) Uani 0.5 1 d . . P . .
 
loop_
 _atom_site_aniso_label
 _atom_site_aniso_U_11
 _atom_site_aniso_U_22
 _atom_site_aniso_U_33
 _atom_site_aniso_U_23
 _atom_site_aniso_U_13
 _atom_site_aniso_U_12
N1 0.0267(4) 0.0245(4) 0.0248(4) -0.0004(3) 0.0142(3) -0.0027(3)
N2 0.0323(5) 0.0274(5) 0.0244(4) -0.0058(3) 0.0169(4) -0.0080(4)
N3 0.0291(4) 0.0246(5) 0.0293(5) -0.0041(3) 0.0178(4) -0.0044(3)
N4 0.0238(4) 0.0234(4) 0.0253(4) -0.0010(3) 0.0119(3) -0.0021(3)
C1 0.0309(5) 0.0236(5) 0.0305(5) 0.0032(4) 0.0149(4) 0.0009(4)
C2 0.0367(6) 0.0276(6) 0.0318(6) 0.0052(4) 0.0158(5) -0.0040(4)
C3 0.0361(6) 0.0335(6) 0.0355(6) 0.0007(5) 0.0217(5) -0.0065(5)
C4 0.0352(6) 0.0325(6) 0.0429(7) 0.0014(5) 0.0255(5) 0.0025(5)
C5 0.0321(5) 0.0243(5) 0.0367(6) 0.0041(4) 0.0194(5) 0.0031(4)
C6 0.0238(4) 0.0225(5) 0.0243(4) 0.0009(4) 0.0117(4) -0.0012(3)
C7 0.0235(4) 0.0225(5) 0.0239(4) 0.0013(3) 0.0114(3) -0.0003(3)
C8 0.0236(4) 0.0226(5) 0.0239(4) -0.0011(4) 0.0124(3) -0.0020(3)
C9 0.0293(5) 0.0235(5) 0.0227(5) -0.0006(4) 0.0132(4) 0.0010(4)
C10 0.0222(4) 0.0215(4) 0.0237(4) -0.0008(3) 0.0112(3) -0.0010(3)
C11 0.0221(4) 0.0222(5) 0.0241(4) 0.0013(3) 0.0104(3) -0.0005(3)
C12 0.0232(4) 0.0260(5) 0.0231(4) 0.0026(4) 0.0081(4) -0.0022(4)
C13 0.0240(5) 0.0430(7) 0.0297(5) -0.0002(5) 0.0102(4) -0.0047(5)
C14 0.0276(5) 0.0544(9) 0.0322(6) 0.0044(6) 0.0070(5) -0.0128(6)
C15 0.0375(7) 0.0405(8) 0.0323(6) 0.0036(5) 0.0000(5) -0.0146(6)
C16 0.0392(7) 0.0292(6) 0.0303(6) -0.0009(5) 0.0019(5) -0.0033(5)
C17 0.0276(5) 0.0269(5) 0.0262(5) 0.0006(4) 0.0056(4) -0.0008(4)
C18 0.0363(8) 0.141(3) 0.0497(11) -0.0185(14) 0.0141(8) 0.0119(12)
C19 0.0747(16) 0.114(3) 0.0579(13) 0.0079(15) 0.0260(12) -0.0121(17)
C20 0.0516(11) 0.107(2) 0.0487(10) -0.0076(12) 0.0160(9) 0.0240(12)
C21 0.143(3) 0.088(2) 0.0475(12) -0.0160(13) -0.0085(16) -0.048(2)
O1A 0.0468(8) 0.0416(9) 0.0370(7) -0.0086(6) 0.0203(7) -0.0074(7)
O1B 0.0468(8) 0.0416(9) 0.0370(7) -0.0086(6) 0.0203(7) -0.0074(7)
 
_geom_special_details
;
 All esds (except the esd in the dihedral angle between two l.s. planes)
 are estimated using the full covariance matrix.  The cell esds are taken
 into account individually in the estimation of esds in distances, angles
 and torsion angles; correlations between esds in cell parameters are only
 used when they are defined by crystal symmetry.  An approximate (isotropic)
 treatment of cell esds is used for estimating esds involving l.s. planes.
;
 
loop_
 _geom_bond_atom_site_label_1
 _geom_bond_atom_site_label_2
 _geom_bond_distance
 _geom_bond_site_symmetry_2
 _geom_bond_publ_flag
N1 C8 1.3285(13) . ?
N1 C7 1.3522(15) . ?
N2 C9 1.3358(14) . ?
N2 C8 1.3781(15) . ?
N2 H2N 0.8700 . ?
N3 C9 1.3349(16) . ?
N3 C10 1.3773(13) . ?
N3 H3N 0.8700 . ?
N4 C10 1.3268(15) . ?
N4 C11 1.3530(14) . ?
C1 C2 1.3925(17) . ?
C1 C6 1.3947(16) . ?
C1 H1 0.9400 . ?
C2 C3 1.387(2) . ?
C2 H2 0.9400 . ?
C3 C4 1.388(2) . ?
C3 H3 0.9400 . ?
C4 C5 1.3907(17) . ?
C4 H4 0.9400 . ?
C5 C6 1.3921(16) . ?
C5 H5 0.9400 . ?
C6 C7 1.4882(15) . ?
C7 C11 1.4092(16) 3_666 ?
C8 C10 1.4153(16) 3_666 ?
C9 C9 1.457(2) 3_666 ?
C10 C8 1.4153(16) 3_666 ?
C11 C7 1.4093(16) 3_666 ?
C11 C12 1.4866(16) . ?
C12 C17 1.3977(18) . ?
C12 C13 1.4017(16) . ?
C13 C14 1.397(2) . ?
C13 H13 0.9400 . ?
C14 C15 1.387(3) . ?
C14 H14 0.9400 . ?
C15 C16 1.387(2) . ?
C15 H15 0.9400 . ?
C16 C17 1.3890(18) . ?
C16 H16 0.9400 . ?
C17 H17 0.9400 . ?
C18 C21 1.450(5) . ?
C18 C19 1.515(4) . ?
C18 H18A 0.9800 . ?
C18 H18B 0.9800 . ?
C19 O1A 1.238(4) . ?
C19 C20 1.843(4) . ?
C19 H19 0.9400 . ?
C20 O1A 1.172(4) . ?
C20 O1B 1.307(3) . ?
C20 C21 1.933(5) . ?
C20 H20 0.9400 . ?
C21 O1B 1.242(4) . ?
C21 H21 0.9400 . ?
 
loop_
 _geom_angle_atom_site_label_1
 _geom_angle_atom_site_label_2
 _geom_angle_atom_site_label_3
 _geom_angle
 _geom_angle_site_symmetry_1
 _geom_angle_site_symmetry_3
 _geom_angle_publ_flag
C8 N1 C7 117.43(10) . . ?
C9 N2 C8 119.13(10) . . ?
C9 N2 H2N 120.4 . . ?
C8 N2 H2N 120.4 . . ?
C9 N3 C10 119.50(10) . . ?
C9 N3 H3N 120.3 . . ?
C10 N3 H3N 120.3 . . ?
C10 N4 C11 117.82(10) . . ?
C2 C1 C6 119.92(11) . . ?
C2 C1 H1 120.0 . . ?
C6 C1 H1 120.0 . . ?
C3 C2 C1 120.47(12) . . ?
C3 C2 H2 119.8 . . ?
C1 C2 H2 119.8 . . ?
C2 C3 C4 119.73(11) . . ?
C2 C3 H3 120.1 . . ?
C4 C3 H3 120.1 . . ?
C3 C4 C5 120.04(12) . . ?
C3 C4 H4 120.0 . . ?
C5 C4 H4 120.0 . . ?
C4 C5 C6 120.46(12) . . ?
C4 C5 H5 119.8 . . ?
C6 C5 H5 119.8 . . ?
C5 C6 C1 119.36(10) . . ?
C5 C6 C7 119.32(10) . . ?
C1 C6 C7 121.26(10) . . ?
N1 C7 C11 121.29(10) . 3_666 ?
N1 C7 C6 114.32(10) . . ?
C11 C7 C6 124.39(10) 3_666 . ?
N1 C8 N2 118.19(10) . . ?
N1 C8 C10 121.31(10) . 3_666 ?
N2 C8 C10 120.50(9) . 3_666 ?
N3 C9 N2 119.34(10) . . ?
N3 C9 C9 120.20(13) . 3_666 ?
N2 C9 C9 120.46(14) . 3_666 ?
N4 C10 N3 118.37(10) . . ?
N4 C10 C8 121.45(10) . 3_666 ?
N3 C10 C8 120.11(10) . 3_666 ?
N4 C11 C7 120.43(10) . 3_666 ?
N4 C11 C12 115.12(10) . . ?
C7 C11 C12 124.42(10) 3_666 . ?
C17 C12 C13 118.25(12) . . ?
C17 C12 C11 119.41(10) . . ?
C13 C12 C11 122.30(11) . . ?
C14 C13 C12 120.16(13) . . ?
C14 C13 H13 119.9 . . ?
C12 C13 H13 119.9 . . ?
C15 C14 C13 120.74(13) . . ?
C15 C14 H14 119.6 . . ?
C13 C14 H14 119.6 . . ?
C16 C15 C14 119.36(13) . . ?
C16 C15 H15 120.3 . . ?
C14 C15 H15 120.3 . . ?
C15 C16 C17 120.19(14) . . ?
C15 C16 H16 119.9 . . ?
C17 C16 H16 119.9 . . ?
C16 C17 C12 121.21(12) . . ?
C16 C17 H17 119.4 . . ?
C12 C17 H17 119.4 . . ?
C21 C18 C19 104.6(3) . . ?
C21 C18 H18A 110.8 . . ?
C19 C18 H18A 110.8 . . ?
C21 C18 H18B 110.8 . . ?
C19 C18 H18B 110.8 . . ?
H18A C18 H18B 108.9 . . ?
O1A C19 C18 115.2(3) . . ?
O1A C19 C20 38.80(18) . . ?
C18 C19 C20 89.8(2) . . ?
O1A C19 H19 122.4 . . ?
C18 C19 H19 122.4 . . ?
C20 C19 H19 136.9 . . ?
O1A C20 O1B 114.2(2) . . ?
O1A C20 C19 41.46(18) . . ?
O1B C20 C19 105.03(19) . . ?
O1A C20 C21 107.7(2) . . ?
O1B C20 C21 39.44(16) . . ?
C19 C20 C21 76.77(17) . . ?
O1A C20 H20 122.9 . . ?
O1B C20 H20 122.9 . . ?
C19 C20 H20 116.8 . . ?
C21 C20 H20 115.6 . . ?
O1B C21 C18 114.3(3) . . ?
O1B C21 C20 41.94(19) . . ?
C18 C21 C20 88.4(2) . . ?
O1B C21 H21 122.9 . . ?
C18 C21 H21 122.9 . . ?
C20 C21 H21 135.4 . . ?
C20 O1A C19 99.7(3) . . ?
C21 O1B C20 98.6(3) . . ?
 
_refine_diff_density_max    1.173
_refine_diff_density_min   -0.869
_refine_diff_density_rms    0.265

_shelx_res_file
;

    shelx.res created by SHELXL-2014/7


TITL shelxt_a.res in P2(1)/n
CELL  0.71073  15.6972   5.7117  19.7826   90.000  106.481   90.000
ZERR     2.00   0.0004   0.0001   0.0006    0.000    0.001    0.000
LATT   1
SYMM  1/2 - X, 1/2 + Y, 1/2 - Z
SFAC  C    H    N O
UNIT 84 68 16 4
MERG   2
FMAP   2
PLAN   10
BOND   $H
LIST   6
L.S. 200
acta
eadp o1b o1a
twin
same c18 c19 c20 c21 o1a
same c18 c19 c20 c21 o1b
TEMP    -60.00
size 0.164 0.472 0.113
WGHT    0.140600    0.567300
EXTI    0.057931
BASF   0.40426
FVAR       0.15661   0.47719   0.91306   0.90000   0.90000
MOLE 1
N1    3    0.661779    0.757214    0.413201    11.00000    0.02667    0.02448 =
         0.02483   -0.00044    0.01417   -0.00275
N2    3    0.555095    0.500983    0.430671    11.00000    0.03229    0.02738 =
         0.02442   -0.00583    0.01688   -0.00805
AFIX  43
H2N   2    0.556252    0.423418    0.393093    11.00000   -1.20000
AFIX   0
N3    3    0.453106    0.239668    0.450882    11.00000    0.02908    0.02455 =
         0.02930   -0.00409    0.01780   -0.00443
AFIX  43
H3N   2    0.457457    0.155694    0.415320    11.00000   -1.20000
AFIX   0
N4    3    0.341285   -0.004556    0.465359    11.00000    0.02376    0.02340 =
         0.02529   -0.00096    0.01192   -0.00215
C1    1    0.761677    1.223450    0.354664    11.00000    0.03092    0.02362 =
         0.03054    0.00324    0.01491    0.00088
AFIX  43
H1    2    0.721664    1.334810    0.362895    11.00000   -1.20000
AFIX   0
C2    1    0.811392    1.273986    0.308315    11.00000    0.03666    0.02760 =
         0.03176    0.00516    0.01581   -0.00398
AFIX  43
H2    2    0.804330    1.419087    0.284958    11.00000   -1.20000
AFIX   0
C3    1    0.871250    1.111758    0.296372    11.00000    0.03614    0.03349 =
         0.03552    0.00071    0.02170   -0.00649
AFIX  43
H3    2    0.904525    1.146550    0.264928    11.00000   -1.20000
AFIX   0
C4    1    0.881823    0.897847    0.331030    11.00000    0.03525    0.03254 =
         0.04287    0.00143    0.02552    0.00250
AFIX  43
H4    2    0.923217    0.788727    0.323817    11.00000   -1.20000
AFIX   0
C5    1    0.831216    0.844825    0.376424    11.00000    0.03212    0.02432 =
         0.03665    0.00409    0.01938    0.00313
AFIX  43
H5    2    0.837496    0.698179    0.398868    11.00000   -1.20000
AFIX   0
C6    1    0.771324    1.007402    0.388859    11.00000    0.02384    0.02245 =
         0.02435    0.00089    0.01172   -0.00116
C7    1    0.715776    0.942976    0.435741    11.00000    0.02349    0.02248 =
         0.02393    0.00135    0.01143   -0.00027
C8    1    0.607815    0.695975    0.451168    11.00000    0.02357    0.02261 =
         0.02392   -0.00114    0.01238   -0.00200
C9    1    0.502196    0.432643    0.469261    11.00000    0.02928    0.02353 =
         0.02272   -0.00062    0.01319    0.00096
C10   1    0.395517    0.174503    0.488644    11.00000    0.02217    0.02153 =
         0.02371   -0.00077    0.01117   -0.00095
C11   1    0.282957   -0.061885    0.501565    11.00000    0.02209    0.02219 =
         0.02410    0.00131    0.01041   -0.00052
C12   1    0.218507   -0.248974    0.469041    11.00000    0.02324    0.02602 =
         0.02312    0.00263    0.00811   -0.00220
C13   1    0.131114   -0.250577    0.473833    11.00000    0.02397    0.04296 =
         0.02966   -0.00017    0.01016   -0.00468
AFIX  43
H13   2    0.111611   -0.130657    0.498405    11.00000   -1.20000
AFIX   0
C14   1    0.072912   -0.430013    0.442170    11.00000    0.02760    0.05439 =
         0.03221    0.00442    0.00703   -0.01279
AFIX  43
H14   2    0.014274   -0.429144    0.445314    11.00000   -1.20000
AFIX   0
C15   1    0.100707   -0.609441    0.406142    11.00000    0.03754    0.04053 =
         0.03232    0.00364    0.00002   -0.01461
AFIX  43
H15   2    0.061875   -0.732548    0.386381    11.00000   -1.20000
AFIX   0
C16   1    0.186346   -0.605406    0.399567    11.00000    0.03918    0.02923 =
         0.03032   -0.00086    0.00186   -0.00330
AFIX  43
H16   2    0.205360   -0.724783    0.374512    11.00000   -1.20000
AFIX   0
C17   1    0.244090   -0.425478    0.429898    11.00000    0.02756    0.02692 =
         0.02617    0.00058    0.00563   -0.00077
AFIX  43
H17   2    0.301424   -0.422352    0.423992    11.00000   -1.20000
AFIX   0

MOLE 2
C18   1    0.350444    0.263719    0.266398    11.00000    0.03628    0.14084 =
         0.04971   -0.01855    0.01408    0.01191
AFIX  23
H18A  2    0.333977    0.352998    0.303096    11.00000   -1.20000
H18B  2    0.300299    0.264272    0.223515    11.00000   -1.20000
AFIX   0
C19   1    0.432764    0.365817    0.252148    11.00000    0.07466    0.11351 =
         0.05790    0.00787    0.02601   -0.01215
AFIX  43
H19   2    0.429784    0.470962    0.214994    11.00000   -1.20000
AFIX   0
C20   1    0.494867    0.097580    0.287372    11.00000    0.05164    0.10741 =
         0.04870   -0.00765    0.01596    0.02403
AFIX  43
H20   2    0.516157    0.007920    0.255761    11.00000   -1.20000
AFIX   0
C21   1    0.375326    0.026273    0.289653    11.00000    0.14293    0.08782 =
         0.04752   -0.01604   -0.00852   -0.04823
AFIX  43
H21   2    0.336546   -0.101660    0.276151    11.00000   -1.20000
AFIX   0
O1A   4    0.504236    0.300924    0.292916    10.50000    0.04681    0.04162 =
         0.03700   -0.00855    0.02029   -0.00736
O1B   4    0.452259    0.006285    0.328941    10.50000    0.04681    0.04162 =
         0.03700   -0.00855    0.02029   -0.00736
HKLF    4

REM  shelxt_a.res in P2(1)/n
REM R1 =  0.0793 for    6082 Fo > 4sig(Fo)  and  0.1079 for all    8491 data
REM    244 parameters refined using      3 restraints

END

WGHT      0.1406      0.5695

REM Highest difference peak  1.173,  deepest hole -0.869,  1-sigma level  0.265
Q1    1   0.4596  0.0492  0.2937  11.00000  0.05    1.17
Q2    1   0.3989  0.3755  0.2639  11.00000  0.05    1.14
Q3    1   0.4201 -0.0097  0.2948  11.00000  0.05    1.14
Q4    1   0.8398  1.2031  0.3023  11.00000  0.05    0.99
Q5    1   0.4424  0.3033  0.2545  11.00000  0.05    0.99
Q6    1   0.3604  0.0099  0.2975  11.00000  0.05    0.95
Q7    1   0.7902  1.2701  0.3364  11.00000  0.05    0.95
Q8    1   0.4772  0.1797  0.2758  11.00000  0.05    0.92
Q9    1   0.8755  1.0200  0.3163  11.00000  0.05    0.85
Q10   1   0.3682  0.3411  0.2755  11.00000  0.05    0.81
;
_shelx_res_checksum   61249

_shelx_hkl_file
;
   1   0   0   -0.04    0.00
  -1   0   0   -0.04    0.00
   1   0   0   -0.04    0.00
  -1   0   0   -0.04    0.00
   2   0   0   25.30    1.10
  -2   0   0   25.24    1.06
  -2   0   0   25.25    1.16
  -2   0   0   24.71    1.10
   2   0   0   26.07    1.08
  -3   0   0   -0.01    0.01
   3   0   0    0.00    0.01
   3   0   0   -0.01    0.01
  -3   0   0    0.00    0.01
  -3   0   0    0.01    0.01
  -3   0   0    0.01    0.01
   4   0   0    9.99    0.50
  -4   0   0   12.17    0.49
   4   0   0   12.14    0.49
  -4   0   0   10.65    0.48
  -4   0   0   11.81    0.53
  -4   0   0   11.90    0.50
  -5   0   0    0.04    0.02
   5   0   0    0.00    0.01
  -5   0   0    0.02    0.01
   5   0   0    0.02    0.02
  -5   0   0    0.02    0.01
  -5   0   0    0.02    0.01
  -6   0   0    0.19    0.02
  -6   0   0    0.21    0.03
  -6   0   0    0.22    0.02
   6   0   0    0.17    0.02
  -6   0   0    0.23    0.03
   6   0   0    0.16    0.02
  -7   0   0    0.03    0.02
  -7   0   0    0.02    0.02
   7   0   0    0.05    0.02
  -7   0   0    0.01    0.02
  -7   0   0    0.02    0.02
   7   0   0    0.02    0.02
  -8   0   0   10.34    0.43
   8   0   0   10.34    0.45
  -8   0   0   10.37    0.47
   8   0   0    9.09    0.44
   9   0   0   -0.01    0.02
   9   0   0   -0.01    0.02
  -9   0   0   -0.03    0.02
  -9   0   0   -0.03    0.02
  10   0   0    0.54    0.05
 -10   0   0    0.46    0.04
  10   0   0    0.52    0.05
 -10   0   0    0.54    0.05
 -11   0   0   -0.03    0.02
  11   0   0   -0.01    0.02
 -11   0   0   -0.02    0.02
  11   0   0    0.00    0.02
 -12   0   0    0.05    0.02
  12   0   0    0.05    0.03
 -12   0   0    0.04    0.03
  12   0   0    0.07    0.03
  13   0   0    0.03    0.03
 -13   0   0    0.00    0.02
  13   0   0    0.01    0.03
 -13   0   0   -0.02    0.03
  14   0   0    1.16    0.09
 -14   0   0    1.16    0.07
  14   0   0    1.16    0.09
 -14   0   0    1.28    0.10
  15   0   0   -0.01    0.03
  15   0   0    0.01    0.03
 -15   0   0    0.00    0.04
 -15   0   0   -0.03    0.03
  16   0   0    0.02    0.03
  16   0   0    0.00    0.04
 -16   0   0    0.02    0.03
 -16   0   0    0.07    0.05
 -17   0   0    0.03    0.03
  17   0   0   -0.03    0.04
 -17   0   0   -0.01    0.04
  17   0   0    0.05    0.04
  18   0   0   15.83    0.71
 -18   0   0   15.36    0.77
  18   0   0   16.30    0.72
 -18   0   0   15.91    0.69
 -19   0   0    0.13    0.06
  19   0   0    0.10    0.04
  19   0   0    0.10    0.05
 -20   0   0    0.50    0.09
  20   0   0    0.37    0.06
 -20   0   0    0.40    0.05
  20   0   0    0.31    0.06
  21   0   0    0.00    0.04
 -21   0   0   -0.03    0.06
 -21   0   0    0.05    0.04
 -22   0   0    0.05    0.07
 -22   0   0    0.08    0.04
 -23   0   0   -0.01    0.07
 -24   0   0    0.02    0.07
 -25   0   0   -0.05    0.07
   0  -1   0   -0.02    0.01
   0  -1   0    0.01    0.01
   0  -1   0   -0.01    0.01
   0   1   0    0.01    0.01
   0   1   0   -0.01    0.01
   0   1   0    0.01    0.01
  -1  -1   0    8.17    0.36
   1  -1   0    8.29    0.33
   1  -1   0    8.13    0.32
  -1  -1   0    6.86    0.32
   1  -1   0    6.65    0.33
  -1  -1   0    8.32    0.34
  -1   1   0    8.12    0.33
   1   1   0    6.66    0.33
  -1   1   0    7.13    0.33
  -1   1   0    8.14    0.35
   1   1   0    8.22    0.34
   1   1   0    7.15    0.33
   2  -1   0  350.65   15.84
   2  -1   0  355.81   15.54
  -2  -1   0  376.29   15.85
  -2  -1   0  387.65   16.72
  -2  -1   0  420.16   15.26
   2   1   0  320.22   15.54
  -2   1   0  368.38   16.72
  -2   1   0  356.49   15.84
   3  -1   0   35.19    1.53
  -3  -1   0   35.51    1.50
   3  -1   0   37.24    1.50
  -3  -1   0   35.98    1.56
  -3  -1   0   36.27    1.52
   3  -1   0   35.97    1.55
   3   1   0   35.72    1.52
  -3   1   0   37.11    1.53
  -3   1   0   34.83    1.55
   3   1   0   34.61    1.56
  -3   1   0   35.99    1.64
  -4  -1   0    0.05    0.02
  -4  -1   0    0.10    0.02
  -4  -1   0    0.11    0.01
   4  -1   0    0.09    0.02
   4  -1   0    0.09    0.01
   4  -1   0    0.09    0.02
  -4  -1   0    0.07    0.01
  -4   1   0    0.10    0.02
   4   1   0    0.08    0.01
  -4   1   0    0.08    0.02
  -4   1   0    0.10    0.01
   4   1   0    0.04    0.02
  -5  -1   0   15.55    0.70
  -5  -1   0   18.15    0.74
  -5  -1   0   18.72    0.72
   5  -1   0   15.31    0.73
  -5  -1   0   18.27    0.78
   5  -1   0   14.19    0.72
   5  -1   0   18.67    0.71
   5   1   0   18.93    0.74
  -5   1   0   14.13    0.77
   5   1   0   14.28    0.71
  -5   1   0   18.40    0.72
  -5   1   0   16.53    0.73
  -6  -1   0    0.24    0.02
   6  -1   0    0.21    0.02
  -6  -1   0    0.28    0.03
  -6  -1   0    0.23    0.02
  -6  -1   0    0.28    0.04
   6   1   0    0.24    0.03
  -6   1   0    0.17    0.02
  -6   1   0    0.18    0.02
  -6   1   0    0.21    0.03
  -6   1   0    0.20    0.03
   6   1   0    0.25    0.03
  -7  -1   0    6.09    0.27
   7  -1   0    6.02    0.27
  -7  -1   0    6.25    0.30
   7  -1   0    6.08    0.27
  -7  -1   0    6.13    0.26
  -7   1   0    6.31    0.27
  -7   1   0    5.75    0.27
  -7   1   0    6.15    0.29
   7   1   0    6.18    0.27
   7   1   0    6.06    0.28
  -8  -1   0    0.08    0.02
  -8  -1   0    0.13    0.02
  -8  -1   0    0.14    0.03
   8  -1   0    0.12    0.02
   8  -1   0    0.11    0.03
  -8   1   0    0.18    0.03
   8   1   0    0.12    0.02
  -8   1   0    0.09    0.02
   8   1   0    0.16    0.03
  -8   1   0    0.13    0.02
  -9  -1   0    0.12    0.03
   9  -1   0    0.07    0.03
   9  -1   0    0.08    0.02
  -9  -1   0    0.10    0.02
  -9   1   0    0.07    0.02
  -9   1   0    0.05    0.02
   9   1   0    0.10    0.03
   9   1   0    0.11    0.02
  -9   1   0    0.11    0.02
  10  -1   0    9.12    0.41
 -10  -1   0    9.12    0.44
 -10  -1   0    8.92    0.39
  10  -1   0    9.00    0.41
 -10   1   0    8.79    0.43
 -10   1   0    9.01    0.39
  10   1   0    9.47    0.42
  10   1   0    9.13    0.40
  11  -1   0    1.25    0.07
 -11  -1   0    1.22    0.07
  11  -1   0    1.11    0.08
 -11  -1   0    1.13    0.09
 -11   1   0    1.30    0.08
 -11   1   0    1.23    0.07
  11   1   0    1.16    0.08
  11   1   0    1.20    0.07
 -12  -1   0    7.02    0.36
  12  -1   0    7.15    0.33
 -12  -1   0    7.32    0.31
  12  -1   0    7.37    0.33
 -12   1   0    7.23    0.31
  12   1   0    7.28    0.34
 -12   1   0    7.18    0.35
  12   1   0    6.22    0.32
 -13  -1   0    0.62    0.05
  13  -1   0    0.60    0.06
  13  -1   0    0.57    0.07
 -13  -1   0    0.51    0.07
  13   1   0    0.59    0.07
 -13   1   0    0.67    0.06
  13   1   0    0.57    0.06
 -13   1   0    0.64    0.06
 -14  -1   0    0.01    0.02
  14  -1   0   -0.02    0.02
  14  -1   0    0.06    0.04
 -14  -1   0    0.01    0.04
  14   1   0    0.04    0.03
  14   1   0    0.04    0.04
 -14   1   0    0.03    0.04
 -14   1   0   -0.01    0.03
 -15  -1   0    1.02    0.10
  15  -1   0    0.89    0.07
  15  -1   0    0.99    0.09
 -15  -1   0    0.87    0.07
 -15   1   0    0.91    0.09
 -15   1   0    1.04    0.07
  15   1   0    1.04    0.08
  15   1   0    0.88    0.09
 -16  -1   0    1.25    0.11
  16  -1   0    0.88    0.08
  16  -1   0    1.25    0.10
 -16  -1   0    1.11    0.07
 -16   1   0    0.90    0.08
  16   1   0    1.04    0.10
 -16   1   0    0.89    0.09
  16   1   0    1.00    0.09
  17  -1   0    5.26    0.26
 -17  -1   0    5.29    0.29
 -17  -1   0    5.44    0.24
  17  -1   0    5.35    0.27
  17   1   0    5.37    0.27
  17   1   0    5.05    0.26
 -17   1   0    5.08    0.28
 -17   1   0    5.19    0.25
 -18  -1   0    0.10    0.04
 -18  -1   0    0.15    0.06
  18  -1   0    0.16    0.04
  18  -1   0    0.10    0.05
 -18   1   0    0.17    0.04
  18   1   0    0.11    0.05
  18   1   0    0.12    0.04
 -18   1   0    0.08    0.05
  19  -1   0    0.26    0.06
 -19  -1   0    0.36    0.08
 -19  -1   0    0.28    0.05
 -19   1   0    0.35    0.07
 -19   1   0    0.32    0.05
  19   1   0    0.25    0.06
  19   1   0    0.28    0.06
  20  -1   0    0.05    0.05
 -20  -1   0    0.15    0.07
 -20  -1   0    0.01    0.03
 -20   1   0    0.05    0.05
 -20   1   0    0.01    0.04
  20   1   0    0.02    0.04
  20   1   0    0.02    0.04
 -21  -1   0    0.26    0.08
 -21   1   0    0.16    0.05
 -21   1   0    0.19    0.07
  21   1   0    0.15    0.05
  21   1   0    0.17    0.05
 -22  -1   0    0.17    0.08
 -22   1   0    0.23    0.05
 -22   1   0    0.19    0.07
 -23  -1   0   -0.04    0.07
 -23   1   0    0.00    0.04
 -23   1   0   -0.05    0.06
 -24  -1   0    0.13    0.08
 -24   1   0   -0.04    0.07
 -25  -1   0    0.01    0.07
   0  -2   0   -0.06    0.01
   0  -2   0   -0.05    0.02
   0  -2   0   -0.07    0.02
   0   2   0   -0.08    0.01
   0   2   0   -0.06    0.01
   0   2   0   -0.08    0.01
   1  -2   0    0.01    0.01
   1  -2   0    0.01    0.02
   1  -2   0    0.00    0.02
  -1  -2   0    0.04    0.02
  -1  -2   0    0.01    0.02
   1   2   0    0.02    0.02
  -1   2   0    0.01    0.01
   1   2   0    0.01    0.01
  -1   2   0    0.01    0.01
   1   2   0    0.01    0.01
   2  -2   0    9.70    0.42
   2  -2   0    9.71    0.41
  -2  -2   0    9.19    0.45
  -2  -2   0    9.67    0.41
   2   2   0    9.76    0.41
  -2   2   0    9.51    0.45
   2   2   0    9.73    0.41
  -2   2   0    9.43    0.42
   2   2   0    9.67    0.43
  -2   2   0    9.98    0.42
   3  -2   0    5.08    0.22
  -3  -2   0    5.08    0.24
   3  -2   0    4.79    0.22
   3  -2   0    4.70    0.22
  -3  -2   0    4.93    0.21
  -3  -2   0    5.03    0.21
  -3   2   0    4.73    0.22
   3   2   0    5.21    0.21
  -3   2   0    4.57    0.23
   3   2   0    4.98    0.23
  -3   2   0    4.87    0.21
   4  -2   0   27.89    1.20
  -4  -2   0   31.66    1.29
   4  -2   0   26.63    1.21
   4  -2   0   28.58    1.18
  -4  -2   0   24.50    1.19
  -4  -2   0   28.56    1.17
  -4  -2   0   29.05    1.22
  -4   2   0   26.72    1.21
  -4   2   0   31.47    1.20
  -4   2   0   26.41    1.28
   4   2   0   26.51    1.19
   5  -2   0    2.21    0.11
   5  -2   0    2.20    0.10
  -5  -2   0    2.22    0.10
   5  -2   0    2.35    0.11
  -5  -2   0    2.22    0.10
  -5  -2   0    2.18    0.12
   5   2   0    2.08    0.12
  -5   2   0    1.99    0.10
  -5   2   0    2.15    0.11
   5   2   0    2.17    0.10
  -6  -2   0    9.32    0.40
   6  -2   0    9.34    0.41
  -6  -2   0    9.65    0.41
   6  -2   0    9.53    0.41
   6  -2   0    9.21    0.41
   6   2   0    9.58    0.41
  -6   2   0    9.52    0.41
   6   2   0    9.24    0.43
  -6   2   0    9.34    0.44
   7  -2   0    1.56    0.09
  -7  -2   0    1.59    0.10
  -7  -2   0    1.63    0.08
   7  -2   0    1.68    0.08
  -7  -2   0    1.67    0.08
   7  -2   0    1.77    0.09
  -7   2   0    1.62    0.08
  -7   2   0    1.66    0.09
   7   2   0    1.60    0.10
   7   2   0    1.65    0.08
  -8  -2   0    0.26    0.03
  -8  -2   0    0.27    0.03
   8  -2   0    0.23    0.02
  -8  -2   0    0.27    0.04
   8  -2   0    0.30    0.04
   8   2   0    0.26    0.04
   8   2   0    0.25    0.03
  -8   2   0    0.28    0.03
  -8   2   0    0.19    0.02
  -9  -2   0    0.82    0.05
  -9  -2   0    0.94    0.08
   9  -2   0    0.82    0.05
   9  -2   0    0.84    0.06
   9   2   0    0.91    0.05
   9   2   0    0.86    0.07
  -9   2   0    0.81    0.06
  -9   2   0    0.82    0.06
  -9   2   0    0.74    0.05
 -10  -2   0    0.09    0.02
  10  -2   0    0.04    0.03
 -10  -2   0    0.07    0.04
  10  -2   0    0.09    0.02
 -10   2   0    0.09    0.02
 -10   2   0    0.04    0.03
 -10   2   0    0.09    0.02
  10   2   0    0.07    0.03
  10   2   0    0.07    0.02
  11  -2   0    0.81    0.07
  11  -2   0    0.86    0.05
 -11  -2   0    0.83    0.05
 -11  -2   0    0.88    0.09
  11   2   0    0.75    0.08
 -11   2   0    0.75    0.05
 -11   2   0    0.81    0.07
 -11   2   0    0.84    0.06
  11   2   0    0.83    0.06
 -12  -2   0    0.02    0.04
  12  -2   0    0.03    0.02
  12  -2   0    0.00    0.03
 -12  -2   0    0.07    0.02
  12   2   0    0.07    0.03
  12   2   0    0.07    0.04
 -12   2   0    0.04    0.03
 -12   2   0    0.09    0.03
  13  -2   0    0.59    0.07
 -13  -2   0    0.64    0.08
  13  -2   0    0.62    0.05
 -13  -2   0    0.73    0.05
  13   2   0    0.62    0.08
  13   2   0    0.62    0.06
 -13   2   0    0.60    0.06
 -13   2   0    0.64    0.06
 -14  -2   0    4.71    0.26
  14  -2   0    4.81    0.22
  14  -2   0    4.80    0.24
 -14  -2   0    4.55    0.21
  14   2   0    4.64    0.24
  14   2   0    4.58    0.22
 -14   2   0    4.55    0.22
 -14   2   0    4.87    0.24
 -15  -2   0    0.04    0.03
 -15  -2   0    0.06    0.05
  15  -2   0    0.01    0.02
  15  -2   0   -0.01    0.04
 -15   2   0    0.06    0.04
 -15   2   0    0.01    0.03
  15   2   0   -0.01    0.03
  15   2   0    0.00    0.04
 -16  -2   0   -0.02    0.05
  16  -2   0    0.02    0.04
 -16  -2   0    0.03    0.03
  16   2   0   -0.01    0.03
 -16   2   0    0.01    0.04
 -16   2   0   -0.02    0.03
  16   2   0    0.01    0.04
  17  -2   0    0.01    0.04
 -17  -2   0    0.08    0.06
 -17  -2   0    0.04    0.03
  17   2   0    0.04    0.03
  17   2   0    0.02    0.04
 -17   2   0    0.05    0.04
 -17   2   0   -0.03    0.04
 -18  -2   0    0.10    0.07
  18  -2   0    0.07    0.05
 -18   2   0    0.10    0.05
  18   2   0    0.05    0.04
  18   2   0    0.09    0.05
 -18   2   0    0.08    0.04
 -19  -2   0    0.28    0.08
  19  -2   0    0.24    0.06
  19   2   0    0.18    0.06
 -19   2   0    0.26    0.05
 -19   2   0    0.18    0.06
 -20  -2   0    0.15    0.08
  20   2   0    0.13    0.05
 -20   2   0    0.16    0.06
 -20   2   0    0.04    0.04
 -21  -2   0    0.34    0.09
 -21   2   0    0.33    0.06
 -21   2   0    0.22    0.07
 -22  -2   0   -0.05    0.07
 -22   2   0    0.09    0.05
 -23  -2   0    0.34    0.10
 -23   2   0    0.21    0.06
 -24  -2   0    0.15    0.09
 -24   2   0   -0.05    0.05
 -25   2   0    0.06    0.05
   0  -3   0    0.01    0.02
   0  -3   0   -0.02    0.03
   0  -3   0   -0.01    0.01
   0   3   0   -0.03    0.01
   0   3   0    0.02    0.02
   0   3   0   -0.03    0.01
   1  -3   0    9.69    0.41
  -1  -3   0    9.29    0.40
  -1  -3   0    9.17    0.45
   1  -3   0    9.51    0.45
   1  -3   0    9.42    0.41
  -1   3   0    9.45    0.42
   1   3   0    9.04    0.42
   1   3   0    9.34    0.41
  -1   3   0    9.33    0.41
   1   3   0    9.14    0.42
  -1   3   0   10.05    0.42
   2  -3   0   52.71    2.40
   2  -3   0   55.37    2.44
  -2  -3   0   57.75    2.63
  -2  -3   0   63.84    2.40
   2   3   0   61.54    2.49
   2   3   0   57.12    2.43
  -2   3   0   57.38    2.44
   2   3   0   56.20    2.49
  -2   3   0   55.81    2.48
  -2   3   0   60.26    2.63
  -2   3   0   53.94    2.48
   2   3   0   55.67    2.43
   3  -3   0   16.86    0.72
   3  -3   0   16.46    0.71
  -3  -3   0   16.02    0.78
  -3  -3   0   16.61    0.70
  -3   3   0   16.94    0.72
  -3   3   0   16.85    0.72
   3   3   0   16.23    0.71
  -3   3   0   16.42    0.77
   3   3   0   16.65    0.74
   3   3   0   17.02    0.71
   4  -3   0   26.60    1.12
   4  -3   0   26.44    1.10
  -4  -3   0   26.71    1.10
  -4  -3   0   26.48    1.21
   4   3   0   26.51    1.15
  -4   3   0   26.53    1.20
  -4   3   0   24.93    1.13
   4   3   0   26.39    1.11
   4   3   0   22.38    1.11
  -4   3   0   27.56    1.13
   5  -3   0    0.01    0.03
  -5  -3   0    0.01    0.03
   5  -3   0   -0.01    0.02
  -5  -3   0    0.02    0.02
   5   3   0    0.00    0.03
   5   3   0   -0.01    0.01
  -5   3   0   -0.01    0.02
   6  -3   0    0.34    0.04
   6  -3   0    0.23    0.03
  -6  -3   0    0.25    0.05
  -6  -3   0    0.24    0.02
  -6  -3   0    0.20    0.03
  -6   3   0    0.34    0.03
   6   3   0    0.20    0.04
   6   3   0    0.28    0.02
   7  -3   0    6.31    0.29
   7  -3   0    6.49    0.29
  -7  -3   0    6.47    0.32
  -7  -3   0    6.33    0.28
  -7  -3   0    6.19    0.28
   7   3   0    6.57    0.31
  -7   3   0    6.64    0.31
   7   3   0    6.41    0.28
  -8  -3   0    0.17    0.04
   8  -3   0    0.17    0.04
  -8  -3   0    0.22    0.02
  -8  -3   0    0.17    0.03
   8  -3   0    0.10    0.03
   8   3   0    0.12    0.04
  -8   3   0    0.23    0.03
   8   3   0    0.17    0.02
  -9  -3   0    0.08    0.03
  -9  -3   0    0.06    0.04
  -9  -3   0    0.10    0.02
   9  -3   0    0.10    0.03
  -9   3   0    0.10    0.03
   9   3   0    0.05    0.04
   9   3   0    0.11    0.02
  10  -3   0    0.41    0.05
  10  -3   0    0.45    0.03
 -10  -3   0    0.26    0.06
 -10  -3   0    0.47    0.05
  10   3   0    0.31    0.05
  10   3   0    0.36    0.04
 -10   3   0    0.45    0.05
 -10   3   0    0.43    0.05
 -11  -3   0    0.20    0.03
  11  -3   0    0.19    0.04
  11  -3   0    0.19    0.02
 -11  -3   0    0.23    0.06
 -11   3   0    0.14    0.04
  11   3   0    0.24    0.03
  11   3   0    0.19    0.05
 -11   3   0    0.25    0.04
 -12  -3   0    0.98    0.10
  12  -3   0    0.89    0.09
 -12  -3   0    0.94    0.07
 -12   3   0    0.90    0.08
  12   3   0    0.99    0.06
 -12   3   0    0.94    0.07
  12   3   0    0.82    0.09
 -13  -3   0    1.61    0.09
 -13  -3   0    1.54    0.13
  13  -3   0    1.60    0.12
  13   3   0    1.53    0.12
 -13   3   0    1.70    0.11
 -13   3   0    1.68    0.10
  13   3   0    1.53    0.09
 -14  -3   0    0.02    0.03
 -14  -3   0   -0.03    0.05
  14  -3   0    0.03    0.04
 -14   3   0   -0.01    0.04
 -14   3   0   -0.01    0.03
  14   3   0    0.00    0.02
  14   3   0    0.05    0.04
  15  -3   0    0.06    0.04
 -15  -3   0   -0.01    0.05
  15   3   0    0.03    0.03
 -15   3   0    0.03    0.03
 -15   3   0    0.07    0.04
  15   3   0    0.13    0.05
  16  -3   0    2.68    0.18
 -16  -3   0    3.22    0.20
  16   3   0    3.01    0.18
 -16   3   0    3.24    0.17
 -16   3   0    2.92    0.17
 -17  -3   0    0.37    0.09
  17  -3   0    0.34    0.07
  17   3   0    0.29    0.06
 -17   3   0    0.22    0.05
 -17   3   0    0.31    0.06
 -18  -3   0    0.96    0.14
  18  -3   0    0.86    0.10
 -18   3   0    0.92    0.09
  18   3   0    0.97    0.11
 -18   3   0    0.81    0.09
 -19  -3   0   -0.08    0.07
  19   3   0   -0.05    0.05
 -19   3   0    0.00    0.05
 -19   3   0   -0.06    0.04
 -20  -3   0    0.03    0.08
 -20   3   0    0.01    0.05
 -21  -3   0    1.60    0.18
 -21   3   0    1.57    0.13
 -22  -3   0    0.02    0.08
 -22   3   0   -0.03    0.05
 -23  -3   0    0.15    0.10
 -23   3   0    0.10    0.06
 -24  -3   0   -0.02    0.08
 -24   3   0    0.21    0.07
   0  -4   0   40.35    1.91
   0  -4   0   42.55    1.74
   0  -4   0   42.60    1.77
   0   4   0   42.93    1.81
   0   4   0   38.92    1.77
  -1  -4   0    0.25    0.04
   1  -4   0    0.22    0.04
   1  -4   0    0.25    0.03
  -1  -4   0    0.34    0.05
   1  -4   0    0.23    0.04
   1   4   0    0.26    0.03
   1   4   0    0.31    0.03
   1   4   0    0.23    0.03
  -1   4   0    0.27    0.03
  -1   4   0    0.30    0.03
  -1   4   0    0.24    0.03
   2  -4   0    2.46    0.13
   2  -4   0    2.84    0.14
  -2  -4   0    2.95    0.14
  -2  -4   0    2.70    0.16
   2   4   0    3.23    0.15
   2   4   0    2.68    0.13
  -2   4   0    2.54    0.13
  -2   4   0    2.68    0.13
  -2   4   0    2.70    0.15
   2   4   0    3.00    0.13
   3  -4   0    0.04    0.02
   3  -4   0    0.07    0.03
  -3  -4   0    0.05    0.03
  -3  -4   0    0.10    0.04
   3   4   0    0.11    0.03
   3   4   0    0.07    0.01
  -3   4   0    0.06    0.02
  -3   4   0    0.06    0.03
   3   4   0    0.06    0.01
  -3   4   0    0.03    0.01
  -4  -4   0    6.88    0.35
   4  -4   0    7.30    0.32
   4  -4   0    6.94    0.32
  -4  -4   0    7.14    0.31
   4   4   0    7.01    0.30
   4   4   0    7.10    0.33
  -4   4   0    7.19    0.31
  -4   4   0    7.16    0.34
  -4   4   0    6.85    0.31
   4   4   0    6.67    0.30
  -5  -4   0    4.66    0.22
   5  -4   0    5.09    0.23
  -5  -4   0    4.70    0.25
   5  -4   0    4.74    0.23
   5   4   0    4.67    0.24
  -5   4   0    4.87    0.24
   5   4   0    4.74    0.21
   5   4   0    4.72    0.21
  -6  -4   0    0.16    0.03
  -6  -4   0    0.22    0.05
   6  -4   0    0.20    0.04
   6  -4   0    0.15    0.04
  -6   4   0    0.15    0.03
   6   4   0    0.15    0.02
   6   4   0    0.17    0.02
   6   4   0    0.18    0.04
   7  -4   0    6.08    0.27
  -7  -4   0    5.62    0.30
   7  -4   0    6.09    0.27
  -7  -4   0    5.71    0.26
  -7   4   0    5.90    0.28
   7   4   0    5.64    0.25
   7   4   0    5.58    0.28
   7   4   0    5.34    0.25
   8  -4   0    2.62    0.15
   8  -4   0    2.72    0.15
  -8  -4   0    2.89    0.18
  -8  -4   0    2.88    0.14
   8   4   0    2.88    0.16
  -8   4   0    2.74    0.15
   8   4   0    2.85    0.13
   9  -4   0    2.48    0.14
  -9  -4   0    2.37    0.16
   9  -4   0    2.57    0.14
  -9  -4   0    2.45    0.13
  -9   4   0    2.64    0.13
   9   4   0    2.55    0.15
   9   4   0    2.30    0.12
  10  -4   0   14.70    0.63
 -10  -4   0   13.65    0.61
 -10  -4   0   14.09    0.69
  10   4   0   14.04    0.65
 -10   4   0   14.54    0.66
  10   4   0   13.73    0.61
 -11  -4   0    0.32    0.04
  11  -4   0    0.53    0.06
 -11  -4   0    0.32    0.07
 -11   4   0    0.34    0.05
 -11   4   0    0.42    0.05
  11   4   0    0.40    0.07
 -12  -4   0    0.67    0.09
  12  -4   0    0.41    0.06
 -12   4   0    0.51    0.06
 -12   4   0    0.44    0.06
  12   4   0    0.35    0.06
  13  -4   0    0.12    0.05
 -13  -4   0    0.12    0.07
 -13   4   0    0.22    0.05
 -13   4   0    0.13    0.04
  13   4   0    0.09    0.05
 -14  -4   0    1.16    0.13
  14  -4   0    1.27    0.11
 -14   4   0    1.04    0.08
 -14   4   0    0.99    0.09
  14   4   0    1.04    0.11
  15  -4   0    0.08    0.05
 -15  -4   0    0.06    0.07
 -15   4   0    0.03    0.04
  15   4   0    0.04    0.05
 -15   4   0    0.04    0.04
 -16  -4   0    2.38    0.19
  16  -4   0    2.42    0.15
  16   4   0    2.12    0.15
 -16   4   0    2.01    0.13
 -16   4   0    2.17    0.14
  17  -4   0    1.03    0.12
 -17  -4   0    1.27    0.16
 -17   4   0    1.31    0.11
  17   4   0    1.32    0.12
 -18  -4   0    1.12    0.16
 -18   4   0    1.02    0.11
 -19  -4   0    0.21    0.10
 -19   4   0    0.04    0.05
 -20  -4   0   -0.02    0.09
 -20   4   0   -0.01    0.06
 -21  -4   0    0.11    0.10
 -21   4   0    0.32    0.07
 -22  -4   0    0.13    0.10
 -22   4   0    0.13    0.06
 -23   4   0    0.25    0.07
   0  -5   0    0.00    0.04
   0  -5   0    0.08    0.04
   0   5   0   -0.02    0.02
   1  -5   0    0.02    0.04
  -1  -5   0    0.06    0.05
   1  -5   0    0.03    0.02
  -1  -5   0    0.10    0.04
  -1   5   0    0.04    0.02
   1   5   0    0.05    0.02
   1   5   0    0.00    0.03
   2  -5   0    9.33    0.41
  -2  -5   0    9.36    0.41
  -2  -5   0    9.37    0.46
   2  -5   0    9.16    0.41
   2   5   0    9.08    0.42
   2   5   0    9.31    0.40
  -2   5   0    9.04    0.41
  -2   5   0    9.12    0.45
  -3  -5   0    0.85    0.10
   3  -5   0    0.86    0.07
   3  -5   0    0.78    0.08
  -3  -5   0    0.80    0.07
   3   5   0    0.88    0.05
   3   5   0    0.78    0.07
  -3   5   0    0.86    0.08
  -3   5   0    0.85    0.05
  -4  -5   0    4.53    0.22
  -4  -5   0    4.65    0.26
   4  -5   0    4.87    0.23
   4  -5   0    4.73    0.22
   4   5   0    4.68    0.21
  -4   5   0    4.67    0.21
   4   5   0    4.63    0.24
  -4   5   0    4.87    0.24
  -5  -5   0    1.30    0.09
  -5  -5   0    1.42    0.12
   5  -5   0    1.45    0.10
   5  -5   0    1.44    0.09
  -5   5   0    1.49    0.10
   5   5   0    1.55    0.10
  -6  -5   0    3.67    0.22
  -6  -5   0    3.71    0.18
   6  -5   0    3.55    0.18
   6  -5   0    3.54    0.18
  -6   5   0    3.52    0.19
   6   5   0    3.73    0.20
   7  -5   0    7.68    0.36
  -7  -5   0    7.76    0.35
   7  -5   0    7.60    0.36
  -7  -5   0    7.63    0.40
   7   5   0    7.87    0.38
  -7   5   0    7.94    0.38
  -8  -5   0    0.70    0.07
  -8  -5   0    0.78    0.11
   8  -5   0    0.78    0.08
   8  -5   0    0.79    0.08
   8   5   0    0.79    0.09
  -8   5   0    0.68    0.06
  -9  -5   0    1.35    0.12
  -9  -5   0    1.29    0.09
   9  -5   0    1.23    0.10
   9  -5   0    1.42    0.10
   9   5   0    1.30    0.11
  -9   5   0    1.28    0.09
  10  -5   0   -0.03    0.03
 -10  -5   0    0.03    0.06
  10   5   0   -0.03    0.04
 -10   5   0   -0.03    0.03
  11  -5   0    0.05    0.04
 -11  -5   0    0.12    0.07
  11   5   0    0.05    0.05
 -11   5   0    0.07    0.05
 -11   5   0    0.09    0.03
 -12  -5   0    1.81    0.16
  12  -5   0    1.84    0.13
 -12   5   0    1.67    0.12
 -12   5   0    1.63    0.11
  12   5   0    1.67    0.14
 -13  -5   0    1.03    0.14
  13  -5   0    0.89    0.10
 -13   5   0    1.00    0.09
 -13   5   0    0.90    0.08
  13   5   0    0.89    0.11
 -14  -5   0    0.12    0.08
  14  -5   0    0.09    0.05
  14   5   0    0.05    0.05
 -14   5   0    0.11    0.06
 -15  -5   0   -0.03    0.08
  15  -5   0    0.21    0.06
 -15   5   0    0.18    0.06
  15   5   0    0.11    0.06
 -16  -5   0    0.76    0.13
  16  -5   0    0.52    0.08
 -16   5   0    0.71    0.08
 -17  -5   0    0.70    0.12
 -17   5   0    0.97    0.11
 -18  -5   0    0.14    0.09
 -18   5   0    0.05    0.06
 -19  -5   0    0.03    0.09
 -19   5   0    0.14    0.07
 -20  -5   0    0.12    0.10
 -20   5   0   -0.06    0.06
 -21  -5   0    0.18    0.10
 -21   5   0    0.03    0.06
   0  -6   0    6.18    0.29
   0   6   0    6.09    0.29
  -1  -6   0    0.24    0.06
   1  -6   0    0.25    0.05
  -1  -6   0    0.23    0.05
  -1   6   0    0.23    0.06
  -1   6   0    0.26    0.04
   1   6   0    0.28    0.04
  -2  -6   0    2.05    0.15
   2  -6   0    2.16    0.11
  -2  -6   0    1.97    0.12
   2  -6   0    2.24    0.13
   2   6   0    1.93    0.12
  -2   6   0    2.23    0.14
   3  -6   0    0.37    0.06
   3  -6   0    0.45    0.06
  -3  -6   0    0.62    0.09
  -3  -6   0    0.40    0.06
   3   6   0    0.52    0.07
  -3   6   0    0.54    0.08
  -4  -6   0    2.02    0.12
  -4  -6   0    2.23    0.16
   4  -6   0    2.08    0.12
   4  -6   0    2.12    0.13
  -4   6   0    2.21    0.13
   4   6   0    1.87    0.13
  -5  -6   0   -0.02    0.06
   5  -6   0   -0.05    0.04
  -5  -6   0    0.02    0.04
  -5   6   0    0.03    0.04
   5   6   0    0.05    0.04
  -6  -6   0    0.02    0.04
   6  -6   0   -0.05    0.03
  -6  -6   0    0.05    0.06
   6  -6   0   -0.08    0.04
   6   6   0   -0.02    0.04
  -6   6   0    0.00    0.03
   7  -6   0    1.12    0.10
   7  -6   0    0.89    0.08
  -7  -6   0    0.92    0.11
   7   6   0    1.10    0.10
  -7   6   0    1.10    0.08
  -8  -6   0    0.48    0.09
   8  -6   0    0.47    0.07
   8  -6   0    0.42    0.06
   8   6   0    0.37    0.07
  -8   6   0    0.42    0.06
  -9  -6   0    0.50    0.10
   9  -6   0    0.39    0.07
   9  -6   0    0.34    0.06
   9   6   0    0.43    0.07
  -9   6   0    0.49    0.06
  10  -6   0    0.22    0.05
 -10  -6   0    0.16    0.08
 -10   6   0    0.20    0.04
  10   6   0    0.14    0.06
  11  -6   0    0.16    0.05
 -11  -6   0    0.12    0.08
  11   6   0    0.20    0.06
 -11   6   0    0.27    0.07
  12  -6   0    0.25    0.06
 -12  -6   0    0.15    0.09
  12   6   0    0.21    0.06
 -12   6   0    0.11    0.06
  13  -6   0    0.00    0.05
 -13  -6   0    0.08    0.09
  13   6   0    0.01    0.05
 -13   6   0   -0.02    0.05
  14  -6   0    0.66    0.09
 -14  -6   0    1.10    0.15
 -14   6   0    0.87    0.10
 -15  -6   0    0.15    0.09
 -15   6   0   -0.01    0.06
 -16  -6   0    0.36    0.12
 -16   6   0    0.25    0.07
 -17  -6   0    0.31    0.11
 -17   6   0    0.43    0.08
 -18  -6   0    0.14    0.10
 -18   6   0    0.14    0.07
 -19  -6   0    0.21    0.11
 -19   6   0    0.02    0.07
   0  -7   0   -0.07    0.04
   0   7   0    0.00    0.05
  -1  -7   0   -0.01    0.04
   1  -7   0    0.02    0.05
   1   7   0    0.05    0.06
  -1   7   0    0.06    0.05
   2  -7   0    0.00    0.05
  -2  -7   0   -0.05    0.04
  -2  -7   0   -0.06    0.06
  -2   7   0    0.02    0.05
  -3  -7   0    0.75    0.09
  -3  -7   0    0.91    0.12
   3  -7   0    0.93    0.10
  -3   7   0    1.19    0.10
  -4  -7   0    0.95    0.12
   4  -7   0    0.96    0.10
   4   7   0    1.00    0.09
  -4   7   0    1.17    0.10
  -5  -7   0    1.35    0.14
   5  -7   0    1.07    0.11
  -5   7   0    1.18    0.10
   5   7   0    1.26    0.10
   6  -7   0    0.83    0.10
  -6  -7   0    0.81    0.12
  -6   7   0    0.89    0.09
   6   7   0    0.93    0.10
   7  -7   0    4.10    0.23
  -7  -7   0    4.46    0.27
   7   7   0    4.12    0.24
   8  -7   0    1.89    0.14
  -8  -7   0    1.98    0.18
   8   7   0    1.84    0.14
   9  -7   0    0.47    0.06
  -9  -7   0    0.47    0.11
   9   7   0    0.49    0.08
 -10  -7   0    0.24    0.09
  10  -7   0    0.07    0.04
 -10   7   0   -0.05    0.06
  10   7   0    0.04    0.05
 -11  -7   0    1.40    0.18
  11  -7   0    1.27    0.12
 -11   7   0    1.90    0.15
 -12  -7   0    2.89    0.24
 -12   7   0    2.95    0.19
 -13  -7   0   -0.01    0.09
 -13   7   0   -0.05    0.06
 -14  -7   0   -0.02    0.10
 -14   7   0    0.15    0.07
 -15  -7   0    0.06    0.09
 -15   7   0    0.01    0.06
 -16  -7   0    0.15    0.11
 -16   7   0    0.04    0.06
 -17  -7   0   -0.05    0.10
 -17   7   0    0.08    0.07
   0  -8   0    0.90    0.10
   1  -8   0    0.11    0.06
  -1   8   0    0.19    0.06
   1   8   0    0.31    0.08
   2  -8   0    0.15    0.06
  -2   8   0    0.16    0.06
   2   8   0    0.39    0.09
   3  -8   0    0.04    0.05
   4  -8   0    0.51    0.08
  -5  -8   0    0.21    0.08
   5  -8   0    0.14    0.06
  -6  -8   0    0.20    0.09
   6  -8   0    0.42    0.08
  -7  -8   0    0.14    0.09
  -8  -8   0    0.83    0.14
  -9  -8   0    0.52    0.13
  -9   8   0    0.57    0.09
 -10  -8   0    2.91    0.25
 -10   8   0    2.56    0.19
 -11  -8   0   -0.05    0.10
 -11   8   0    0.11    0.07
 -12  -8   0    0.28    0.11
 -12   8   0    0.08    0.07
 -13  -8   0    0.33    0.12
 -13   8   0    0.14    0.07
   5   9   0    1.95    0.21
  -6   9   0    0.55    0.09
  -7  -9   0    1.02    0.15
  -7   9   0    1.44    0.14
  -8  -9   0    0.04    0.09
  -8   9   0    0.08    0.07
  -9  -9   0    2.28    0.22
  -9   9   0    2.14    0.17
 -25   0   1    0.06    0.07
 -24   0   1   -0.01    0.06
 -23   0   1   -0.01    0.07
 -22   0   1   -0.02    0.04
 -22   0   1    0.03    0.06
 -21   0   1    0.17    0.07
  21   0  -1    0.18    0.05
 -21   0   1    0.17    0.05
 -20   0   1    0.04    0.04
 -20   0   1    0.07    0.06
  20   0  -1    0.03    0.04
  20   0  -1    0.06    0.04
  19   0  -1   11.22    0.53
  19   0  -1   11.39    0.53
 -19   0   1   11.27    0.57
 -19   0   1   11.76    0.50
 -18   0   1    0.09    0.04
  18   0  -1    0.07    0.04
  18   0  -1    0.04    0.04
 -18   0   1    0.03    0.05
  17   0  -1    0.18    0.05
 -17   0   1    0.17    0.04
  17   0  -1    0.17    0.04
 -17   0   1    0.08    0.05
  16   0  -1   -0.04    0.03
 -16   0   1    0.00    0.03
 -16   0   1    0.03    0.04
  16   0  -1    0.02    0.03
  15   0  -1    0.07    0.04
  15   0  -1    0.10    0.04
 -15   0   1    0.08    0.03
 -15   0   1    0.06    0.04
 -14   0   1   -0.05    0.03
 -14   0   1    0.02    0.02
  14   0  -1   -0.06    0.03
  14   0  -1   -0.01    0.03
  13   0  -1    0.52    0.06
 -13   0   1    0.40    0.05
 -13   0   1    0.42    0.06
  13   0  -1    0.39    0.05
  12   0  -1    0.00    0.03
  12   0  -1    0.00    0.03
 -12   0   1   -0.01    0.02
 -12   0   1    0.03    0.03
  11   0  -1    3.60    0.17
 -11   0   1    3.66    0.19
 -11   0   1    3.53    0.16
  11   0  -1    3.53    0.18
 -10   0   1    0.00    0.02
 -10   0   1    0.02    0.02
  10   0  -1    0.01    0.02
  10   0  -1    0.02    0.02
  -9   0   1   12.53    0.59
   9   0  -1   12.27    0.55
   9   0  -1   12.17    0.56
  -9   0   1   13.16    0.53
  -8   0   1   -0.02    0.02
   8   0  -1   -0.03    0.02
  -8   0   1   -0.02    0.02
   8   0  -1   -0.03    0.02
  -8   0   1   -0.02    0.02
  -7   0   1   30.44    1.20
   7   0  -1   27.13    1.20
  -7   0   1   26.13    1.15
  -7   0   1   26.18    1.26
  -7   0   1   27.48    1.17
   7   0  -1   26.97    1.17
   6   0  -1    0.01    0.02
   6   0  -1    0.01    0.02
  -6   0   1    0.00    0.01
  -6   0   1    0.01    0.02
  -6   0   1   -0.01    0.01
  -6   0   1    0.01    0.01
   5   0  -1   31.68    1.37
  -5   0   1   32.26    1.37
   5   0  -1   29.84    1.34
  -5   0   1   31.59    1.32
  -5   0   1   31.19    1.44
  -5   0   1   32.44    1.34
  -4   0   1   -0.01    0.01
   4   0  -1   -0.01    0.02
  -4   0   1   -0.01    0.01
  -4   0   1   -0.01    0.01
  -4   0   1   -0.01    0.01
   4   0  -1   -0.01    0.01
   3   0  -1  392.13   14.96
  -3   0   1  317.71   15.25
  -3   0   1  370.79   14.69
  -3   0   1  328.15   14.96
  -3   0   1  356.81   16.09
  -2   0   1    0.00    0.01
   2   0  -1    0.01    0.01
   2   0  -1    0.01    0.01
  -2   0   1    0.00    0.00
  -2   0   1    0.02    0.01
  -2   0   1    0.00    0.00
   1   0  -1   -0.05    0.00
   1   0  -1   -0.05    0.00
   1   0  -1   -0.05    0.00
  -1   0   1   -0.06    0.00
  -1   0   1   -0.06    0.00
   1   0  -1   -0.06    0.00
  -1   0   1   -0.06    0.00
   1   0   1   -0.08    0.00
  -1   0  -1   -0.08    0.00
   1   0   1   -0.08    0.00
  -1   0  -1   -0.08    0.00
   1   0   1   -0.08    0.00
  -1   0  -1   -0.08    0.00
  -1   0  -1   -0.08    0.00
   2   0   1   -0.04    0.01
  -2   0  -1   -0.04    0.01
   2   0   1   -0.05    0.01
   2   0   1   -0.05    0.01
  -2   0  -1   -0.05    0.01
  -3   0  -1    1.18    0.06
   3   0   1    1.18    0.06
  -3   0  -1    1.17    0.06
   3   0   1    1.17    0.06
   4   0   1   -0.03    0.01
  -4   0  -1   -0.02    0.01
  -4   0  -1   -0.04    0.01
   4   0   1   -0.05    0.01
  -4   0  -1   -0.03    0.01
  -4   0  -1   -0.01    0.01
  -5   0  -1    0.34    0.03
  -5   0  -1    0.33    0.03
  -5   0  -1    0.31    0.03
   5   0   1    0.36    0.03
  -5   0  -1    0.35    0.03
   5   0   1    0.33    0.03
  -6   0  -1    0.01    0.01
  -6   0  -1    0.01    0.02
  -6   0  -1   -0.01    0.01
   6   0   1    0.00    0.02
  -6   0  -1    0.00    0.01
   6   0   1   -0.03    0.02
  -7   0  -1    0.87    0.06
   7   0   1    0.84    0.06
   7   0   1    0.90    0.05
  -7   0  -1    0.78    0.05
  -7   0  -1    0.79    0.05
  -8   0  -1   -0.01    0.01
  -8   0  -1    0.00    0.02
   8   0   1    0.00    0.02
   8   0   1   -0.03    0.02
   9   0   1    5.31    0.25
  -9   0  -1    5.37    0.27
  -9   0  -1    5.45    0.24
   9   0   1    5.64    0.26
 -10   0  -1    0.01    0.02
  10   0   1    0.00    0.02
  10   0   1   -0.02    0.02
 -10   0  -1   -0.01    0.02
  11   0   1    1.81    0.11
 -11   0  -1    1.96    0.10
  11   0   1    1.98    0.11
 -11   0  -1    1.88    0.11
 -12   0  -1    0.00    0.03
  12   0   1   -0.03    0.02
  12   0   1    0.00    0.03
 -12   0  -1   -0.01    0.02
  13   0   1    0.04    0.03
  13   0   1    0.11    0.03
 -13   0  -1    0.06    0.04
 -13   0  -1    0.06    0.03
 -14   0  -1   -0.04    0.03
 -14   0  -1    0.02    0.02
  14   0   1    0.01    0.03
  14   0   1    0.00    0.03
 -15   0  -1    3.27    0.16
 -15   0  -1    3.46    0.20
  15   0   1    3.35    0.18
  15   0   1    3.42    0.18
 -16   0  -1   -0.04    0.03
  16   0   1    0.00    0.04
 -16   0  -1   -0.04    0.04
  16   0   1    0.04    0.04
  17   0   1    0.81    0.08
 -17   0  -1    0.67    0.06
  17   0   1    0.83    0.09
 -17   0  -1    0.83    0.10
  18   0   1    0.07    0.05
 -18   0  -1    0.14    0.06
  18   0   1    0.07    0.04
 -19   0  -1   35.91    1.49
 -19   0  -1   34.86    1.65
  19   0   1   34.54    1.55
  19   0   1   35.09    1.53
 -20   0  -1    0.10    0.07
 -20   0  -1    0.06    0.04
  20   0   1    0.06    0.05
  20   0   1    0.01    0.04
 -21   0  -1    0.18    0.04
 -21   0  -1    0.21    0.08
  21   0   1    0.20    0.06
 -22   0  -1    0.08    0.07
 -23   0  -1    0.06    0.07
 -24   0  -1   -0.10    0.06
 -25   0  -1    0.00    0.07
 -25  -1   1    0.05    0.07
 -24  -1   1   -0.01    0.07
 -24   1   1    0.03    0.05
 -23  -1   1    0.05    0.07
 -23   1   1    0.17    0.05
 -23   1   1    0.02    0.06
 -22  -1   1   -0.05    0.06
 -22   1   1    0.08    0.05
 -22   1   1    0.01    0.05
 -21  -1   1    2.53    0.19
  21  -1  -1    2.36    0.16
 -21   1   1    2.51    0.14
  21   1  -1    2.22    0.15
  21   1  -1    2.11    0.15
 -21   1   1    2.08    0.16
  20  -1  -1    0.96    0.11
 -20  -1   1    1.40    0.09
 -20  -1   1    1.32    0.14
  20   1  -1    1.28    0.11
 -20   1   1    1.42    0.11
 -20   1   1    1.31    0.12
  20   1  -1    1.34    0.11
  19  -1  -1    1.38    0.12
 -19  -1   1    1.45    0.10
 -19  -1   1    1.38    0.14
  19   1  -1    1.59    0.12
 -19   1   1    1.49    0.10
  19   1  -1    1.40    0.11
 -19   1   1    1.39    0.12
 -18  -1   1    5.29    0.24
 -18  -1   1    4.99    0.29
  18  -1  -1    5.06    0.25
  18  -1  -1    5.31    0.27
 -18   1   1    5.05    0.28
  18   1  -1    5.33    0.26
  18   1  -1    5.24    0.27
 -18   1   1    5.17    0.25
 -17  -1   1    8.37    0.37
  17  -1  -1    8.41    0.39
  17  -1  -1    8.43    0.39
 -17  -1   1    8.03    0.43
  17   1  -1    8.45    0.40
  17   1  -1    8.05    0.38
 -17   1   1    8.03    0.42
 -17   1   1    8.50    0.37
  16  -1  -1   21.62    0.95
  16  -1  -1   21.86    0.96
 -16  -1   1   20.81    1.03
 -16  -1   1   22.04    0.92
 -16   1   1   21.87    0.93
  16   1  -1   21.93    0.95
 -16   1   1   20.97    1.02
  16   1  -1   22.20    0.97
  15  -1  -1    6.52    0.31
 -15  -1   1    6.63    0.29
  15  -1  -1    6.55    0.31
 -15  -1   1    6.26    0.34
 -15   1   1    6.72    0.30
  15   1  -1    6.56    0.32
 -15   1   1    6.34    0.33
  15   1  -1    6.63    0.31
 -14  -1   1    0.65    0.09
  14  -1  -1    0.78    0.06
 -14  -1   1    0.82    0.06
  14  -1  -1    0.66    0.08
  14   1  -1    0.76    0.07
  14   1  -1    0.83    0.08
 -14   1   1    0.81    0.07
 -14   1   1    0.71    0.06
  13  -1  -1    0.89    0.06
 -13  -1   1    0.74    0.08
  13  -1  -1    0.85    0.07
 -13  -1   1    0.83    0.06
  13   1  -1    0.92    0.08
 -13   1   1    0.76    0.07
 -13   1   1    0.82    0.06
  13   1  -1    0.84    0.07
 -12  -1   1    6.82    0.34
  12  -1  -1    7.05    0.32
 -12  -1   1    6.91    0.30
  12  -1  -1    6.66    0.32
  12   1  -1    7.43    0.31
 -12   1   1    6.64    0.30
 -12   1   1    6.87    0.34
  12   1  -1    6.75    0.33
 -11  -1   1    0.68    0.07
  11  -1  -1    0.61    0.06
 -11  -1   1    0.59    0.05
  11  -1  -1    0.65    0.05
  11   1  -1    0.69    0.05
 -11   1   1    0.68    0.05
  11   1  -1    0.60    0.06
 -11   1   1    0.72    0.06
 -10  -1   1    1.87    0.11
  10  -1  -1    1.76    0.10
  10  -1  -1    1.78    0.10
 -10  -1   1    1.90    0.09
  10   1  -1    1.82    0.10
 -10   1   1    1.84    0.10
  10   1  -1    1.77    0.11
 -10   1   1    1.90    0.10
   9  -1  -1    0.98    0.07
  -9  -1   1    0.91    0.05
  -9  -1   1    0.88    0.07
   9  -1  -1    0.96    0.06
  -9   1   1    0.96    0.06
   9   1  -1    0.83    0.07
   9   1  -1    0.91    0.06
  -9   1   1    0.91    0.06
  -9   1   1    1.03    0.06
   8  -1  -1    5.37    0.26
  -8  -1   1    5.65    0.28
  -8  -1   1    5.63    0.25
  -8  -1   1    5.83    0.25
   8  -1  -1    5.91    0.26
  -8   1   1    5.82    0.25
   8   1  -1    5.65    0.27
  -8   1   1    5.64    0.26
  -8   1   1    6.06    0.28
   8   1  -1    6.02    0.26
  -7  -1   1    0.17    0.02
  -7  -1   1    0.24    0.04
  -7  -1   1    0.21    0.02
   7  -1  -1    0.17    0.03
   7  -1  -1    0.17    0.03
   7   1  -1    0.22    0.03
  -7   1   1    0.20    0.03
  -7   1   1    0.17    0.03
   7   1  -1    0.21    0.03
  -7   1   1    0.20    0.03
  -6  -1   1    0.24    0.02
  -6  -1   1    0.21    0.03
  -6  -1   1    0.28    0.02
   6  -1  -1    0.24    0.02
  -6  -1   1    0.22    0.03
   6  -1  -1    0.22    0.03
  -6   1   1    0.20    0.03
   6   1  -1    0.25    0.03
  -6   1   1    0.20    0.03
   6   1  -1    0.30    0.04
  -6   1   1    0.27    0.03
  -5  -1   1   18.41    0.75
   5  -1  -1   17.09    0.77
  -5  -1   1   16.97    0.74
   5  -1  -1   18.98    0.76
  -5   1   1   18.59    0.74
  -5   1   1   17.32    0.81
   5   1  -1   17.78    0.75
  -5   1   1   15.80    0.76
  -5   1   1   18.21    0.77
  -4  -1   1    3.09    0.14
   4  -1  -1    3.22    0.14
  -4  -1   1    3.08    0.14
  -4  -1   1    3.08    0.16
   4  -1  -1    3.24    0.14
  -4   1   1    3.09    0.15
   4   1  -1    3.09    0.14
   4   1  -1    3.03    0.15
  -4   1   1    3.19    0.14
  -3  -1   1   23.06    1.09
  -3  -1   1   24.93    1.00
   3  -1  -1   24.77    1.02
  -3  -1   1   23.18    1.04
   3  -1  -1   23.64    1.03
  -3  -1   1   23.04    1.01
   3  -1  -1   23.45    1.00
  -3   1   1   23.95    1.03
  -3   1   1   23.36    1.09
  -3   1   1   23.26    1.02
   3   1  -1   23.76    1.01
   3   1  -1   25.32    1.04
  -2  -1   1    1.63    0.08
   2  -1  -1    1.67    0.08
   2  -1  -1    1.54    0.08
  -2  -1   1    1.71    0.08
   2  -1  -1    1.75    0.08
   2   1  -1    1.71    0.07
  -2   1   1    1.63    0.08
  -2   1   1    1.56    0.08
   2   1  -1    1.55    0.08
  -2   1   1    1.66    0.07
  -1  -1   1   26.80    1.13
   1  -1  -1   26.76    1.11
   1  -1  -1   26.91    1.16
   1  -1  -1   28.39    1.22
  -1  -1   1   27.53    1.12
   1  -1  -1   26.24    1.13
  -1  -1   1   26.18    1.16
  -1  -1   1   27.41    1.22
   1   1  -1   27.32    1.16
  -1   1   1   25.26    1.16
   1   1  -1   25.82    1.13
  -1   1   1   25.65    1.13
   0  -1   1    4.76    0.23
   0  -1   1    4.73    0.21
   0  -1   1    4.78    0.21
   0  -1  -1    5.00    0.20
   0  -1  -1    5.02    0.21
   0  -1  -1    4.83    0.21
   0  -1   1    4.77    0.21
   0  -1  -1    4.95    0.23
   0   1   1    4.70    0.21
   0   1  -1    4.61    0.21
   0   1  -1    4.81    0.21
   0   1   1    4.70    0.21
   1  -1   1   58.01    2.44
  -1  -1  -1   58.74    2.44
  -1  -1  -1   57.50    2.49
   1  -1   1   57.35    2.49
  -1  -1  -1   60.78    2.68
  -1  -1  -1   61.24    2.54
   1   1   1   55.57    2.49
  -1   1  -1   59.56    2.68
  -1   1  -1   58.27    2.53
   1   1   1   59.87    2.54
  -1   1  -1   57.69    2.49
   2  -1   1  504.93   23.48
  -2  -1  -1  527.14   23.48
  -2   1  -1  629.42   25.26
   2   1   1  614.24   23.94
  -2   1  -1  495.83   23.48
  -3  -1  -1  378.11   16.19
  -3  -1  -1  332.81   15.90
   3  -1   1  405.14   15.91
   3  -1   1  387.53   16.19
   3  -1   1  396.03   16.50
  -3   1  -1  424.90   16.50
  -3   1  -1  351.22   17.42
   4  -1   1   16.46    0.63
  -4  -1  -1   12.78    0.69
  -4  -1  -1   15.17    0.62
  -4  -1  -1   14.32    0.64
   4  -1   1   13.73    0.65
   4  -1   1   16.84    0.64
   4   1   1   16.94    0.66
   4   1   1   13.41    0.64
  -4   1  -1   16.39    0.64
  -4   1  -1   13.64    0.68
  -4   1  -1   14.10    0.65
   5  -1   1   19.23    0.78
   5  -1   1   19.13    0.76
  -5  -1  -1   18.31    0.83
  -5  -1  -1   15.41    0.75
  -5  -1  -1   17.83    0.79
  -5  -1  -1   18.65    0.77
   5  -1   1   19.60    0.77
  -5   1  -1   19.73    0.77
   5   1   1   18.61    0.79
   5   1   1   17.01    0.77
  -5   1  -1   15.35    0.83
  -5   1  -1   16.91    0.78
  -6  -1  -1   18.74    0.78
  -6  -1  -1   18.80    0.85
  -6  -1  -1   16.98    0.76
   6  -1   1   19.03    0.77
   6  -1   1   18.63    0.78
   6  -1   1   15.37    0.79
   6   1   1   19.43    0.80
  -6   1  -1   19.39    0.80
  -6   1  -1   16.48    0.84
   6   1   1   19.19    0.78
   7  -1   1   37.62    1.45
  -7  -1  -1   32.96    1.56
   7  -1   1   33.44    1.47
  -7  -1  -1   30.09    1.42
  -7  -1  -1   30.58    1.45
  -7   1  -1   31.74    1.56
   7   1   1   36.25    1.49
  -7   1  -1   36.71    1.42
   7   1   1   31.48    1.45
  -7   1  -1   38.74    1.48
  -8  -1  -1    0.73    0.06
   8  -1   1    0.69    0.05
   8  -1   1    0.72    0.05
  -8  -1  -1    0.71    0.04
   8   1   1    0.67    0.06
   8   1   1    0.76    0.05
  -8   1  -1    0.64    0.05
  -8   1  -1    0.68    0.05
  -8   1  -1    0.71    0.05
   9  -1   1    4.78    0.22
   9  -1   1    4.78    0.22
  -9  -1  -1    4.80    0.21
  -9  -1  -1    4.98    0.24
  -9   1  -1    4.45    0.22
   9   1   1    4.77    0.22
  -9   1  -1    4.68    0.21
  -9   1  -1    4.79    0.23
   9   1   1    4.81    0.23
  10  -1   1    8.08    0.36
 -10  -1  -1    7.98    0.34
 -10  -1  -1    7.87    0.38
  10  -1   1    8.17    0.36
  10   1   1    8.01    0.37
 -10   1  -1    7.89    0.34
  10   1   1    7.82    0.35
 -10   1  -1    6.99    0.37
 -11  -1  -1   -0.03    0.03
  11  -1   1   -0.01    0.02
 -11  -1  -1   -0.01    0.02
  11  -1   1    0.03    0.03
 -11   1  -1   -0.02    0.02
 -11   1  -1    0.02    0.03
  11   1   1   -0.03    0.02
  11   1   1    0.03    0.03
  12  -1   1    4.08    0.21
 -12  -1  -1    4.22    0.23
  12  -1   1    4.19    0.20
 -12  -1  -1    4.22    0.19
 -12   1  -1    4.22    0.19
  12   1   1    4.13    0.21
 -12   1  -1    4.20    0.22
  12   1   1    4.14    0.20
  13  -1   1   17.66    0.79
 -13  -1  -1   18.20    0.86
 -13  -1  -1   17.66    0.76
  13  -1   1   17.91    0.80
 -13   1  -1   18.03    0.85
  13   1   1   18.11    0.79
 -13   1  -1   17.89    0.77
  13   1   1   18.71    0.81
  14  -1   1    0.77    0.06
 -14  -1  -1    0.60    0.08
  14  -1   1    0.62    0.07
 -14  -1  -1    0.65    0.05
 -14   1  -1    0.69    0.07
  14   1   1    0.62    0.07
 -14   1  -1    0.69    0.06
  14   1   1    0.67    0.08
 -15  -1  -1    0.34    0.07
  15  -1   1    0.32    0.04
  15  -1   1    0.29    0.05
 -15  -1  -1    0.35    0.05
  15   1   1    0.31    0.05
  15   1   1    0.36    0.05
 -15   1  -1    0.33    0.05
 -15   1  -1    0.45    0.06
  16  -1   1    4.30    0.21
 -16  -1  -1    4.02    0.20
 -16  -1  -1    4.63    0.25
  16  -1   1    4.32    0.23
  16   1   1    4.54    0.22
  16   1   1    4.33    0.23
 -16   1  -1    4.13    0.24
 -16   1  -1    4.37    0.21
  17  -1   1    6.81    0.33
  17  -1   1    6.63    0.32
 -17  -1  -1    6.80    0.36
 -17  -1  -1    6.51    0.30
 -17   1  -1    6.74    0.31
 -17   1  -1    6.64    0.35
  17   1   1    6.84    0.33
  17   1   1    6.83    0.32
 -18  -1  -1    0.46    0.08
  18  -1   1    0.29    0.06
 -18  -1  -1    0.50    0.06
 -18   1  -1    0.27    0.07
 -18   1  -1    0.33    0.05
  18   1   1    0.24    0.05
  18   1   1    0.31    0.06
 -19  -1  -1    0.24    0.08
 -19  -1  -1    0.17    0.04
  19  -1   1    0.18    0.06
  19   1   1    0.19    0.05
 -19   1  -1    0.15    0.05
  19   1   1    0.19    0.05
 -19   1  -1    0.19    0.06
 -20  -1  -1    0.78    0.11
  20  -1   1    0.62    0.09
  20   1   1    0.70    0.09
  20   1   1    0.74    0.09
 -20   1  -1    0.73    0.08
 -20   1  -1    0.83    0.11
 -21  -1  -1    1.01    0.14
 -21   1  -1    0.98    0.09
 -21   1  -1    0.93    0.12
  21   1   1    0.96    0.10
  21   1   1    0.84    0.10
 -22  -1  -1    0.10    0.08
 -22   1  -1    0.19    0.07
 -22   1  -1    0.09    0.05
 -23  -1  -1    0.13    0.08
 -23   1  -1    0.21    0.05
 -23   1  -1    0.09    0.07
 -24  -1  -1   -0.01    0.07
 -24   1  -1   -0.08    0.06
 -25  -1  -1    0.09    0.08
 -25  -2   1    0.11    0.08
 -25   2   1    0.19    0.06
 -24  -2   1    0.12    0.08
 -24   2   1    0.08    0.05
 -23  -2   1    0.81    0.12
 -23   2   1    0.54    0.08
 -22  -2   1    0.25    0.09
 -22   2   1    0.25    0.06
 -21  -2   1    0.13    0.08
 -21   2   1    0.13    0.06
 -21   2   1    0.08    0.05
  20  -2  -1    0.17    0.05
 -20  -2   1    0.21    0.08
 -20   2   1    0.12    0.06
  20   2  -1    0.20    0.06
 -20   2   1    0.17    0.05
  19  -2  -1    0.06    0.05
 -19  -2   1    0.11    0.07
  19   2  -1   -0.03    0.04
 -19   2   1    0.00    0.04
 -19   2   1   -0.02    0.04
 -18  -2   1    0.08    0.03
  18  -2  -1    0.00    0.04
 -18  -2   1    0.02    0.06
  18   2  -1   -0.03    0.03
  18   2  -1   -0.05    0.04
 -18   2   1    0.00    0.04
 -18   2   1    0.05    0.04
 -17  -2   1    0.22    0.04
  17  -2  -1    0.20    0.05
 -17  -2   1    0.13    0.06
 -17   2   1    0.27    0.05
  17   2  -1    0.26    0.06
  17   2  -1    0.17    0.04
 -17   2   1    0.21    0.05
 -16  -2   1    0.12    0.06
  16  -2  -1    0.15    0.05
 -16  -2   1    0.13    0.03
  16   2  -1    0.07    0.03
 -16   2   1    0.09    0.04
  16   2  -1    0.09    0.04
 -16   2   1    0.09    0.04
  15  -2  -1    1.82    0.10
 -15  -2   1    1.76    0.10
 -15  -2   1    1.99    0.14
  15  -2  -1    2.06    0.13
 -15   2   1    1.76    0.12
  15   2  -1    1.90    0.11
  15   2  -1    1.92    0.13
 -15   2   1    1.98    0.11
  14  -2  -1    0.45    0.05
 -14  -2   1    0.51    0.05
 -14  -2   1    0.59    0.08
  14  -2  -1    0.58    0.07
 -14   2   1    0.53    0.06
  14   2  -1    0.42    0.05
  14   2  -1    0.49    0.06
 -14   2   1    0.46    0.06
 -13  -2   1   16.37    0.70
  13  -2  -1   16.47    0.73
  13  -2  -1   16.84    0.73
 -13  -2   1   15.93    0.79
  13   2  -1   16.44    0.72
 -13   2   1   16.58    0.71
  13   2  -1   16.75    0.75
 -13   2   1   16.62    0.77
 -12  -2   1    2.77    0.18
 -12  -2   1    3.14    0.14
  12  -2  -1    2.79    0.16
  12  -2  -1    2.75    0.14
 -12   2   1    2.97    0.16
  12   2  -1    3.35    0.17
  12   2  -1    3.05    0.15
 -12   2   1    2.91    0.15
 -11  -2   1   10.33    0.43
 -11  -2   1   10.41    0.49
  11  -2  -1   10.49    0.46
  11  -2  -1    9.99    0.45
  11   2  -1   10.22    0.47
 -11   2   1    9.88    0.44
 -11   2   1   10.06    0.48
  11   2  -1   10.27    0.44
 -11   2   1    9.07    0.45
 -10  -2   1    4.67    0.25
 -10  -2   1    4.79    0.21
  10  -2  -1    4.94    0.22
 -10   2   1    4.34    0.22
 -10   2   1    4.84    0.22
  10   2  -1    4.75    0.21
 -10   2   1    4.74    0.23
  -9  -2   1    0.02    0.01
   9  -2  -1    0.04    0.03
  -9  -2   1    0.02    0.03
  -9  -2   1    0.06    0.02
   9  -2  -1    0.02    0.01
  -9   2   1    0.04    0.02
  -9   2   1    0.02    0.01
  -9   2   1    0.05    0.03
   9   2  -1    0.02    0.02
   9   2  -1    0.07    0.03
  -8  -2   1   15.36    0.76
   8  -2  -1   16.34    0.70
   8  -2  -1   16.54    0.70
  -8  -2   1   15.94    0.68
  -8  -2   1   16.33    0.69
  -8   2   1   15.17    0.70
  -8   2   1   16.18    0.74
   8   2  -1   16.77    0.69
  -8   2   1   16.16    0.68
   8   2  -1   15.57    0.72
   7  -2  -1    0.47    0.05
  -7  -2   1    0.43    0.04
   7  -2  -1    0.43    0.03
  -7  -2   1    0.49    0.03
  -7  -2   1    0.49    0.05
  -7   2   1    0.44    0.03
  -7   2   1    0.49    0.04
   7   2  -1    0.42    0.03
   7   2  -1    0.42    0.05
   6  -2  -1    1.27    0.07
  -6  -2   1    1.12    0.08
   6  -2  -1    1.23    0.07
  -6  -2   1    1.23    0.06
  -6  -2   1    1.14    0.06
   6  -2  -1    1.29    0.06
   6   2  -1    1.25    0.06
   6   2  -1    1.10    0.08
  -6   2   1    1.28    0.06
  -6   2   1    1.25    0.07
   5  -2  -1   29.75    1.16
  -5  -2   1   29.16    1.13
   5  -2  -1   26.08    1.17
   5  -2  -1   30.32    1.14
  -5  -2   1   23.89    1.15
  -5  -2   1   29.63    1.25
  -5   2   1   23.69    1.24
   5   2  -1   29.78    1.18
  -5   2   1   24.36    1.17
   5   2  -1   23.49    1.15
  -4  -2   1    6.24    0.27
  -4  -2   1    5.96    0.30
   4  -2  -1    6.60    0.28
   4  -2  -1    6.57    0.28
  -4  -2   1    5.99    0.29
   4  -2  -1    6.57    0.27
   4   2  -1    6.44    0.27
  -4   2   1    6.45    0.28
  -4   2   1    6.21    0.29
   4   2  -1    5.99    0.29
  -4   2   1    5.99    0.28
   3  -2  -1    8.40    0.36
  -3  -2   1    7.93    0.39
  -3  -2   1    8.00    0.35
   3  -2  -1    8.61    0.35
   3  -2  -1    8.18    0.36
  -3  -2   1    7.79    0.37
   3   2  -1    7.86    0.37
  -3   2   1    8.58    0.36
   3   2  -1    8.73    0.35
  -3   2   1    8.12    0.36
   3   2  -1    8.24    0.35
  -3   2   1    7.90    0.38
  -2  -2   1    0.16    0.03
   2  -2  -1    0.12    0.02
   2  -2  -1    0.13    0.02
   2  -2  -1    0.15    0.02
  -2  -2   1    0.18    0.02
  -2  -2   1    0.21    0.02
   2   2  -1    0.17    0.01
  -2   2   1    0.14    0.02
   2   2  -1    0.19    0.03
  -2   2   1    0.15    0.02
  -2   2   1    0.19    0.02
   2   2  -1    0.18    0.01
   1  -2  -1   23.45    1.19
  -1  -2   1   27.19    1.16
  -1  -2   1   26.61    1.15
   1  -2  -1   27.71    1.25
  -1  -2   1   31.10    1.26
  -1  -2   1   23.72    1.19
   1  -2  -1   28.29    1.15
   1  -2  -1   28.42    1.16
  -1   2   1   28.34    1.19
   1   2  -1   25.78    1.19
   1   2  -1   27.61    1.16
  -1   2   1   29.72    1.17
   0  -2   1   18.15    0.83
   0  -2   1   20.65    0.91
   0  -2  -1   18.74    0.84
   0  -2   1   20.22    0.82
   0  -2  -1   20.36    0.82
   0  -2  -1   21.20    0.90
   0   2   1   20.71    0.84
   0   2  -1   17.59    0.85
   0   2   1   20.80    0.86
   0   2  -1   19.13    0.83
   0   2  -1   17.56    0.85
  -1  -2  -1    4.35    0.19
  -1  -2  -1    4.36    0.21
   1  -2   1    4.54    0.19
   1  -2   1    4.32    0.19
   1   2   1    4.42    0.20
   1   2   1    4.41    0.19
  -1   2  -1    4.34    0.19
   1   2   1    4.29    0.20
  -1   2  -1    4.24    0.20
   1   2   1    4.44    0.19
  -1   2  -1    4.55    0.20
   2  -2   1    5.79    0.25
  -2  -2  -1    5.49    0.27
   2  -2   1    5.83    0.25
  -2  -2  -1    5.78    0.24
   2   2   1    5.41    0.26
   2   2   1    5.79    0.24
   2   2   1    5.62    0.25
  -2   2  -1    5.59    0.25
  -2   2  -1    5.78    0.25
  -2   2  -1    5.57    0.27
  -2   2  -1    5.60    0.25
   3  -2   1   13.21    0.56
   3  -2   1   13.38    0.56
  -3  -2  -1   12.66    0.61
  -3  -2  -1   12.79    0.56
  -3  -2  -1   13.02    0.55
  -3   2  -1   12.79    0.60
  -3   2  -1   12.77    0.56
   3   2   1   12.70    0.58
   3   2   1   13.81    0.56
   3   2   1   13.36    0.58
   4  -2   1    4.23    0.20
   4  -2   1    4.22    0.20
  -4  -2  -1    4.54    0.22
  -4  -2  -1    4.33    0.19
  -4  -2  -1    4.42    0.19
  -4   2  -1    4.00    0.21
  -4   2  -1    4.15    0.20
   4   2   1    4.70    0.19
   5  -2   1   47.85    2.05
  -5  -2  -1   49.94    2.04
  -5  -2  -1   50.08    2.08
  -5  -2  -1   51.93    2.25
   5  -2   1   49.09    2.09
   5   2   1   45.86    2.13
  -5   2  -1   46.54    2.24
   5   2   1   50.01    2.08
   6  -2   1    2.03    0.11
   6  -2   1    2.01    0.10
  -6  -2  -1    2.01    0.09
  -6  -2  -1    2.00    0.09
   6  -2   1    2.03    0.09
  -6  -2  -1    1.99    0.12
  -6   2  -1    2.01    0.10
   6   2   1    2.07    0.09
   7  -2   1    2.36    0.11
  -7  -2  -1    2.30    0.11
   7  -2   1    2.27    0.12
  -7  -2  -1    2.33    0.11
  -7  -2  -1    2.34    0.13
   7  -2   1    2.36    0.12
   7   2   1    2.41    0.11
  -7   2  -1    2.36    0.12
   7   2   1    2.19    0.13
   8  -2   1    4.30    0.20
   8  -2   1    4.52    0.20
  -8  -2  -1    4.34    0.23
   8  -2   1    4.40    0.21
  -8  -2  -1    4.34    0.20
  -8  -2  -1    4.30    0.19
  -8   2  -1    4.38    0.22
   8   2   1    4.74    0.22
   8   2   1    4.67    0.20
  -9  -2  -1    1.44    0.10
   9  -2   1    1.51    0.09
  -9  -2  -1    1.36    0.07
   9  -2   1    1.43    0.07
  -9   2  -1    1.42    0.08
   9   2   1    1.59    0.10
  -9   2  -1    1.39    0.08
   9   2   1    1.41    0.08
 -10  -2  -1    0.87    0.08
  10  -2   1    0.66    0.04
  10  -2   1    0.65    0.06
 -10  -2  -1    0.76    0.05
 -10   2  -1    0.65    0.06
 -10   2  -1    0.68    0.05
  10   2   1    0.65    0.05
  10   2   1    0.73    0.07
  11  -2   1    1.97    0.11
  11  -2   1    2.23    0.11
 -11  -2  -1    2.24    0.11
 -11  -2  -1    2.18    0.14
 -11   2  -1    2.19    0.12
 -11   2  -1    2.32    0.12
  11   2   1    2.33    0.13
  11   2   1    2.14    0.11
  12  -2   1    1.73    0.09
  12  -2   1    1.69    0.11
 -12  -2  -1    1.57    0.12
 -12  -2  -1    1.57    0.09
  12   2   1    1.45    0.11
 -12   2  -1    1.94    0.11
  12   2   1    1.67    0.10
 -12   2  -1    1.72    0.10
  13  -2   1    1.16    0.09
  13  -2   1    1.11    0.07
 -13  -2  -1    1.19    0.11
 -13  -2  -1    1.08    0.07
 -13   2  -1    1.01    0.08
 -13   2  -1    1.01    0.08
  13   2   1    1.02    0.07
  13   2   1    1.19    0.10
  14  -2   1    0.04    0.02
 -14  -2  -1    0.04    0.02
 -14  -2  -1    0.13    0.05
  14  -2   1    0.08    0.04
 -14   2  -1    0.00    0.03
 -14   2  -1    0.02    0.03
  14   2   1    0.03    0.03
  14   2   1    0.11    0.05
 -15  -2  -1    5.85    0.27
 -15  -2  -1    5.89    0.32
  15  -2   1    6.19    0.29
 -15   2  -1    5.93    0.28
  15   2   1    5.90    0.30
  15   2   1    5.81    0.28
 -15   2  -1    6.01    0.30
 -16  -2  -1    0.10    0.03
  16  -2   1    0.06    0.04
 -16  -2  -1    0.05    0.06
 -16   2  -1    0.05    0.04
  16   2   1    0.11    0.04
 -16   2  -1    0.07    0.04
  16   2   1    0.12    0.05
  17  -2   1    1.10    0.10
 -17  -2  -1    1.15    0.13
  17   2   1    1.11    0.10
 -17   2  -1    0.92    0.09
 -17   2  -1    1.00    0.09
  17   2   1    1.00    0.09
 -18  -2  -1    1.20    0.13
  18  -2   1    1.19    0.11
 -18   2  -1    0.99    0.10
 -18   2  -1    1.19    0.09
  18   2   1    1.25    0.11
  18   2   1    1.00    0.09
 -19  -2  -1    0.51    0.10
  19  -2   1    0.47    0.07
 -19   2  -1    0.58    0.08
  19   2   1    0.43    0.07
 -19   2  -1    0.43    0.06
 -20  -2  -1    0.17    0.08
 -20   2  -1    0.11    0.05
 -20   2  -1    0.09    0.06
  20   2   1    0.07    0.05
 -21  -2  -1    0.73    0.12
 -21   2  -1    1.00    0.10
 -21   2  -1    0.80    0.11
 -22  -2  -1    0.24    0.09
 -22   2  -1    0.22    0.06
 -22   2  -1    0.15    0.07
 -23  -2  -1    1.84    0.19
 -23   2  -1    1.77    0.14
 -24  -2  -1    0.29    0.10
 -24   2  -1    0.25    0.06
 -24  -3   1    0.19    0.09
 -24   3   1    0.18    0.06
 -23  -3   1    1.05    0.15
 -23   3   1    1.35    0.13
 -22  -3   1    0.05    0.08
 -22   3   1    0.07    0.05
 -21  -3   1    0.90    0.13
 -21   3   1    0.93    0.10
 -20  -3   1    0.63    0.11
 -20   3   1    0.30    0.06
  19  -3  -1    0.06    0.05
 -19  -3   1    0.18    0.08
 -19   3   1    0.00    0.05
  19   3  -1    0.11    0.05
  18  -3  -1   -0.02    0.05
 -18  -3   1    0.06    0.07
 -18   3   1   -0.02    0.04
 -18   3   1    0.01    0.04
  18   3  -1    0.05    0.05
 -17  -3   1    0.24    0.07
  17  -3  -1    0.22    0.06
  17   3  -1    0.22    0.06
 -17   3   1    0.30    0.06
 -17   3   1    0.23    0.05
  16  -3  -1    1.09    0.10
 -16  -3   1    1.01    0.12
 -16  -3   1    0.95    0.08
  16   3  -1    1.10    0.10
 -16   3   1    1.08    0.09
 -16   3   1    0.94    0.08
  15  -3  -1    0.26    0.05
 -15  -3   1    0.29    0.07
 -15  -3   1    0.22    0.04
 -15   3   1    0.24    0.05
 -15   3   1    0.24    0.04
  15   3  -1    0.35    0.06
 -14  -3   1    0.30    0.04
  14  -3  -1    0.16    0.05
 -14  -3   1    0.27    0.06
  14   3  -1    0.24    0.03
  14   3  -1    0.27    0.06
 -14   3   1    0.22    0.04
 -14   3   1    0.26    0.05
 -13  -3   1    1.79    0.10
 -13  -3   1    1.67    0.13
  13  -3  -1    1.59    0.12
 -13   3   1    1.74    0.10
 -13   3   1    1.70    0.10
  13   3  -1    1.66    0.09
  13   3  -1    1.66    0.12
  12  -3  -1    3.40    0.18
 -12  -3   1    3.21    0.16
  12  -3  -1    3.50    0.16
 -12  -3   1    3.41    0.20
 -12   3   1    3.37    0.17
  12   3  -1    3.35    0.16
 -12   3   1    3.49    0.17
  12   3  -1    3.33    0.19
  11  -3  -1    2.66    0.15
 -11  -3   1    2.65    0.13
 -11  -3   1    2.54    0.17
  11  -3  -1    2.73    0.12
  11   3  -1    2.64    0.13
 -11   3   1    2.68    0.14
  11   3  -1    2.62    0.16
 -10  -3   1    0.08    0.04
  10  -3  -1    0.06    0.01
 -10  -3   1    0.05    0.02
  10  -3  -1    0.02    0.03
 -10  -3   1    0.08    0.03
 -10   3   1    0.08    0.03
  10   3  -1    0.04    0.02
 -10   3   1    0.07    0.02
 -10   3   1    0.05    0.03
  10   3  -1   -0.03    0.03
  -9  -3   1    0.53    0.07
   9  -3  -1    0.51    0.03
  -9  -3   1    0.55    0.05
   9  -3  -1    0.54    0.06
  -9  -3   1    0.55    0.03
  -9   3   1    0.49    0.05
   9   3  -1    0.56    0.04
  -9   3   1    0.56    0.05
  -9   3   1    0.50    0.03
   9   3  -1    0.54    0.06
  -8  -3   1    1.25    0.06
   8  -3  -1    1.27    0.08
  -8  -3   1    1.13    0.10
  -8  -3   1    1.26    0.07
   8  -3  -1    1.27    0.06
   8  -3  -1    1.27    0.08
   8   3  -1    1.20    0.09
   8   3  -1    1.24    0.06
  -8   3   1    1.23    0.07
  -8   3   1    1.22    0.06
  -7  -3   1    1.32    0.06
   7  -3  -1    1.37    0.08
  -7  -3   1    1.32    0.10
  -7  -3   1    1.30    0.08
   7  -3  -1    1.41    0.07
   7  -3  -1    1.36    0.08
   7   3  -1    1.35    0.06
  -7   3   1    1.31    0.06
  -7   3   1    1.36    0.08
   7   3  -1    1.26    0.09
  -6  -3   1   11.22    0.53
   6  -3  -1   10.69    0.48
   6  -3  -1   11.46    0.49
  -6  -3   1   10.76    0.47
   6  -3  -1   10.99    0.48
  -6   3   1   11.01    0.48
   6   3  -1   10.92    0.50
  -6   3   1   11.14    0.51
   6   3  -1   11.24    0.47
  -5  -3   1   10.21    0.49
  -5  -3   1   10.37    0.44
   5  -3  -1    9.94    0.44
   5  -3  -1   10.04    0.45
   5  -3  -1   10.14    0.45
   5   3  -1   10.20    0.43
  -5   3   1   10.17    0.44
   5   3  -1   10.53    0.43
  -5   3   1   10.24    0.47
   5   3  -1    9.61    0.46
   4  -3  -1    4.18    0.19
   4  -3  -1    4.22    0.19
  -4  -3   1    4.34    0.22
   4  -3  -1    4.31    0.20
  -4  -3   1    4.24    0.19
  -4   3   1    4.25    0.19
   4   3  -1    4.32    0.18
   4   3  -1    4.31    0.18
  -4   3   1    4.06    0.21
   4   3  -1    4.30    0.21
   3  -3  -1    8.92    0.39
  -3  -3   1    8.87    0.38
  -3  -3   1    7.76    0.42
   3  -3  -1    8.97    0.38
   3   3  -1    8.72    0.40
  -3   3   1    9.09    0.39
   3   3  -1    8.98    0.37
  -3   3   1    8.78    0.41
   3   3  -1    8.72    0.38
   2  -3  -1   14.98    0.65
   2  -3  -1   14.13    0.64
  -2  -3   1   15.43    0.64
  -2  -3   1   15.47    0.71
  -2   3   1   14.64    0.66
  -2   3   1   14.76    0.66
   2   3  -1   15.51    0.67
   2   3  -1   15.10    0.64
  -2   3   1   14.52    0.65
   2   3  -1   15.55    0.64
   2   3  -1   14.82    0.67
   1  -3  -1    0.50    0.04
   1  -3  -1    0.52    0.05
  -1  -3   1    0.62    0.05
  -1  -3   1    0.59    0.06
  -1  -3   1    0.56    0.03
   1  -3  -1    0.51    0.05
   1   3  -1    0.60    0.04
   1   3  -1    0.55    0.04
  -1   3   1    0.51    0.04
   1   3  -1    0.52    0.03
  -1   3   1    0.52    0.04
  -1   3   1    0.50    0.04
   0  -3   1    1.42    0.09
   0  -3  -1    1.41    0.08
   0  -3   1    1.50    0.07
   0  -3  -1    1.45    0.07
   0  -3   1    1.47    0.08
   0  -3  -1    1.28    0.09
   0   3  -1    1.43    0.07
   0   3  -1    1.49    0.08
   0   3   1    1.30    0.07
   0   3   1    1.31    0.08
   0   3  -1    1.58    0.08
   0   3   1    1.42    0.08
   1  -3   1    1.92    0.09
  -1  -3  -1    1.89    0.09
   1  -3   1    1.85    0.10
  -1  -3  -1    1.82    0.11
   1   3   1    1.78    0.10
  -1   3  -1    1.87    0.09
  -1   3  -1    1.97    0.09
  -1   3  -1    1.91    0.09
   1   3   1    1.89    0.09
   1   3   1    1.81    0.10
   1   3   1    1.96    0.09
  -2  -3  -1   26.69    1.21
   2  -3   1   26.35    1.12
   2  -3   1   25.96    1.11
  -2  -3  -1   26.50    1.10
  -2   3  -1   26.63    1.14
   2   3   1   25.58    1.12
   2   3   1   26.53    1.15
  -2   3  -1   25.79    1.21
   2   3   1   26.82    1.12
  -2   3  -1   25.64    1.12
  -2   3  -1   25.83    1.14
  -3  -3  -1    4.89    0.27
   3  -3   1    5.56    0.25
   3  -3   1    5.42    0.25
  -3  -3  -1    5.45    0.24
   3   3   1    5.26    0.24
  -3   3  -1    5.60    0.26
   3   3   1    5.63    0.24
  -3   3  -1    5.67    0.24
  -3   3  -1    5.53    0.24
   3   3   1    5.31    0.26
  -3   3  -1    5.63    0.25
  -4  -3  -1    2.77    0.13
   4  -3   1    2.85    0.14
   4  -3   1    2.91    0.14
  -4  -3  -1    2.81    0.16
   4   3   1    2.75    0.13
   4   3   1    2.72    0.15
   4   3   1    2.87    0.13
  -4   3  -1    2.86    0.14
   5  -3   1    3.66    0.17
  -5  -3  -1    3.66    0.17
  -5  -3  -1    3.63    0.16
   5  -3   1    3.61    0.17
  -5  -3  -1    3.78    0.20
   5   3   1    3.43    0.18
   5   3   1    3.76    0.16
  -5   3  -1    3.82    0.18
  -6  -3  -1    0.88    0.05
   6  -3   1    0.97    0.07
   6  -3   1    0.89    0.07
  -6  -3  -1    0.85    0.05
  -6  -3  -1    0.88    0.08
   6   3   1    0.87    0.05
   6   3   1    0.85    0.07
  -6   3  -1    0.89    0.06
  -7  -3  -1    1.14    0.06
  -7  -3  -1    1.10    0.09
   7  -3   1    1.17    0.08
   7  -3   1    0.96    0.08
  -7  -3  -1    1.21    0.06
   7   3   1    1.19    0.06
  -7   3  -1    1.16    0.07
   7   3   1    1.01    0.08
  -8  -3  -1    0.01    0.01
   8  -3   1   -0.02    0.03
  -8  -3  -1   -0.01    0.02
  -8  -3  -1    0.01    0.04
   8  -3   1    0.01    0.03
  -8   3  -1    0.02    0.02
   8   3   1    0.04    0.02
   8   3   1    0.01    0.03
  -9  -3  -1    1.23    0.10
   9  -3   1    1.15    0.08
   9  -3   1    1.03    0.08
  -9  -3  -1    1.10    0.07
   9   3   1    1.08    0.09
  -9   3  -1    1.18    0.07
   9   3   1    1.22    0.07
 -10  -3  -1    1.40    0.08
 -10  -3  -1    1.37    0.11
  10  -3   1    1.38    0.10
 -10   3  -1    1.42    0.09
  10   3   1    1.32    0.08
  10   3   1    1.32    0.10
 -11  -3  -1   10.60    0.55
 -11  -3  -1   10.65    0.48
  11  -3   1   11.65    0.51
  11   3   1   11.23    0.52
 -11   3  -1   11.50    0.49
  11   3   1   10.93    0.49
 -11   3  -1   11.70    0.53
 -12  -3  -1    0.37    0.04
  12  -3   1    0.40    0.06
 -12  -3  -1    0.25    0.06
  12   3   1    0.39    0.04
  12   3   1    0.34    0.06
 -12   3  -1    0.42    0.05
 -12   3  -1    0.35    0.05
  13  -3   1    0.02    0.04
 -13  -3  -1    0.01    0.02
 -13  -3  -1   -0.03    0.04
  13   3   1    0.06    0.05
 -13   3  -1    0.01    0.03
 -13   3  -1    0.02    0.04
  13   3   1    0.02    0.02
  14  -3   1    0.67    0.08
 -14  -3  -1    0.56    0.08
 -14   3  -1    0.71    0.07
  14   3   1    0.59    0.06
  14   3   1    0.67    0.09
 -14   3  -1    0.57    0.07
 -15  -3  -1    0.11    0.06
  15  -3   1    0.06    0.04
 -15   3  -1   -0.02    0.04
  15   3   1   -0.01    0.04
  15   3   1   -0.01    0.03
 -15   3  -1   -0.01    0.03
 -16  -3  -1    2.03    0.17
  16  -3   1    2.12    0.15
 -16   3  -1    1.98    0.13
  16   3   1    2.23    0.15
 -16   3  -1    2.08    0.12
  17  -3   1    1.68    0.13
 -17  -3  -1    1.83    0.16
 -17   3  -1    1.76    0.12
 -17   3  -1    1.90    0.12
  17   3   1    1.66    0.13
  18  -3   1    0.11    0.05
 -18  -3  -1    0.19    0.08
 -18   3  -1    0.16    0.05
  18   3   1    0.16    0.06
 -18   3  -1    0.22    0.05
 -19  -3  -1   -0.05    0.07
 -19   3  -1   -0.08    0.04
  19   3   1    0.05    0.05
 -19   3  -1    0.01    0.05
 -20  -3  -1   -0.04    0.07
 -20   3  -1   -0.06    0.05
 -20   3  -1    0.00    0.05
 -21  -3  -1    0.91    0.14
 -21   3  -1    0.81    0.10
 -22  -3  -1    0.07    0.09
 -22   3  -1    0.14    0.06
 -23  -3  -1    0.06    0.09
 -23   3  -1    0.11    0.06
 -24   3  -1    0.13    0.06
 -23  -4   1    0.80    0.14
 -23   4   1    1.08    0.12
 -22  -4   1    0.06    0.09
 -22   4   1    0.04    0.06
 -21  -4   1    0.20    0.10
 -21   4   1    0.19    0.06
 -20  -4   1    0.04    0.08
 -20   4   1    0.10    0.06
 -19  -4   1    2.45    0.22
 -19   4   1    2.56    0.16
 -18  -4   1    0.06    0.08
 -18   4   1    0.12    0.06
 -17  -4   1    0.08    0.08
  17  -4  -1    0.05    0.05
 -17   4   1    0.10    0.05
  17   4  -1    0.06    0.05
  16  -4  -1    0.28    0.06
 -16  -4   1    0.13    0.08
  16   4  -1    0.17    0.06
 -16   4   1    0.12    0.05
 -15  -4   1    0.62    0.10
  15  -4  -1    0.46    0.07
  15   4  -1    0.66    0.08
 -15   4   1    0.43    0.06
 -15   4   1    0.37    0.06
 -14  -4   1    0.37    0.08
  14  -4  -1    0.31    0.06
 -14   4   1    0.43    0.05
  14   4  -1    0.46    0.07
 -14   4   1    0.32    0.05
  13  -4  -1    3.65    0.20
 -13  -4   1    3.57    0.22
 -13  -4   1    3.46    0.18
  13   4  -1    3.42    0.20
 -13   4   1    3.61    0.19
 -13   4   1    3.63    0.19
  12  -4  -1    0.11    0.04
 -12  -4   1    0.12    0.07
 -12  -4   1    0.11    0.04
  12   4  -1    0.12    0.05
 -12   4   1    0.13    0.03
 -12   4   1    0.12    0.04
 -11  -4   1    1.73    0.14
 -11  -4   1    1.60    0.10
  11  -4  -1    1.75    0.12
 -11   4   1    1.70    0.10
  11   4  -1    1.63    0.12
 -11   4   1    1.53    0.10
 -10  -4   1   -0.03    0.05
 -10  -4   1    0.00    0.03
  10  -4  -1    0.07    0.04
 -10   4   1    0.05    0.03
 -10   4   1    0.03    0.03
  10   4  -1   -0.04    0.04
   9  -4  -1    9.54    0.42
  -9  -4   1    8.65    0.40
  -9  -4   1    9.33    0.46
   9   4  -1    9.59    0.43
  -9   4   1    8.91    0.43
   9   4  -1    9.03    0.39
   8  -4  -1    0.49    0.06
  -8  -4   1    0.48    0.07
  -8  -4   1    0.38    0.04
   8  -4  -1    0.36    0.05
  -8   4   1    0.43    0.05
   8   4  -1    0.37    0.06
   8   4  -1    0.42    0.03
  -7  -4   1    0.84    0.07
  -7  -4   1    0.73    0.09
   7  -4  -1    0.81    0.07
   7  -4  -1    0.91    0.07
   7   4  -1    0.88    0.08
  -7   4   1    0.87    0.06
  -6  -4   1    3.67    0.17
  -6  -4   1    3.73    0.21
   6  -4  -1    3.81    0.18
   6  -4  -1    3.57    0.18
  -6   4   1    3.50    0.16
   6   4  -1    3.81    0.19
  -6   4   1    3.78    0.18
  -6   4   1    3.43    0.16
  -5  -4   1    8.48    0.43
   5  -4  -1    9.08    0.39
   5  -4  -1    8.49    0.38
  -5  -4   1    8.57    0.38
  -5   4   1    8.91    0.38
   5   4  -1    8.68    0.40
  -5   4   1    8.71    0.41
  -5   4   1    8.47    0.38
   4  -4  -1    3.12    0.15
  -4  -4   1    2.99    0.18
   4  -4  -1    2.93    0.15
  -4  -4   1    3.06    0.15
   4   4  -1    3.00    0.13
   4   4  -1    2.87    0.16
  -4   4   1    3.00    0.16
  -4   4   1    3.27    0.14
  -4   4   1    2.99    0.14
   4   4  -1    3.23    0.13
  -3  -4   1    2.18    0.14
  -3  -4   1    2.30    0.12
   3  -4  -1    2.37    0.12
   3  -4  -1    2.29    0.12
  -3   4   1    2.33    0.11
  -3   4   1    2.15    0.11
   3   4  -1    2.18    0.10
   3   4  -1    2.31    0.10
  -3   4   1    2.13    0.12
   3   4  -1    2.29    0.12
  -2  -4   1    0.76    0.07
   2  -4  -1    0.78    0.06
  -2  -4   1    0.66    0.06
   2  -4  -1    0.73    0.05
  -2   4   1    0.66    0.06
   2   4  -1    0.73    0.04
   2   4  -1    0.85    0.06
  -2   4   1    0.66    0.05
   2   4  -1    0.86    0.04
  -2   4   1    0.75    0.05
   1  -4  -1   13.12    0.62
  -1  -4   1   12.97    0.57
   1  -4  -1   13.20    0.57
   1  -4  -1   13.62    0.57
  -1  -4   1   13.11    0.63
  -1   4   1   12.52    0.58
  -1   4   1   14.01    0.59
   1   4  -1   13.33    0.59
   1   4  -1   12.71    0.57
   0  -4   1    1.68    0.09
   0  -4   1    1.82    0.10
   0  -4  -1    1.89    0.10
   0  -4   1    1.93    0.12
   0  -4  -1    1.92    0.11
   0  -4  -1    1.86    0.09
   0   4   1    1.78    0.09
   0   4  -1    1.64    0.10
   0   4  -1    1.76    0.10
   0   4  -1    1.74    0.09
   0   4   1    1.91    0.10
  -1  -4  -1   31.66    1.34
   1  -4   1   31.36    1.34
   1  -4   1   32.47    1.36
  -1  -4  -1   31.24    1.47
  -1   4  -1   28.82    1.36
  -1   4  -1   30.61    1.39
   1   4   1   30.21    1.36
  -1   4  -1   32.58    1.39
   1   4   1   36.40    1.40
   1   4   1   32.54    1.36
   2  -4   1    0.25    0.04
  -2  -4  -1    0.32    0.05
   2  -4   1    0.30    0.04
  -2  -4  -1    0.28    0.04
  -2   4  -1    0.24    0.03
   2   4   1    0.25    0.04
   2   4   1    0.28    0.03
  -2   4  -1    0.35    0.05
   2   4   1    0.25    0.03
  -2   4  -1    0.23    0.03
   3  -4   1   11.10    0.49
  -3  -4  -1   11.29    0.54
  -3  -4  -1   11.06    0.48
   3  -4   1   11.85    0.49
  -3   4  -1   11.39    0.53
  -3   4  -1   11.08    0.49
   3   4   1   11.02    0.49
   3   4   1   11.40    0.48
   3   4   1   11.57    0.51
  -3   4  -1   10.98    0.49
  -4  -4  -1    0.31    0.04
   4  -4   1    0.30    0.04
   4  -4   1    0.35    0.04
  -4  -4  -1    0.32    0.06
   4   4   1    0.31    0.05
  -4   4  -1    0.38    0.04
   4   4   1    0.35    0.03
   4   4   1    0.27    0.03
   5  -4   1    1.16    0.09
  -5  -4  -1    1.41    0.11
   5  -4   1    1.31    0.08
  -5  -4  -1    1.21    0.08
  -5   4  -1    1.40    0.08
   5   4   1    1.25    0.07
   5   4   1    1.33    0.06
   5   4   1    1.37    0.10
  -6  -4  -1    1.02    0.07
  -6  -4  -1    1.03    0.10
   6  -4   1    1.07    0.08
   6  -4   1    1.02    0.08
   6   4   1    0.97    0.06
  -6   4  -1    1.07    0.07
   6   4   1    1.01    0.08
   6   4   1    1.08    0.05
   7  -4   1    1.82    0.11
   7  -4   1    1.64    0.11
  -7  -4  -1    1.94    0.13
  -7  -4  -1    1.79    0.10
   7   4   1    1.62    0.09
  -7   4  -1    1.90    0.10
   7   4   1    1.74    0.12
   7   4   1    1.86    0.09
  -8  -4  -1    0.08    0.05
   8  -4   1    0.11    0.04
   8  -4   1    0.10    0.04
  -8  -4  -1    0.13    0.03
   8   4   1    0.08    0.02
  -8   4  -1    0.14    0.03
   8   4   1    0.02    0.04
   9  -4   1   34.46    1.47
  -9  -4  -1   33.28    1.59
   9  -4   1   34.07    1.44
  -9  -4  -1   33.32    1.43
   9   4   1   33.10    1.50
   9   4   1   34.40    1.45
  -9   4  -1   34.58    1.56
  10  -4   1    0.51    0.07
  10  -4   1    0.75    0.08
 -10  -4  -1    0.89    0.10
 -10  -4  -1    0.63    0.06
  10   4   1    0.80    0.05
  10   4   1    0.87    0.09
 -10   4  -1    0.86    0.07
  11  -4   1    0.02    0.03
 -11  -4  -1   -0.02    0.05
  11   4   1    0.00    0.04
 -11   4  -1   -0.01    0.03
 -11   4  -1   -0.01    0.03
  12  -4   1    2.39    0.15
 -12  -4  -1    2.34    0.17
 -12   4  -1    2.42    0.14
  12   4   1    2.45    0.16
 -12   4  -1    2.48    0.14
 -13  -4  -1    0.13    0.06
  13  -4   1    0.05    0.04
  13   4   1    0.08    0.05
 -13   4  -1    0.11    0.04
 -13   4  -1    0.15    0.05
 -14  -4  -1   -0.03    0.06
  14  -4   1    0.00    0.04
 -14   4  -1    0.03    0.03
 -14   4  -1   -0.06    0.04
  14   4   1    0.01    0.05
 -15  -4  -1    0.67    0.10
  15  -4   1    0.73    0.09
 -15   4  -1    0.73    0.09
 -15   4  -1    0.67    0.07
  15   4   1    0.57    0.08
 -16  -4  -1    0.53    0.10
  16  -4   1    0.49    0.07
  16   4   1    0.47    0.08
 -16   4  -1    0.43    0.06
 -16   4  -1    0.32    0.07
 -17  -4  -1    0.23    0.09
  17  -4   1    0.18    0.06
  17   4   1    0.13    0.06
 -17   4  -1    0.17    0.05
 -17   4  -1    0.18    0.06
 -18  -4  -1   -0.02    0.08
 -18   4  -1   -0.01    0.05
 -19  -4  -1    1.73    0.20
 -19   4  -1    1.59    0.14
 -20  -4  -1   -0.04    0.09
 -20   4  -1    0.05    0.06
 -21  -4  -1    0.05    0.09
 -21   4  -1    0.06    0.06
 -22  -4  -1   -0.05    0.08
 -22   4  -1    0.04    0.06
 -21  -5   1    0.09    0.09
 -21   5   1    0.03    0.06
 -20  -5   1   -0.03    0.08
 -20   5   1    0.16    0.07
 -19  -5   1    0.27    0.11
 -19   5   1    0.16    0.07
 -18  -5   1    0.13    0.09
 -18   5   1    0.08    0.06
 -17  -5   1    0.11    0.09
 -17   5   1    0.06    0.06
  16  -5  -1    1.18    0.12
 -16  -5   1    0.96    0.14
 -16   5   1    1.18    0.11
  15  -5  -1    0.94    0.11
 -15  -5   1    1.10    0.15
  15   5  -1    0.81    0.10
 -15   5   1    0.76    0.10
 -14  -5   1    0.25    0.09
  14  -5  -1    0.21    0.06
 -14   5   1    0.24    0.06
  14   5  -1    0.18    0.06
 -13  -5   1    0.02    0.07
  13  -5  -1   -0.02    0.04
 -13   5   1   -0.03    0.04
  13   5  -1    0.06    0.05
  12  -5  -1    0.89    0.09
 -12  -5   1    0.73    0.10
 -12   5   1    0.67    0.07
  12   5  -1    0.72    0.09
 -12   5   1    0.71    0.09
  11  -5  -1    0.03    0.04
 -11  -5   1    0.02    0.06
 -11   5   1    0.01    0.04
 -11   5   1    0.02    0.03
  11   5  -1    0.01    0.04
 -10  -5   1    0.27    0.04
 -10  -5   1    0.22    0.07
  10  -5  -1    0.21    0.05
 -10   5   1    0.22    0.04
  10   5  -1    0.18    0.05
 -10   5   1    0.13    0.05
  -9  -5   1    0.16    0.06
   9  -5  -1    0.21    0.04
   9  -5  -1    0.11    0.05
  -9  -5   1    0.13    0.04
  -9   5   1    0.09    0.03
   9   5  -1   -0.02    0.04
  -8  -5   1    0.05    0.06
   8  -5  -1    0.00    0.03
   8  -5  -1    0.01    0.04
  -8  -5   1    0.00    0.03
  -8   5   1    0.04    0.03
   8   5  -1    0.02    0.04
  -7  -5   1    2.31    0.13
   7  -5  -1    2.24    0.14
   7  -5  -1    2.33    0.13
  -7  -5   1    2.23    0.16
   7   5  -1    2.26    0.14
  -7   5   1    2.35    0.13
   6  -5  -1    3.13    0.16
   6  -5  -1    3.08    0.17
  -6  -5   1    3.07    0.19
  -6  -5   1    3.24    0.16
   6   5  -1    3.38    0.18
  -6   5   1    3.11    0.17
  -5  -5   1    1.25    0.09
   5  -5  -1    1.09    0.09
  -5  -5   1    1.16    0.11
   5  -5  -1    1.15    0.08
  -5   5   1    1.28    0.08
   5   5  -1    1.12    0.09
  -4  -5   1    2.97    0.16
   4  -5  -1    3.22    0.16
  -4  -5   1    2.81    0.19
   4  -5  -1    3.25    0.16
  -4   5   1    3.23    0.17
  -4   5   1    3.27    0.15
   4   5  -1    3.06    0.17
   3  -5  -1    0.15    0.04
   3  -5  -1    0.22    0.04
  -3  -5   1    0.28    0.06
  -3  -5   1    0.27    0.05
  -3   5   1    0.28    0.05
  -3   5   1    0.23    0.03
   3   5  -1    0.23    0.04
   3   5  -1    0.30    0.03
  -2  -5   1    4.49    0.22
   2  -5  -1    4.68    0.21
   2  -5  -1    4.39    0.21
  -2  -5   1    4.48    0.25
  -2   5   1    4.41    0.23
   2   5  -1    4.35    0.22
   2   5  -1    4.52    0.20
  -2   5   1    4.68    0.21
   1  -5  -1    7.63    0.33
  -1  -5   1    7.20    0.33
   1  -5  -1    7.65    0.33
  -1  -5   1    7.00    0.37
  -1   5   1    7.53    0.34
   1   5  -1    7.32    0.32
   1   5  -1    7.23    0.34
   0  -5   1    7.00    0.30
   0  -5   1    6.82    0.34
   0  -5  -1    6.80    0.30
   0  -5  -1    6.67    0.34
   0  -5   1    6.71    0.31
   0   5  -1    6.64    0.31
   0   5   1    6.62    0.31
   0   5   1    6.31    0.30
   1  -5   1    6.28    0.29
   1  -5   1    6.30    0.28
  -1  -5  -1    5.93    0.28
  -1  -5  -1    6.46    0.32
  -1   5  -1    6.34    0.32
  -1   5  -1    6.19    0.29
   1   5   1    5.98    0.29
   1   5   1    6.17    0.28
  -2  -5  -1    0.41    0.07
   2  -5   1    0.33    0.05
  -2  -5  -1    0.33    0.04
   2  -5   1    0.41    0.05
   2   5   1    0.33    0.04
   2   5   1    0.34    0.05
  -2   5  -1    0.35    0.04
  -2   5  -1    0.51    0.07
   3  -5   1    5.53    0.25
   3  -5   1    5.13    0.26
  -3  -5  -1    5.59    0.29
  -3  -5  -1    5.26    0.25
  -3   5  -1    5.55    0.28
  -3   5  -1    5.47    0.25
   3   5   1    5.43    0.27
   3   5   1    5.64    0.24
  -4  -5  -1    0.09    0.05
  -4  -5  -1    0.02    0.03
   4  -5   1    0.02    0.03
   4  -5   1    0.04    0.04
   4   5   1    0.03    0.02
   4   5   1    0.01    0.03
  -4   5  -1    0.05    0.04
   5  -5   1    2.01    0.12
  -5  -5  -1    1.78    0.10
   5  -5   1    1.86    0.11
  -5  -5  -1    1.76    0.14
  -5   5  -1    1.83    0.11
   5   5   1    1.75    0.12
   5   5   1    1.77    0.09
   6  -5   1    1.58    0.10
  -6  -5  -1    1.36    0.13
   6  -5   1    1.56    0.11
  -6  -5  -1    1.44    0.09
   6   5   1    1.40    0.11
  -6   5  -1    1.73    0.10
  -7  -5  -1    5.74    0.32
  -7  -5  -1    5.95    0.27
   7  -5   1    6.09    0.28
   7  -5   1    5.68    0.28
   7   5   1    5.87    0.30
  -7   5  -1    6.34    0.30
  -8  -5  -1    0.13    0.03
  -8  -5  -1    0.16    0.06
   8  -5   1    0.16    0.04
   8  -5   1    0.13    0.05
  -8   5  -1    0.21    0.04
   8   5   1    0.17    0.05
  -9  -5  -1    0.53    0.09
   9  -5   1    0.54    0.07
   9  -5   1    0.46    0.06
   9   5   1    0.38    0.06
  -9   5  -1    0.47    0.06
 -10  -5  -1    0.83    0.12
  10  -5   1    0.87    0.09
  10  -5   1    0.89    0.09
  10   5   1    0.91    0.09
 -10   5  -1    0.77    0.07
 -11  -5  -1    1.25    0.13
  11  -5   1    1.12    0.10
  11   5   1    1.19    0.11
 -11   5  -1    1.14    0.09
  12  -5   1    8.55    0.39
 -12  -5  -1    8.13    0.43
 -12   5  -1    8.10    0.38
  12   5   1    8.06    0.40
 -12   5  -1    7.75    0.39
 -13  -5  -1    0.54    0.10
  13  -5   1    0.40    0.07
 -13   5  -1    0.46    0.07
 -13   5  -1    0.44    0.06
  13   5   1    0.43    0.07
  14  -5   1    2.28    0.15
 -14  -5  -1    2.35    0.19
  14   5   1    1.88    0.15
 -14   5  -1    2.01    0.13
 -14   5  -1    2.12    0.14
 -15  -5  -1    0.21    0.09
  15  -5   1    0.29    0.07
  15   5   1    0.25    0.07
 -15   5  -1    0.18    0.06
 -16  -5  -1    0.08    0.08
 -16   5  -1    0.04    0.06
 -17  -5  -1    0.45    0.12
 -17   5  -1    0.55    0.08
 -18  -5  -1    0.03    0.08
 -18   5  -1   -0.06    0.05
 -19  -5  -1    0.23    0.10
 -19   5  -1    0.19    0.07
 -20  -5  -1   -0.02    0.08
 -20   5  -1   -0.01    0.06
 -21  -5  -1    0.03    0.09
 -21   5  -1    0.03    0.06
 -19  -6   1    0.05    0.10
 -19   6   1    0.05    0.06
 -18  -6   1    0.11    0.10
 -18   6   1   -0.04    0.06
 -17  -6   1    0.00    0.10
 -17   6   1    0.01    0.06
 -16  -6   1    0.05    0.09
 -16   6   1   -0.03    0.06
 -15  -6   1    0.13    0.09
 -15   6   1    0.02    0.06
  14  -6  -1    1.31    0.12
 -14  -6   1    1.33    0.18
 -14   6   1    1.33    0.12
 -13  -6   1    0.62    0.12
  13  -6  -1    0.52    0.07
 -13   6   1    0.35    0.07
  13   6  -1    0.55    0.08
 -12  -6   1    0.95    0.13
  12  -6  -1    0.85    0.10
 -12   6   1    0.96    0.11
  12   6  -1    0.93    0.10
  11  -6  -1    0.24    0.05
 -11  -6   1    0.28    0.09
 -11   6   1    0.24    0.06
  11   6  -1    0.26    0.06
  10  -6  -1    0.63    0.08
 -10  -6   1    0.59    0.10
 -10   6   1    0.49    0.07
  10   6  -1    0.48    0.07
   9  -6  -1    0.27    0.05
  -9  -6   1    0.33    0.09
  -9   6   1    0.22    0.04
   9   6  -1    0.28    0.06
   8  -6  -1    0.08    0.04
   8  -6  -1    0.10    0.05
  -8  -6   1    0.02    0.06
   8   6  -1    0.09    0.05
  -8   6   1    0.04    0.03
   7  -6  -1    0.26    0.06
   7  -6  -1    0.27    0.05
  -7  -6   1    0.37    0.09
  -7  -6   1    0.22    0.05
   7   6  -1    0.36    0.06
  -7   6   1    0.23    0.04
   6  -6  -1    3.03    0.17
  -6  -6   1    2.88    0.16
   6  -6  -1    2.71    0.16
  -6  -6   1    2.86    0.20
  -6   6   1    2.90    0.16
   6   6  -1    3.18    0.17
   5  -6  -1    9.04    0.42
   5  -6  -1   10.05    0.43
  -5  -6   1    9.40    0.42
  -5  -6   1    9.20    0.48
   5   6  -1    9.31    0.44
  -5   6   1    8.94    0.45
  -4  -6   1    0.12    0.06
  -4  -6   1    0.05    0.04
   4  -6  -1    0.14    0.05
   4  -6  -1   -0.01    0.03
   4   6  -1    0.03    0.04
  -4   6   1    0.18    0.05
  -3  -6   1    0.71    0.09
  -3  -6   1    0.38    0.06
   3  -6  -1    0.44    0.06
   3  -6  -1    0.53    0.06
   3   6  -1    0.43    0.06
  -3   6   1    0.47    0.06
  -2  -6   1    0.02    0.05
   2  -6  -1    0.06    0.03
  -2  -6   1    0.05    0.04
   2  -6  -1    0.01    0.04
  -2   6   1    0.09    0.04
   2   6  -1    0.07    0.03
  -1  -6   1    1.07    0.11
  -1  -6   1    1.34    0.10
   1  -6  -1    1.23    0.09
   1   6  -1    1.45    0.09
  -1   6   1    1.26    0.08
  -1   6   1    1.21    0.11
  -1   6   1    1.06    0.08
   0  -6  -1    0.26    0.05
   0  -6   1    0.38    0.06
   0   6  -1    0.34    0.06
   0   6   1    0.27    0.04
   0   6  -1    0.24    0.04
   1  -6   1    1.27    0.08
  -1  -6  -1    1.34    0.11
   1  -6   1    1.28    0.10
  -1  -6  -1    1.26    0.09
   1   6   1    1.33    0.09
  -1   6  -1    1.22    0.11
  -2  -6  -1    0.52    0.06
  -2  -6  -1    0.63    0.08
   2  -6   1    0.51    0.07
   2  -6   1    0.60    0.06
   2   6   1    0.49    0.06
  -2   6  -1    0.80    0.08
  -3  -6  -1    2.08    0.15
   3  -6   1    2.00    0.13
   3  -6   1    1.93    0.11
  -3  -6  -1    1.91    0.12
   3   6   1    1.89    0.12
  -3   6  -1    2.15    0.13
   4  -6   1    0.02    0.03
  -4  -6  -1   -0.05    0.03
  -4  -6  -1    0.05    0.06
   4  -6   1    0.05    0.05
  -4   6  -1    0.04    0.04
   4   6   1    0.06    0.04
   5  -6   1    1.57    0.11
   5  -6   1    1.42    0.10
  -5  -6  -1    1.42    0.09
  -5  -6  -1    1.32    0.13
   5   6   1    1.46    0.11
  -5   6  -1    1.65    0.11
   6  -6   1    0.26    0.06
  -6  -6  -1    0.28    0.08
   6  -6   1    0.14    0.04
   6   6   1    0.23    0.05
  -6   6  -1    0.29    0.05
   7  -6   1    0.06    0.05
  -7  -6  -1    0.11    0.07
   7  -6   1    0.07    0.04
  -7   6  -1    0.05    0.04
   7   6   1    0.08    0.05
   8  -6   1    0.73    0.08
   8  -6   1    0.68    0.08
  -8  -6  -1    0.84    0.11
   8   6   1    0.79    0.09
  -8   6  -1    0.68    0.07
   9  -6   1   -0.01    0.04
  -9  -6  -1   -0.12    0.06
   9  -6   1   -0.06    0.05
   9   6   1    0.06    0.05
  -9   6  -1   -0.02    0.03
  10  -6   1    0.03    0.04
 -10  -6  -1   -0.01    0.07
  10  -6   1   -0.10    0.05
 -10   6  -1   -0.01    0.03
  10   6   1    0.01    0.05
  11  -6   1    0.23    0.06
 -11  -6  -1    0.26    0.09
  11   6   1    0.31    0.07
 -11   6  -1    0.25    0.05
 -12  -6  -1    0.35    0.10
  12  -6   1    0.33    0.06
 -12   6  -1    0.28    0.07
  12   6   1    0.36    0.07
  13  -6   1    0.41    0.07
 -13  -6  -1    0.40    0.11
 -13   6  -1    0.41    0.08
  13   6   1    0.33    0.07
 -14  -6  -1    0.44    0.11
 -14   6  -1    0.39    0.07
 -15  -6  -1    0.10    0.10
 -15   6  -1   -0.04    0.06
 -16  -6  -1    0.06    0.10
 -16   6  -1    0.06    0.06
 -17  -6  -1    0.03    0.10
 -17   6  -1   -0.05    0.06
 -18  -6  -1    0.08    0.10
 -18   6  -1    0.00    0.06
 -19  -6  -1    0.06    0.11
 -19   6  -1   -0.02    0.06
 -17  -7   1    0.04    0.10
 -17   7   1    0.14    0.07
 -16  -7   1    0.08    0.10
 -16   7   1   -0.04    0.06
 -15  -7   1    0.09    0.10
 -15   7   1   -0.04    0.06
 -14  -7   1    0.31    0.11
 -14   7   1    0.24    0.07
 -13  -7   1    0.24    0.10
 -13   7   1    0.05    0.06
 -12  -7   1    2.63    0.23
 -12   7   1    2.37    0.17
 -11  -7   1    0.04    0.09
  11  -7  -1    0.14    0.05
  11   7  -1    0.06    0.05
 -11   7   1    0.05    0.06
 -10  -7   1    0.01    0.08
  10  -7  -1    0.05    0.04
  10   7  -1   -0.02    0.04
 -10   7   1    0.04    0.06
  -9  -7   1    0.41    0.10
   9  -7  -1    0.23    0.05
  -9   7   1    0.33    0.07
   9   7  -1    0.25    0.06
   8  -7  -1    1.06    0.10
  -8  -7   1    1.14    0.16
   8   7  -1    1.12    0.11
  -7  -7   1    2.75    0.21
   7  -7  -1    2.72    0.17
   7   7  -1    2.65    0.17
   6  -7  -1    1.43    0.12
  -6  -7   1    1.33    0.15
   6   7  -1    1.24    0.11
  -5  -7   1    0.15    0.08
   5  -7  -1    0.15    0.06
   5   7  -1    0.12    0.05
  -5   7   1    0.24    0.05
  -4  -7   1    1.55    0.15
  -4  -7   1    1.39    0.11
   4  -7  -1    1.46    0.12
  -4   7   1    1.65    0.12
  -3  -7   1    0.22    0.05
   3  -7  -1    0.23    0.05
  -3  -7   1    0.13    0.07
  -3   7   1    0.18    0.05
   2  -7  -1    0.78    0.08
  -2  -7   1    0.57    0.07
  -2   7   1    0.79    0.09
  -1  -7   1    0.00    0.05
   1  -7  -1   -0.01    0.04
   1   7  -1    0.09    0.06
  -1   7   1    0.01    0.05
   0  -7  -1    0.71    0.08
   0  -7   1    0.83    0.09
   0   7  -1    0.90    0.11
   0   7   1    0.81    0.10
   1  -7   1    0.69    0.08
  -1  -7  -1    0.61    0.07
  -1   7  -1    0.77    0.10
   2  -7   1    0.46    0.07
  -2  -7  -1    0.35    0.06
  -2  -7  -1    0.50    0.09
  -2   7  -1    0.55    0.08
  -3  -7  -1    0.77    0.10
   3  -7   1    0.60    0.08
  -3   7  -1    0.72    0.09
  -4  -7  -1    0.03    0.07
   4  -7   1    0.00    0.05
   4   7   1    0.13    0.04
  -4   7  -1    0.14    0.05
   5  -7   1    0.19    0.06
  -5  -7  -1    0.27    0.08
   5   7   1    0.27    0.06
  -5   7  -1    0.35    0.06
  -6  -7  -1    0.11    0.08
   6  -7   1    0.08    0.06
   6   7   1    0.11    0.05
  -6   7  -1    0.08    0.05
   7  -7   1    0.75    0.09
  -7  -7  -1    0.77    0.12
  -7   7  -1    0.74    0.09
   7   7   1    0.80    0.10
  -8  -7  -1    0.47    0.11
   8  -7   1    0.33    0.08
   8   7   1    0.28    0.06
  -9  -7  -1    0.13    0.09
   9  -7   1    0.22    0.07
   9   7   1    0.15    0.06
 -10  -7  -1    0.23    0.10
  10  -7   1    0.14    0.05
  10   7   1    0.18    0.06
  11  -7   1    2.08    0.15
 -11  -7  -1    2.67    0.22
 -11   7  -1    2.37    0.17
 -12  -7  -1    3.84    0.29
 -12   7  -1    4.15    0.24
 -13  -7  -1    0.09    0.10
 -13   7  -1   -0.02    0.06
 -14  -7  -1   -0.03    0.10
 -14   7  -1    0.07    0.06
 -15  -7  -1    0.00    0.10
 -15   7  -1    0.09    0.07
 -16  -7  -1    0.12    0.10
 -16   7  -1    0.11    0.07
 -14  -8   1    0.07    0.11
 -14   8   1   -0.02    0.06
 -13  -8   1    0.07    0.10
 -13   8   1   -0.04    0.06
 -12  -8   1    0.20    0.11
 -12   8   1    0.06    0.06
 -11  -8   1    0.33    0.12
 -11   8   1    0.35    0.08
 -10  -8   1    0.28    0.12
 -10   8   1    0.26    0.08
  -9  -8   1   13.16    0.68
  -9   8   1   12.89    0.59
  -8  -8   1    0.32    0.11
  -8   8   1    0.31    0.08
  -7  -8   1    0.65    0.12
  -6  -8   1    0.30    0.10
   5  -8  -1    0.14    0.06
  -5  -8   1    0.25    0.09
   4  -8  -1    0.25    0.06
   3  -8  -1    0.65    0.08
   3   8  -1    1.10    0.14
   2  -8  -1    0.21    0.06
   2   8  -1    0.26    0.09
   1  -8  -1    0.58    0.08
  -1  -8   1    0.61    0.08
   1   8  -1    0.97    0.13
  -1   8   1    0.81    0.11
   0  -8   1    0.04    0.05
   0   8  -1    0.02    0.06
   0   8   1    0.21    0.07
   1  -8   1    0.01    0.05
  -1   8  -1    0.13    0.06
   1   8   1    0.14    0.07
   2  -8   1    0.07    0.05
   2   8   1    0.19    0.08
  -2   8  -1    0.06    0.05
   3  -8   1    0.23    0.07
  -3   8  -1    0.37    0.07
   4  -8   1    0.01    0.06
  -4  -8  -1   -0.01    0.07
  -5  -8  -1    0.25    0.10
   5  -8   1    0.23    0.07
  -6  -8  -1    0.19    0.09
   6  -8   1    0.00    0.06
  -7  -8  -1    0.17    0.10
   7  -8   1    0.22    0.07
  -8  -8  -1    1.45    0.19
  -9  -8  -1    6.69    0.40
 -10  -8  -1    0.94    0.16
 -10   8  -1    1.47    0.15
 -11  -8  -1    0.32    0.12
 -11   8  -1    0.32    0.09
 -12  -8  -1    0.09    0.10
 -12   8  -1    0.14    0.07
 -13  -8  -1    0.08    0.10
 -13   8  -1   -0.04    0.06
  -9  -9   1    0.13    0.11
  -9   9   1    0.23    0.07
  -8  -9   1   -0.02    0.09
  -8   9   1    0.18    0.07
  -7   9   1    1.06    0.13
  -6   9   1   -0.04    0.07
  -5   9   1    0.06    0.07
   4   9  -1    1.78    0.19
   2   9  -1    1.62    0.16
   3  -9   1   -0.01    0.06
   4  -9   1   -0.02    0.06
   5  -9   1    0.04    0.06
  -7  -9  -1    0.40    0.11
  -7   9  -1    0.30    0.08
  -8  -9  -1    0.99    0.14
  -8   9  -1    1.25    0.14
  -9  -9  -1    0.17    0.11
  -9   9  -1    0.12    0.08
 -24   0   2    0.03    0.07
 -23   0   2    0.03    0.04
 -23   0   2   -0.12    0.05
  22   0  -2    0.06    0.04
 -22   0   2    0.03    0.04
 -22   0   2    0.11    0.07
 -21   0   2    0.04    0.04
  21   0  -2   -0.05    0.04
 -21   0   2    0.02    0.06
  21   0  -2   -0.04    0.03
 -20   0   2    0.64    0.09
  20   0  -2    0.51    0.07
 -20   0   2    0.73    0.08
  20   0  -2    0.65    0.08
  19   0  -2    0.00    0.04
 -19   0   2    0.02    0.05
 -19   0   2    0.05    0.04
  19   0  -2    0.04    0.04
 -18   0   2   14.54    0.61
  18   0  -2   13.62    0.63
 -18   0   2   13.21    0.68
  18   0  -2   14.43    0.64
  17   0  -2    0.04    0.03
  17   0  -2    0.07    0.04
 -17   0   2    0.06    0.05
 -17   0   2    0.03    0.03
  16   0  -2   17.04    0.76
 -16   0   2   16.17    0.81
 -16   0   2   17.05    0.73
  16   0  -2   17.41    0.75
 -15   0   2    0.10    0.04
  15   0  -2    0.01    0.03
 -15   0   2    0.01    0.03
  15   0  -2    0.02    0.03
 -14   0   2   -0.01    0.03
  14   0  -2   -0.02    0.03
  14   0  -2   -0.02    0.03
 -14   0   2    0.00    0.03
 -13   0   2    0.03    0.04
 -13   0   2   -0.01    0.02
  13   0  -2    0.03    0.03
  13   0  -2    0.02    0.03
  12   0  -2    3.22    0.16
 -12   0   2    3.18    0.15
  12   0  -2    3.15    0.16
 -12   0   2    3.29    0.17
 -11   0   2    0.01    0.03
 -11   0   2   -0.01    0.02
  11   0  -2    0.00    0.02
  11   0  -2    0.01    0.02
  10   0  -2    6.06    0.28
 -10   0   2    6.21    0.30
 -10   0   2    6.02    0.27
  10   0  -2    6.07    0.28
  -9   0   2   -0.01    0.01
   9   0  -2    0.00    0.02
  -9   0   2   -0.01    0.02
   9   0  -2    0.02    0.02
   8   0  -2    7.41    0.34
  -8   0   2    7.26    0.35
   8   0  -2    7.41    0.33
  -8   0   2    7.54    0.32
  -7   0   2   -0.04    0.01
  -7   0   2   -0.05    0.01
   7   0  -2   -0.02    0.02
  -7   0   2   -0.04    0.02
  -7   0   2   -0.04    0.02
   7   0  -2   -0.05    0.02
   6   0  -2   61.79    2.62
  -6   0   2   59.03    2.52
  -6   0   2   59.11    2.57
  -6   0   2   62.90    2.63
   6   0  -2   59.83    2.57
  -6   0   2   60.54    2.77
  -5   0   2    0.01    0.01
   5   0  -2   -0.02    0.01
  -5   0   2    0.00    0.01
  -5   0   2    0.00    0.01
  -5   0   2    0.00    0.01
   5   0  -2    0.00    0.01
   4   0  -2    0.14    0.03
  -4   0   2    0.11    0.03
  -4   0   2    0.09    0.02
  -4   0   2    0.14    0.02
  -4   0   2    0.11    0.02
   4   0  -2    0.08    0.03
  -3   0   2    0.04    0.01
   3   0  -2    0.04    0.01
   3   0  -2    0.06    0.01
  -3   0   2    0.07    0.02
  -3   0   2    0.06    0.01
  -3   0   2    0.05    0.01
  -2   0   2   36.35    1.51
   2   0  -2   36.52    1.57
  -2   0   2   35.87    1.65
   2   0  -2   36.51    1.54
  -2   0   2   34.73    1.57
  -2   0   2   37.48    1.54
  -1   0   2   -0.39    0.00
   1   0  -2   -0.38    0.00
  -1   0   2   -0.39    0.00
  -1   0   2   -0.38    0.00
   1   0  -2   -0.39    0.00
  -1   0   2   -0.38    0.00
   0   0  -2   -0.15    0.00
   0   0   2   -0.15    0.00
   0   0  -2   -0.15    0.00
   0   0   2   -0.15    0.00
   1   0   2   -1.36    0.01
  -1   0  -2   -1.36    0.01
  -1   0  -2   -1.38    0.01
   1   0   2   -1.37    0.01
   2   0   2   52.65    2.27
  -2   0  -2   49.66    2.22
   2   0   2   52.61    2.22
   2   0   2   54.51    2.18
  -2   0  -2   51.54    2.27
  -2   0  -2   52.98    2.39
  -3   0  -2    0.01    0.01
   3   0   2    0.00    0.01
   3   0   2    0.00    0.01
   3   0   2    0.00    0.01
   3   0   2    0.01    0.02
  -3   0  -2    0.01    0.01
   4   0   2   29.63    1.28
  -4   0  -2   28.75    1.37
   4   0   2   30.34    1.30
  -4   0  -2   28.36    1.28
   4   0   2   32.94    1.31
  -5   0  -2   -0.02    0.01
   5   0   2   -0.03    0.01
   5   0   2   -0.03    0.02
  -5   0  -2   -0.04    0.01
  -5   0  -2   -0.02    0.01
   5   0   2   -0.02    0.02
  -6   0  -2   15.56    0.69
  -6   0  -2   16.58    0.74
   6   0   2   16.93    0.69
  -6   0  -2   14.60    0.67
   6   0   2   16.26    0.70
   7   0   2    0.00    0.02
  -7   0  -2   -0.02    0.01
   7   0   2   -0.02    0.02
  -7   0  -2   -0.02    0.02
   8   0   2   20.17    0.84
  -8   0  -2   17.26    0.81
   8   0   2   20.10    0.85
  -8   0  -2   19.97    0.90
   9   0   2    0.01    0.02
  -9   0  -2    0.00    0.02
  -9   0  -2   -0.01    0.02
   9   0   2   -0.01    0.02
  10   0   2    2.92    0.15
 -10   0  -2    2.88    0.16
  10   0   2    2.92    0.15
 -10   0  -2    3.02    0.14
  11   0   2    0.01    0.02
 -11   0  -2   -0.01    0.03
  11   0   2    0.04    0.03
 -11   0  -2    0.00    0.02
 -12   0  -2   -0.02    0.03
  12   0   2   -0.01    0.03
 -12   0  -2    0.00    0.02
  12   0   2    0.00    0.03
 -13   0  -2   -0.04    0.03
 -13   0  -2    0.02    0.02
  13   0   2   -0.04    0.03
  13   0   2    0.03    0.03
  14   0   2    0.04    0.03
  14   0   2    0.07    0.04
 -14   0  -2    0.01    0.02
 -14   0  -2    0.05    0.04
  15   0   2   -0.02    0.03
  15   0   2    0.03    0.04
 -15   0  -2   -0.01    0.02
 -15   0  -2   -0.03    0.04
  16   0   2    1.00    0.09
 -16   0  -2    1.06    0.07
  16   0   2    1.03    0.09
 -16   0  -2    0.96    0.10
 -17   0  -2    0.01    0.05
  17   0   2   -0.01    0.03
  17   0   2    0.00    0.04
 -17   0  -2    0.01    0.03
  18   0   2    3.09    0.19
  18   0   2    3.19    0.18
 -18   0  -2    3.31    0.17
 -18   0  -2    3.38    0.21
 -19   0  -2    0.27    0.07
  19   0   2    0.11    0.05
  20   0   2    1.04    0.11
 -20   0  -2    1.26    0.09
 -20   0  -2    1.00    0.13
 -21   0  -2   -0.06    0.06
 -22   0  -2    0.00    0.07
 -23   0  -2   -0.01    0.07
 -24   0  -2    0.07    0.08
 -25   0  -2   -0.03    0.07
 -26  -1   2    0.21    0.09
 -25  -1   2    0.00    0.07
 -25   1   2    0.08    0.05
 -24  -1   2    0.62    0.11
 -24   1   2    0.63    0.08
 -23  -1   2    0.09    0.07
 -23   1   2    0.05    0.05
 -22  -1   2    2.12    0.18
  22   1  -2    1.68    0.14
 -22   1   2    1.99    0.16
 -22   1   2    2.19    0.14
 -21  -1   2    0.31    0.09
  21  -1  -2    0.22    0.06
 -21  -1   2    0.23    0.05
 -21   1   2    0.26    0.05
  21   1  -2    0.18    0.05
  21   1  -2    0.34    0.06
 -21   1   2    0.27    0.07
  20  -1  -2    0.00    0.04
 -20  -1   2    0.12    0.07
 -20  -1   2    0.04    0.04
  20   1  -2    0.00    0.04
 -20   1   2    0.00    0.05
  20   1  -2   -0.01    0.03
 -20   1   2   -0.05    0.04
  19  -1  -2    0.54    0.07
 -19  -1   2    0.53    0.06
  19  -1  -2    0.48    0.07
 -19  -1   2    0.59    0.09
  19   1  -2    0.61    0.08
 -19   1   2    0.53    0.06
  19   1  -2    0.41    0.06
 -19   1   2    0.56    0.08
 -18  -1   2    0.35    0.05
  18  -1  -2    0.22    0.04
  18  -1  -2    0.21    0.05
 -18  -1   2    0.23    0.07
 -18   1   2    0.33    0.06
 -18   1   2    0.36    0.05
  18   1  -2    0.23    0.05
  18   1  -2    0.30    0.06
  17  -1  -2    1.90    0.13
  17  -1  -2    2.02    0.12
 -17  -1   2    1.90    0.15
 -17  -1   2    2.00    0.11
  17   1  -2    1.83    0.12
 -17   1   2    2.04    0.12
  17   1  -2    1.93    0.13
 -17   1   2    2.01    0.13
  16  -1  -2   10.11    0.46
 -16  -1   2   10.33    0.44
  16  -1  -2   10.01    0.46
 -16  -1   2    9.97    0.50
  16   1  -2    9.82    0.46
 -16   1   2   10.14    0.44
 -16   1   2    9.59    0.49
  16   1  -2   10.49    0.47
  15  -1  -2    1.73    0.12
 -15  -1   2    1.91    0.10
  15  -1  -2    1.72    0.10
 -15  -1   2    1.79    0.13
 -15   1   2    1.72    0.10
  15   1  -2    1.73    0.11
 -15   1   2    1.69    0.12
  15   1  -2    1.78    0.12
  14  -1  -2    0.05    0.03
 -14  -1   2   -0.01    0.04
 -14  -1   2    0.02    0.03
  14  -1  -2    0.02    0.04
 -14   1   2    0.02    0.03
 -14   1   2    0.00    0.03
  14   1  -2    0.06    0.04
  14   1  -2    0.05    0.03
 -13  -1   2   -0.02    0.02
  13  -1  -2   -0.01    0.03
  13  -1  -2    0.00    0.02
 -13  -1   2   -0.01    0.04
  13   1  -2    0.04    0.03
 -13   1   2    0.03    0.03
  13   1  -2    0.06    0.03
 -13   1   2    0.00    0.03
  12  -1  -2    1.61    0.09
 -12  -1   2    1.74    0.11
  12  -1  -2    1.68    0.10
 -12  -1   2    1.59    0.09
 -12   1   2    1.68    0.09
 -12   1   2    1.53    0.10
  12   1  -2    1.53    0.09
  12   1  -2    1.69    0.10
  11  -1  -2    5.50    0.25
 -11  -1   2    5.26    0.27
  11  -1  -2    5.42    0.25
 -11  -1   2    5.33    0.24
 -11   1   2    5.40    0.24
 -11   1   2    5.33    0.26
  11   1  -2    5.32    0.26
  11   1  -2    5.59    0.25
 -10  -1   2    3.82    0.20
  10  -1  -2    3.84    0.18
 -10  -1   2    3.78    0.17
  10  -1  -2    3.62    0.18
  10   1  -2    3.78    0.18
  10   1  -2    3.74    0.19
 -10   1   2    3.78    0.19
 -10   1   2    4.01    0.18
   9  -1  -2    2.63    0.13
  -9  -1   2    2.52    0.12
   9  -1  -2    2.56    0.12
  -9  -1   2    2.54    0.14
  -9   1   2    2.48    0.12
   9   1  -2    2.54    0.12
   9   1  -2    2.66    0.13
  -9   1   2    2.52    0.13
  -9   1   2    2.46    0.13
  -8  -1   2    4.66    0.23
   8  -1  -2    4.53    0.21
  -8  -1   2    4.62    0.20
  -8  -1   2    4.45    0.20
   8  -1  -2    4.57    0.21
  -8   1   2    4.48    0.20
   8   1  -2    4.75    0.21
  -8   1   2    4.34    0.21
  -8   1   2    4.59    0.22
   8   1  -2    4.83    0.22
  -7  -1   2    3.19    0.14
   7  -1  -2    3.34    0.15
   7  -1  -2    3.26    0.15
  -7  -1   2    3.13    0.17
  -7  -1   2    3.23    0.14
   7   1  -2    3.09    0.16
  -7   1   2    3.12    0.15
   7   1  -2    3.29    0.15
  -7   1   2    3.16    0.16
  -7   1   2    3.28    0.15
   6  -1  -2    0.14    0.03
  -6  -1   2    0.14    0.03
   6  -1  -2    0.12    0.02
  -6  -1   2    0.13    0.02
  -6  -1   2    0.10    0.02
  -6  -1   2    0.15    0.02
  -6   1   2    0.07    0.02
   6   1  -2    0.15    0.03
   6   1  -2    0.16    0.02
  -6   1   2    0.09    0.02
  -6   1   2    0.14    0.02
  -6   1   2    0.14    0.02
   5  -1  -2    8.21    0.34
  -5  -1   2    7.87    0.33
   5  -1  -2    8.04    0.34
  -5  -1   2    7.26    0.35
  -5  -1   2    7.46    0.33
  -5  -1   2    7.72    0.37
  -5   1   2    7.53    0.34
  -5   1   2    8.04    0.36
  -5   1   2    7.90    0.34
   5   1  -2    7.80    0.34
   4  -1  -2    3.17    0.16
  -4  -1   2    3.59    0.16
  -4  -1   2    3.39    0.18
   4  -1  -2    3.62    0.16
  -4  -1   2    3.63    0.16
   4   1  -2    3.69    0.16
   4   1  -2    3.56    0.17
  -4   1   2    3.67    0.16
  -4   1   2    3.57    0.16
  -4   1   2    3.73    0.16
  -4   1   2    3.84    0.17
  -3  -1   2   18.75    0.79
  -3  -1   2   18.88    0.83
   3  -1  -2   18.94    0.81
   3  -1  -2   17.36    0.82
  -3  -1   2   21.88    0.87
   3   1  -2   18.98    0.80
   3   1  -2   18.72    0.83
  -3   1   2   18.03    0.82
  -3   1   2   21.69    0.81
  -3   1   2   17.17    0.86
  -3   1   2   17.72    0.79
   2  -1  -2    0.70    0.04
  -2  -1   2    0.74    0.06
  -2  -1   2    0.77    0.05
  -2  -1   2    0.79    0.05
   2  -1  -2    0.65    0.05
   2   1  -2    0.85    0.05
  -2   1   2    0.72    0.04
  -2   1   2    0.66    0.05
  -2   1   2    0.71    0.04
  -2   1   2    0.62    0.04
   1  -1  -2   81.91    3.33
  -1  -1   2   68.46    3.58
  -1  -1   2   75.26    3.40
   1  -1  -2   78.83    3.40
   1  -1  -2   85.03    3.58
  -1  -1   2   81.22    3.27
   1  -1  -2   83.14    3.27
   1   1  -2   77.08    3.40
  -1   1   2   76.57    3.40
  -1   1   2   77.99    3.33
   0  -1   2    4.41    0.22
   0  -1  -2    5.39    0.22
   0  -1   2    5.32    0.22
   0  -1   2    5.15    0.23
   0  -1  -2    5.07    0.23
   0  -1  -2    5.29    0.24
   0   1   2    5.09    0.22
   0   1   2    5.02    0.23
   0   1  -2    5.30    0.22
   0   1  -2    5.17    0.22
   0   1   2    5.23    0.22
  -1  -1  -2  116.91    5.43
   1  -1   2  112.91    4.96
  -1  -1  -2  114.14    5.15
   1   1   2  114.00    5.15
   1   1   2  143.37    4.96
  -1   1  -2  113.54    5.43
   2  -1   2   37.21    1.54
  -2  -1  -2   36.46    1.69
  -2  -1  -2   36.17    1.61
  -2  -1  -2   36.33    1.57
   2  -1   2   36.87    1.57
  -2  -1  -2   37.82    1.54
  -2   1  -2   36.84    1.57
   2   1   2   36.89    1.57
  -2   1  -2   37.22    1.59
   2   1   2   36.22    1.54
  -2   1  -2   35.13    1.69
   2   1   2   37.82    1.60
   3  -1   2  382.00   15.42
  -3  -1  -2  379.52   15.42
   3  -1   2  350.68   15.71
  -3  -1  -2  328.38   15.14
  -3   1  -2  359.35   16.59
   3   1   2  383.60   15.42
   4  -1   2   98.98    4.08
  -4  -1  -2   96.98    4.08
   4  -1   2   92.90    4.15
   4  -1   2   99.53    4.16
  -4  -1  -2   92.58    4.39
   4  -1   2   96.84    4.01
  -4  -1  -2   95.75    4.00
  -4   1  -2   95.77    4.08
  -4   1  -2   96.17    4.39
   4   1   2   95.31    4.08
   4   1   2   96.10    4.17
   4   1   2   96.84    4.16
   5  -1   2    3.82    0.18
  -5  -1  -2    4.18    0.18
   5  -1   2    3.97    0.18
  -5  -1  -2    4.27    0.17
   5  -1   2    4.14    0.18
   5  -1   2    4.01    0.18
  -5  -1  -2    3.82    0.20
   5   1   2    4.00    0.19
  -5   1  -2    3.85    0.18
   5   1   2    4.07    0.19
  -5   1  -2    4.10    0.19
   5   1   2    4.06    0.18
   6  -1   2    5.36    0.24
  -6  -1  -2    5.46    0.24
  -6  -1  -2    5.25    0.26
  -6  -1  -2    5.38    0.23
   6  -1   2    5.24    0.24
   6  -1   2    5.26    0.24
   6   1   2    5.23    0.25
  -6   1  -2    5.58    0.26
   6   1   2    5.43    0.24
   7  -1   2   52.27    2.40
   7  -1   2   57.84    2.45
  -7  -1  -2   57.97    2.59
   7  -1   2   56.02    2.36
   7  -1   2   57.58    2.44
  -7  -1  -2   53.51    2.35
   7   1   2   58.18    2.45
   7   1   2   56.40    2.40
  -7   1  -2   57.48    2.58
   8  -1   2    3.83    0.18
  -8  -1  -2    3.80    0.17
   8  -1   2    3.90    0.18
  -8  -1  -2    3.79    0.20
   8  -1   2    3.76    0.18
  -8   1  -2    4.04    0.19
   8   1   2    3.86    0.18
  -8   1  -2    3.53    0.17
   8   1   2    3.86    0.19
   9  -1   2    0.20    0.03
   9  -1   2    0.22    0.03
   9  -1   2    0.20    0.03
  -9  -1  -2    0.22    0.02
  -9  -1  -2    0.24    0.04
  -9   1  -2    0.25    0.03
   9   1   2    0.18    0.03
  -9   1  -2    0.18    0.03
   9   1   2    0.25    0.04
 -10  -1  -2   13.30    0.57
 -10  -1  -2   13.48    0.64
  10  -1   2   13.78    0.60
  10  -1   2   13.07    0.59
 -10   1  -2   13.81    0.63
  10   1   2   13.12    0.59
 -10   1  -2   13.59    0.57
  10   1   2   13.15    0.61
 -11  -1  -2    0.48    0.06
  11  -1   2    0.39    0.04
  11  -1   2    0.29    0.04
 -11  -1  -2    0.38    0.03
 -11   1  -2    0.36    0.04
 -11   1  -2    0.42    0.05
  11   1   2    0.39    0.05
  11   1   2    0.27    0.04
 -12  -1  -2    0.07    0.02
 -12  -1  -2    0.07    0.04
  12  -1   2    0.04    0.02
  12  -1   2    0.01    0.03
 -12   1  -2    0.06    0.03
  12   1   2    0.05    0.04
 -12   1  -2    0.06    0.03
  12   1   2    0.07    0.03
 -13  -1  -2    3.13    0.15
  13  -1   2    3.15    0.16
  13  -1   2    3.05    0.17
 -13  -1  -2    3.10    0.19
 -13   1  -2    3.16    0.16
 -13   1  -2    3.30    0.18
  13   1   2    3.49    0.18
  13   1   2    3.18    0.16
  14  -1   2    0.30    0.05
 -14  -1  -2    0.25    0.06
  14  -1   2    0.27    0.04
 -14  -1  -2    0.23    0.03
  14   1   2    0.32    0.05
  14   1   2    0.23    0.05
 -14   1  -2    0.26    0.05
 -14   1  -2    0.31    0.04
 -15  -1  -2    0.45    0.08
  15  -1   2    0.48    0.06
  15  -1   2    0.49    0.06
 -15  -1  -2    0.54    0.05
 -15   1  -2    0.52    0.07
  15   1   2    0.46    0.06
 -15   1  -2    0.51    0.06
  15   1   2    0.54    0.07
  16  -1   2    0.03    0.04
 -16  -1  -2    0.06    0.03
  16  -1   2    0.05    0.03
 -16  -1  -2    0.09    0.06
 -16   1  -2    0.11    0.04
  16   1   2    0.05    0.04
  16   1   2    0.05    0.04
 -16   1  -2    0.07    0.04
  17  -1   2    0.19    0.05
 -17  -1  -2    0.24    0.04
  17  -1   2    0.19    0.04
 -17  -1  -2    0.35    0.07
  17   1   2    0.23    0.05
 -17   1  -2    0.27    0.06
  17   1   2    0.17    0.05
 -17   1  -2    0.31    0.05
  18  -1   2    1.79    0.14
 -18  -1  -2    1.87    0.15
 -18  -1  -2    1.89    0.11
  18   1   2    1.93    0.13
  18   1   2    1.87    0.13
 -18   1  -2    1.78    0.14
 -18   1  -2    1.98    0.11
  19  -1   2    0.38    0.07
 -19  -1  -2    0.44    0.09
  19   1   2    0.30    0.06
 -19   1  -2    0.22    0.05
 -19   1  -2    0.26    0.07
  19   1   2    0.35    0.06
  20  -1   2    2.32    0.16
 -20  -1  -2    2.29    0.19
  20   1   2    2.41    0.16
  20   1   2    2.43    0.16
 -20   1  -2    2.60    0.15
 -20   1  -2    2.55    0.18
 -21  -1  -2    2.42    0.21
 -21   1  -2    3.19    0.20
  21   1   2    3.04    0.18
  21   1   2    2.65    0.18
 -21   1  -2    3.33    0.17
 -22  -1  -2    0.40    0.10
 -22   1  -2    0.23    0.08
 -22   1  -2    0.29    0.06
 -23  -1  -2    0.12    0.09
 -23   1  -2   -0.04    0.06
 -24  -1  -2   -0.04    0.07
 -24   1  -2    0.00    0.07
 -25  -2   2    0.16    0.08
 -25   2   2    0.05    0.05
 -24  -2   2   -0.03    0.07
 -24   2   2    0.00    0.05
 -23  -2   2    0.11    0.08
 -23   2   2   -0.05    0.05
 -22  -2   2    0.61    0.11
 -22   2   2    0.56    0.08
 -21  -2   2   -0.02    0.07
 -21   2   2   -0.07    0.05
  20  -2  -2    1.23    0.12
 -20  -2   2    1.02    0.14
  20   2  -2    1.37    0.12
 -20   2   2    1.23    0.11
 -20   2   2    1.13    0.11
 -19  -2   2    0.49    0.09
 -19  -2   2    0.47    0.06
  19  -2  -2    0.73    0.09
  19   2  -2    0.52    0.08
 -19   2   2    0.47    0.06
 -19   2   2    0.62    0.08
  18  -2  -2    0.24    0.05
 -18  -2   2    0.28    0.07
 -18  -2   2    0.27    0.04
  18   2  -2    0.25    0.04
 -18   2   2    0.30    0.06
 -18   2   2    0.29    0.05
  18   2  -2    0.33    0.06
 -17  -2   2    0.18    0.06
 -17  -2   2    0.12    0.04
  17  -2  -2    0.07    0.04
 -17   2   2    0.16    0.04
  17   2  -2    0.10    0.03
 -17   2   2    0.08    0.04
  17   2  -2    0.09    0.04
 -16  -2   2    0.04    0.03
  16  -2  -2   -0.02    0.02
  16  -2  -2    0.01    0.04
 -16  -2   2    0.07    0.05
  16   2  -2    0.01    0.03
  16   2  -2    0.03    0.04
 -16   2   2    0.01    0.03
 -16   2   2    0.01    0.03
  15  -2  -2    1.07    0.09
 -15  -2   2    0.89    0.10
  15  -2  -2    0.93    0.06
 -15  -2   2    0.99    0.07
  15   2  -2    0.92    0.07
 -15   2   2    0.97    0.07
 -15   2   2    0.93    0.08
  15   2  -2    0.99    0.09
  14  -2  -2   11.79    0.53
 -14  -2   2   11.19    0.58
 -14  -2   2   11.63    0.51
  14  -2  -2   12.01    0.53
  14   2  -2   11.95    0.55
 -14   2   2   12.01    0.56
  14   2  -2   11.47    0.52
 -14   2   2   12.00    0.51
 -13  -2   2    5.07    0.23
  13  -2  -2    5.07    0.25
  13  -2  -2    4.96    0.23
 -13  -2   2    4.88    0.27
 -13   2   2    4.90    0.25
  13   2  -2    4.74    0.23
  13   2  -2    4.91    0.25
 -13   2   2    5.17    0.23
 -12  -2   2   11.36    0.54
  12  -2  -2   10.09    0.49
  12  -2  -2   10.90    0.50
 -12  -2   2   11.29    0.48
 -12   2   2   11.05    0.52
  12   2  -2   11.30    0.48
  12   2  -2   11.36    0.51
 -12   2   2   10.82    0.48
 -11  -2   2   21.86    1.01
  11  -2  -2   21.37    0.93
 -11  -2   2   20.98    0.90
  11  -2  -2   21.16    0.94
 -11   2   2   21.26    0.91
 -11   2   2   21.55    0.99
  11   2  -2   21.66    0.95
  11   2  -2   21.32    0.92
 -10  -2   2    2.06    0.13
  10  -2  -2    2.27    0.11
  10  -2  -2    2.13    0.12
 -10  -2   2    2.01    0.10
 -10  -2   2    2.22    0.11
 -10   2   2    2.21    0.11
 -10   2   2    2.41    0.11
  10   2  -2    2.01    0.12
 -10   2   2    2.09    0.11
  10   2  -2    2.22    0.11
  -9  -2   2    1.99    0.09
   9  -2  -2    1.88    0.11
  -9  -2   2    1.99    0.12
   9  -2  -2    2.00    0.10
  -9  -2   2    2.14    0.10
   9   2  -2    2.13    0.10
  -9   2   2    1.79    0.10
  -9   2   2    1.87    0.10
   9   2  -2    2.18    0.12
  -8  -2   2    1.51    0.10
  -8  -2   2    1.56    0.08
  -8  -2   2    1.57    0.07
   8  -2  -2    1.58    0.08
   8  -2  -2    1.66    0.09
  -8   2   2    1.53    0.08
   8   2  -2    1.47    0.09
  -8   2   2    1.60    0.08
   8   2  -2    1.56    0.08
  -7  -2   2    4.09    0.22
   7  -2  -2    4.40    0.19
  -7  -2   2    4.34    0.19
   7  -2  -2    4.26    0.20
  -7  -2   2    4.36    0.19
   7   2  -2    4.38    0.19
  -7   2   2    4.32    0.19
  -7   2   2    4.24    0.19
  -7   2   2    4.25    0.20
   6  -2  -2    3.67    0.17
  -6  -2   2    3.30    0.18
  -6  -2   2    3.39    0.16
   6  -2  -2    3.82    0.16
  -6  -2   2    3.60    0.16
   6   2  -2    3.28    0.17
  -6   2   2    3.68    0.16
  -6   2   2    3.59    0.16
   6   2  -2    3.62    0.16
  -6   2   2    3.64    0.17
   5  -2  -2   15.58    0.67
   5  -2  -2   15.94    0.69
   5  -2  -2   15.97    0.68
  -5  -2   2   15.38    0.67
  -5  -2   2   15.62    0.74
   5   2  -2   16.10    0.67
  -5   2   2   15.71    0.69
   5   2  -2   16.10    0.70
  -5   2   2   16.01    0.73
   4  -2  -2    8.73    0.37
   4  -2  -2    9.00    0.38
  -4  -2   2    8.09    0.38
  -4  -2   2    8.23    0.41
  -4  -2   2    8.63    0.37
   4  -2  -2    8.53    0.38
  -4   2   2    8.29    0.37
  -4   2   2    8.84    0.38
   4   2  -2    8.84    0.39
  -4   2   2    8.47    0.40
  -3  -2   2   44.86    2.01
   3  -2  -2   44.49    2.01
   3  -2  -2   47.94    2.05
   3  -2  -2   47.16    2.08
  -3  -2   2   51.80    2.09
  -3  -2   2   51.92    2.21
  -3   2   2   46.69    2.20
   3   2  -2   46.57    2.09
  -3   2   2   48.65    2.08
  -3   2   2   50.65    2.05
   2  -2  -2    5.10    0.23
  -2  -2   2    5.12    0.24
   2  -2  -2    4.90    0.22
   2  -2  -2    4.95    0.22
  -2  -2   2    4.97    0.23
  -2  -2   2    4.91    0.22
   2  -2  -2    4.98    0.24
   2   2  -2    5.08    0.23
  -2   2   2    5.00    0.22
  -2   2   2    4.84    0.22
  -1  -2   2    3.55    0.16
   1  -2  -2    3.65    0.16
  -1  -2   2    3.57    0.18
   1  -2  -2    3.41    0.16
  -1  -2   2    3.52    0.15
  -1  -2   2    3.60    0.16
   1  -2  -2    3.50    0.16
   1  -2  -2    3.43    0.17
  -1   2   2    3.49    0.16
   1   2  -2    3.52    0.16
  -1   2   2    3.41    0.16
   1   2  -2    3.64    0.15
   0  -2   2    3.41    0.15
   0  -2  -2    3.25    0.15
   0  -2   2    3.55    0.15
   0  -2   2    3.43    0.17
   0  -2   2    3.56    0.15
   0  -2  -2    3.09    0.16
   0  -2  -2    3.14    0.16
   0   2   2    3.21    0.16
   0   2   2    3.17    0.15
   0   2  -2    3.58    0.15
   0   2  -2    3.52    0.15
  -1  -2  -2   25.30    1.16
   1  -2   2   28.67    1.06
   1  -2   2   22.76    1.09
   1  -2   2   25.95    1.08
  -1  -2  -2   27.86    1.11
  -1  -2  -2   23.46    1.06
  -1   2  -2   23.14    1.08
   1   2   2   27.42    1.11
   1   2   2   26.26    1.08
  -1   2  -2   23.60    1.09
  -1   2  -2   24.15    1.16
   1   2   2   24.67    1.08
   2  -2   2   27.94    1.23
  -2  -2  -2   27.81    1.20
   2  -2   2   26.40    1.21
  -2  -2  -2   27.32    1.22
  -2   2  -2   31.23    1.23
  -2   2  -2   29.53    1.32
   2   2   2   26.77    1.22
   2   2   2   33.27    1.26
  -3  -2  -2    2.33    0.13
  -3  -2  -2    2.43    0.11
  -3  -2  -2    2.37    0.11
   3  -2   2    2.45    0.12
   3  -2   2    2.44    0.12
  -3   2  -2    2.32    0.12
   3   2   2    2.47    0.13
   3   2   2    2.30    0.13
  -3   2  -2    2.43    0.11
   3   2   2    2.67    0.11
   4  -2   2   64.93    2.50
   4  -2   2   56.50    2.54
  -4  -2  -2   59.88    2.49
  -4  -2  -2   61.37    2.74
  -4  -2  -2   58.76    2.53
  -4   2  -2   57.17    2.73
  -4   2  -2   58.85    2.54
   4   2   2   60.03    2.53
  -5  -2  -2    1.22    0.08
   5  -2   2    1.00    0.07
   5  -2   2    1.24    0.07
   5   2   2    1.24    0.06
   5   2   2    1.12    0.08
   6  -2   2   44.64    1.73
  -6  -2  -2   40.90    1.72
   6  -2   2   35.31    1.75
   6  -2   2   39.35    1.70
  -6  -2  -2   37.13    1.69
  -6  -2  -2   43.22    1.87
   6   2   2   44.98    1.77
  -6   2  -2   38.16    1.86
   6   2   2   41.08    1.72
  -7  -2  -2    0.08    0.03
   7  -2   2    0.05    0.02
  -7  -2  -2    0.05    0.01
   7  -2   2    0.05    0.01
   7  -2   2    0.05    0.03
   7  -2   2    0.02    0.01
  -7  -2  -2    0.05    0.01
   7   2   2    0.01    0.01
  -7   2  -2    0.04    0.02
   7   2   2    0.04    0.03
  -8  -2  -2    7.43    0.37
   8  -2   2    7.41    0.33
   8  -2   2    7.60    0.34
   8  -2   2    7.69    0.33
  -8  -2  -2    7.18    0.32
   8  -2   2    7.09    0.33
   8   2   2    7.61    0.35
   8   2   2    7.64    0.33
  -8   2  -2    7.49    0.35
   9  -2   2    0.01    0.03
   9  -2   2    0.05    0.02
  -9  -2  -2    0.03    0.04
  -9  -2  -2    0.07    0.02
   9  -2   2    0.05    0.01
   9   2   2    0.00    0.03
  -9   2  -2    0.06    0.02
   9   2   2    0.04    0.02
 -10  -2  -2    3.61    0.16
  10  -2   2    3.31    0.17
  10  -2   2    3.50    0.18
 -10  -2  -2    4.04    0.20
  10  -2   2    3.55    0.17
 -10   2  -2    3.53    0.18
  10   2   2    3.64    0.17
 -10   2  -2    3.51    0.17
  10   2   2    3.73    0.19
  11  -2   2    0.23    0.04
 -11  -2  -2    0.32    0.04
  11  -2   2    0.28    0.03
 -11  -2  -2    0.39    0.06
  11  -2   2    0.22    0.03
 -11   2  -2    0.40    0.05
  11   2   2    0.46    0.06
 -11   2  -2    0.37    0.04
  11   2   2    0.38    0.04
  12  -2   2    9.07    0.40
 -12  -2  -2    8.79    0.38
  12  -2   2    8.96    0.41
 -12  -2  -2    8.83    0.44
  12   2   2    8.73    0.40
  12   2   2    8.72    0.42
 -12   2  -2    9.13    0.43
 -12   2  -2    8.86    0.39
  13  -2   2    6.67    0.32
 -13  -2  -2    6.46    0.29
 -13  -2  -2    6.61    0.34
  13  -2   2    6.67    0.30
  13   2   2    6.40    0.30
 -13   2  -2    6.25    0.33
  13   2   2    7.03    0.33
 -13   2  -2    6.80    0.30
  14  -2   2    0.64    0.08
 -14  -2  -2    0.77    0.09
  14  -2   2    0.52    0.05
 -14  -2  -2    0.69    0.05
 -14   2  -2    0.48    0.06
  14   2   2    0.60    0.06
  14   2   2    0.51    0.07
 -14   2  -2    0.54    0.07
  15  -2   2    0.93    0.09
 -15  -2  -2    0.73    0.10
 -15  -2  -2    0.77    0.06
  15   2   2    0.96    0.09
 -15   2  -2    0.72    0.07
 -15   2  -2    0.85    0.08
  15   2   2    0.80    0.07
  16  -2   2   -0.01    0.04
 -16  -2  -2    0.00    0.05
 -16   2  -2    0.01    0.04
  16   2   2    0.08    0.05
 -16   2  -2    0.02    0.04
  16   2   2    0.02    0.03
 -17  -2  -2    0.91    0.12
  17  -2   2    0.79    0.09
  17   2   2    0.54    0.08
  17   2   2    0.65    0.08
 -17   2  -2    0.77    0.08
 -17   2  -2    0.60    0.08
  18  -2   2   -0.04    0.04
 -18  -2  -2    0.14    0.07
  18   2   2    0.07    0.05
  18   2   2   -0.01    0.04
 -18   2  -2   -0.01    0.04
 -18   2  -2   -0.01    0.04
  19  -2   2    0.16    0.06
 -19  -2  -2    0.15    0.08
 -19   2  -2    0.12    0.05
  19   2   2    0.14    0.05
 -19   2  -2    0.01    0.05
  19   2   2    0.10    0.04
 -20  -2  -2    0.26    0.09
 -20   2  -2    0.13    0.05
  20   2   2    0.21    0.06
 -20   2  -2    0.16    0.06
 -21  -2  -2    0.01    0.08
 -21   2  -2    0.09    0.05
 -21   2  -2    0.02    0.06
 -22  -2  -2   -0.04    0.08
 -22   2  -2    0.03    0.05
 -22   2  -2   -0.02    0.06
 -23  -2  -2    0.09    0.09
 -23   2  -2    0.06    0.05
 -24  -2  -2   -0.05    0.08
 -24  -3   2    0.49    0.11
 -23  -3   2    0.07    0.08
 -23   3   2    0.04    0.06
 -22  -3   2    0.05    0.08
 -22   3   2   -0.05    0.05
 -21  -3   2    0.17    0.09
 -21   3   2    0.22    0.06
 -20  -3   2    0.41    0.10
 -20   3   2    0.30    0.06
 -19  -3   2   -0.05    0.07
  19  -3  -2   -0.02    0.05
 -19   3   2    0.02    0.05
  19   3  -2    0.01    0.05
 -18  -3   2    0.03    0.06
  18  -3  -2    0.02    0.05
 -18   3   2    0.00    0.04
  18   3  -2    0.03    0.05
  17  -3  -2    0.73    0.10
 -17  -3   2    0.85    0.11
  17   3  -2    0.76    0.10
 -17   3   2    0.87    0.09
 -17   3   2    0.65    0.07
  16  -3  -2    0.84    0.09
 -16  -3   2    0.86    0.07
 -16  -3   2    0.69    0.10
 -16   3   2    0.76    0.08
  16   3  -2    0.77    0.09
 -16   3   2    0.89    0.08
 -15  -3   2    2.38    0.12
 -15  -3   2    2.28    0.17
  15  -3  -2    1.88    0.14
 -15   3   2    2.31    0.13
  15   3  -2    2.38    0.15
 -15   3   2    2.24    0.13
  14  -3  -2    0.03    0.04
 -14  -3   2    0.04    0.03
 -14  -3   2    0.04    0.05
  14   3  -2    0.02    0.04
 -14   3   2    0.00    0.03
  14   3  -2    0.02    0.02
 -14   3   2    0.00    0.03
 -13  -3   2    0.99    0.07
  13  -3  -2    0.86    0.09
 -13  -3   2    0.73    0.09
 -13   3   2    0.93    0.08
  13   3  -2    0.82    0.09
  13   3  -2    0.80    0.06
 -13   3   2    0.82    0.07
  12  -3  -2    0.09    0.02
 -12  -3   2    0.15    0.05
 -12  -3   2    0.12    0.03
  12  -3  -2    0.17    0.05
  12   3  -2    0.15    0.03
 -12   3   2    0.09    0.03
  12   3  -2    0.13    0.05
 -12   3   2    0.11    0.03
 -11  -3   2    1.26    0.08
  11  -3  -2    1.14    0.10
 -11  -3   2    1.20    0.11
  11  -3  -2    1.28    0.07
 -11   3   2    1.32    0.09
 -11   3   2    1.26    0.08
  11   3  -2    1.15    0.10
  11   3  -2    1.25    0.07
  10  -3  -2   15.73    0.67
 -10  -3   2   14.36    0.65
  10  -3  -2   15.42    0.67
 -10  -3   2   15.08    0.73
 -10  -3   2   15.26    0.65
 -10   3   2   15.43    0.71
  10   3  -2   15.52    0.69
  10   3  -2   15.83    0.66
 -10   3   2   15.67    0.66
 -10   3   2   13.96    0.67
   9  -3  -2    0.36    0.03
  -9  -3   2    0.34    0.03
   9  -3  -2    0.44    0.06
  -9  -3   2    0.40    0.04
  -9  -3   2    0.38    0.06
   9   3  -2    0.34    0.05
  -9   3   2    0.34    0.04
  -9   3   2    0.33    0.03
  -9   3   2    0.37    0.04
   9   3  -2    0.37    0.03
   8  -3  -2    0.20    0.04
  -8  -3   2    0.33    0.04
   8  -3  -2    0.23    0.02
  -8  -3   2    0.23    0.05
  -8   3   2    0.25    0.02
   8   3  -2    0.25    0.04
  -8   3   2    0.27    0.03
  -8   3   2    0.23    0.04
   8   3  -2    0.21    0.02
  -7  -3   2    8.14    0.35
  -7  -3   2    7.90    0.40
   7  -3  -2    8.04    0.36
   7  -3  -2    8.49    0.36
   7  -3  -2    8.08    0.36
   7   3  -2    8.05    0.35
  -7   3   2    8.18    0.36
   7   3  -2    7.97    0.38
  -7   3   2    7.94    0.38
  -6  -3   2   13.86    0.69
   6  -3  -2   14.66    0.63
  -6  -3   2   14.08    0.62
   6  -3  -2   14.32    0.62
   6  -3  -2   14.89    0.63
  -6   3   2   14.77    0.67
   6   3  -2   14.27    0.65
  -6   3   2   14.81    0.63
   5  -3  -2    0.19    0.02
  -5  -3   2    0.16    0.03
   5  -3  -2    0.19    0.03
   5  -3  -2    0.10    0.03
  -5  -3   2    0.16    0.04
  -5   3   2    0.16    0.02
  -5   3   2    0.14    0.02
   5   3  -2    0.12    0.03
   4  -3  -2   13.40    0.58
  -4  -3   2   13.53    0.58
  -4  -3   2   13.58    0.65
   4  -3  -2   14.03    0.60
   4  -3  -2   13.76    0.59
  -4   3   2   13.67    0.60
  -4   3   2   13.54    0.63
   4   3  -2   13.79    0.61
   3  -3  -2    0.22    0.03
  -3  -3   2    0.26    0.05
   3  -3  -2    0.16    0.03
  -3  -3   2    0.24    0.03
   3  -3  -2    0.16    0.03
  -3   3   2    0.18    0.02
   3   3  -2    0.21    0.03
  -3   3   2    0.16    0.03
   2  -3  -2   34.15    1.57
   2  -3  -2   34.51    1.69
  -2  -3   2   39.67    1.55
  -2  -3   2   37.81    1.61
   2  -3  -2   38.49    1.61
   2  -3  -2   35.55    1.55
  -2  -3   2   39.76    1.70
   2   3  -2   33.61    1.57
  -2   3   2   39.52    1.60
  -2   3   2   37.29    1.57
   2   3  -2   35.16    1.61
  -1  -3   2    9.48    0.44
   1  -3  -2    9.24    0.44
   1  -3  -2    8.93    0.42
  -1  -3   2    9.35    0.40
  -1  -3   2    9.51    0.40
   1  -3  -2    9.25    0.40
   1  -3  -2    9.34    0.40
  -1   3   2    8.80    0.40
  -1   3   2    9.16    0.41
   1   3  -2    9.61    0.41
   1   3  -2    9.34    0.40
   0  -3   2    0.60    0.05
   0  -3  -2    0.62    0.05
   0  -3   2    0.64    0.04
   0  -3  -2    0.62    0.05
   0  -3   2    0.60    0.06
   0   3  -2    0.62    0.04
   0   3   2    0.63    0.04
   0   3   2    0.66    0.04
   0   3  -2    0.69    0.04
   0   3  -2    0.65    0.04
   0   3   2    0.61    0.05
   1  -3   2   47.91    1.85
   1  -3   2   42.38    1.87
  -1  -3  -2   47.02    2.02
  -1  -3  -2   41.35    1.84
   1   3   2   39.04    1.87
  -1   3  -2   47.38    2.02
   1   3   2   46.25    1.92
  -1   3  -2   43.97    1.87
  -1   3  -2   49.71    1.91
   1   3   2   42.66    1.87
  -1   3  -2   39.53    1.91
   1   3   2   40.84    1.92
   2  -3   2   11.32    0.48
  -2  -3  -2   10.97    0.47
   2  -3   2   11.06    0.48
  -2  -3  -2   11.25    0.53
   2   3   2   11.31    0.48
  -2   3  -2   10.84    0.48
  -2   3  -2   10.76    0.52
  -2   3  -2   10.87    0.48
   2   3   2   10.91    0.48
   2   3   2   11.32    0.50
  -2   3  -2   11.17    0.48
   3  -3   2   38.53    1.79
  -3  -3  -2   38.06    1.75
   3  -3   2   44.49    1.76
  -3  -3  -2   46.06    1.93
  -3   3  -2   39.90    1.92
   3   3   2   42.58    1.78
   3   3   2   39.89    1.78
   3   3   2   45.75    1.83
   4  -3   2   19.81    0.85
  -4  -3  -2   20.35    0.84
   4  -3   2   20.25    0.86
  -4  -3  -2   20.38    0.93
   4   3   2   18.57    0.85
  -4   3  -2   20.00    0.92
  -5  -3  -2   13.32    0.66
  -5  -3  -2   13.50    0.59
   5  -3   2   14.20    0.60
   5  -3   2   14.00    0.61
  -5  -3  -2   13.20    0.60
  -5   3  -2   14.23    0.65
   5   3   2   14.84    0.60
  -6  -3  -2    9.28    0.46
   6  -3   2    9.64    0.42
  -6  -3  -2    9.15    0.41
  -6  -3  -2    9.20    0.40
   6   3   2    9.55    0.44
   6   3   2    9.80    0.41
  -6   3  -2    9.51    0.44
  -7  -3  -2    6.44    0.30
  -7  -3  -2    6.67    0.34
  -7  -3  -2    6.90    0.29
   7  -3   2    6.76    0.31
   7  -3   2    6.44    0.30
   7   3   2    6.96    0.32
   7   3   2    7.19    0.30
  -7   3  -2    6.72    0.32
   8  -3   2    0.01    0.03
   8  -3   2    0.02    0.03
  -8  -3  -2    0.01    0.04
  -8  -3  -2    0.01    0.02
   8   3   2    0.00    0.02
   8   3   2    0.00    0.03
  -8   3  -2    0.02    0.02
   9  -3   2    1.31    0.09
  -9  -3  -2    1.10    0.06
   9  -3   2    1.05    0.08
  -9  -3  -2    1.08    0.10
  -9   3  -2    1.16    0.08
   9   3   2    1.16    0.07
   9   3   2    1.05    0.09
  10  -3   2    0.30    0.05
 -10  -3  -2    0.33    0.06
  10  -3   2    0.33    0.05
 -10  -3  -2    0.33    0.04
 -10   3  -2    0.38    0.05
  10   3   2    0.33    0.06
  10   3   2    0.30    0.04
  11  -3   2    3.48    0.19
 -11  -3  -2    3.52    0.16
 -11  -3  -2    3.89    0.21
 -11   3  -2    3.42    0.18
 -11   3  -2    3.32    0.17
  11   3   2    3.47    0.17
  11   3   2    3.63    0.19
 -12  -3  -2    0.29    0.03
 -12  -3  -2    0.28    0.06
  12  -3   2    0.23    0.05
 -12   3  -2    0.32    0.05
  12   3   2    0.30    0.06
 -12   3  -2    0.30    0.05
  12   3   2    0.27    0.04
  13  -3   2    0.34    0.06
 -13  -3  -2    0.22    0.06
 -13   3  -2    0.36    0.05
 -13   3  -2    0.18    0.04
  13   3   2    0.36    0.06
  13   3   2    0.23    0.04
  14  -3   2    0.27    0.06
 -14  -3  -2    0.42    0.08
  14   3   2    0.55    0.07
 -14   3  -2    0.36    0.05
  14   3   2    0.39    0.05
 -14   3  -2    0.41    0.06
 -15  -3  -2    0.24    0.07
  15  -3   2    0.23    0.06
  15   3   2    0.19    0.06
 -15   3  -2    0.20    0.05
  15   3   2    0.17    0.04
 -15   3  -2    0.30    0.05
 -16  -3  -2    0.25    0.08
  16  -3   2    0.24    0.06
 -16   3  -2    0.19    0.05
  16   3   2    0.18    0.06
 -16   3  -2    0.26    0.05
  17  -3   2    0.34    0.07
 -17  -3  -2    0.56    0.10
 -17   3  -2    0.37    0.06
  17   3   2    0.36    0.07
 -17   3  -2    0.36    0.06
  18  -3   2    0.90    0.11
 -18  -3  -2    0.76    0.12
 -18   3  -2    0.85    0.10
  18   3   2    0.92    0.11
 -18   3  -2    0.88    0.10
 -19  -3  -2   -0.04    0.07
 -19   3  -2   -0.07    0.04
 -19   3  -2    0.08    0.05
 -20  -3  -2    0.50    0.11
 -20   3  -2    0.39    0.07
 -21  -3  -2    1.71    0.19
 -21   3  -2    1.48    0.12
 -22  -3  -2    0.48    0.12
 -22   3  -2    0.53    0.08
 -23  -3  -2    0.08    0.09
 -23   3  -2    0.04    0.05
 -24   3  -2    1.25    0.13
 -23  -4   2    0.05    0.09
 -23   4   2    0.08    0.06
 -22  -4   2    1.12    0.16
 -22   4   2    1.08    0.12
 -21  -4   2    0.10    0.09
 -21   4   2    0.30    0.07
 -20  -4   2    2.66    0.23
 -20   4   2    2.83    0.17
 -19  -4   2    0.22    0.09
 -19   4   2    0.21    0.06
 -18  -4   2    1.93    0.18
 -18   4   2    1.45    0.13
  18   4  -2    1.80    0.15
 -17  -4   2    2.06    0.18
  17  -4  -2    2.04    0.15
 -17   4   2    2.17    0.14
  17   4  -2    1.82    0.15
  16  -4  -2    1.09    0.11
 -16  -4   2    1.00    0.13
  16   4  -2    1.08    0.11
 -16   4   2    1.04    0.09
  15  -4  -2    0.15    0.05
 -15  -4   2    0.20    0.08
 -15   4   2    0.16    0.05
  15   4  -2    0.18    0.06
 -14  -4   2    3.06    0.21
  14  -4  -2    3.46    0.19
 -14  -4   2    3.07    0.16
 -14   4   2    3.17    0.17
  14   4  -2    3.02    0.19
 -14   4   2    3.13    0.17
  13  -4  -2    0.26    0.05
 -13  -4   2    0.25    0.05
 -13  -4   2    0.22    0.07
 -13   4   2    0.13    0.04
 -13   4   2    0.28    0.04
  13   4  -2    0.23    0.06
 -12  -4   2    1.44    0.13
  12  -4  -2    1.41    0.10
 -12  -4   2    1.32    0.09
 -12   4   2    1.31    0.10
  12   4  -2    1.48    0.11
 -12   4   2    1.18    0.08
  11  -4  -2    0.14    0.04
 -11  -4   2    0.12    0.06
 -11  -4   2    0.12    0.04
 -11   4   2    0.08    0.03
  11   4  -2    0.10    0.05
 -11   4   2    0.05    0.04
 -10  -4   2    2.74    0.15
 -10  -4   2    2.88    0.18
  10  -4  -2    2.91    0.16
 -10   4   2    2.74    0.15
 -10   4   2    2.90    0.15
  10   4  -2    2.70    0.16
  -9  -4   2    0.04    0.05
  -9  -4   2    0.03    0.03
   9  -4  -2    0.03    0.03
  -9   4   2    0.02    0.03
   9   4  -2    0.02    0.04
  -9   4   2    0.08    0.02
   8  -4  -2    1.75    0.09
   8  -4  -2    1.75    0.11
  -8  -4   2    1.88    0.13
  -8  -4   2    1.79    0.10
  -8   4   2    1.76    0.10
   8   4  -2    1.72    0.12
   7  -4  -2    1.58    0.10
   7  -4  -2    1.86    0.11
  -7  -4   2    1.62    0.10
   7  -4  -2    1.78    0.09
  -7  -4   2    1.69    0.13
   7   4  -2    1.77    0.11
  -7   4   2    1.63    0.08
  -7   4   2    1.74    0.10
   6  -4  -2    8.28    0.36
  -6  -4   2    7.82    0.35
   6  -4  -2    8.00    0.35
  -6  -4   2    7.91    0.40
  -6   4   2    7.92    0.37
   6   4  -2    7.71    0.37
  -6   4   2    7.62    0.35
   5  -4  -2    0.67    0.06
   5  -4  -2    0.72    0.06
  -5  -4   2    0.71    0.08
  -5  -4   2    0.71    0.06
  -5   4   2    0.70    0.04
  -5   4   2    0.68    0.05
   5   4  -2    0.70    0.06
  -4  -4   2    1.80    0.10
  -4  -4   2    1.74    0.12
   4  -4  -2    1.87    0.10
   4  -4  -2    1.77    0.10
  -4   4   2    1.69    0.09
   4   4  -2    1.74    0.10
  -4   4   2    1.60    0.10
  -4   4   2    1.76    0.09
   3  -4  -2    1.52    0.09
  -3  -4   2    1.41    0.09
   3  -4  -2    1.55    0.08
  -3  -4   2    1.41    0.10
   3   4  -2    1.36    0.07
  -3   4   2    1.38    0.09
   3   4  -2    1.43    0.07
  -3   4   2    1.35    0.07
  -3   4   2    1.39    0.08
   3   4  -2    1.56    0.09
   2  -4  -2    0.10    0.03
  -2  -4   2    0.10    0.04
   2  -4  -2    0.10    0.02
  -2  -4   2    0.08    0.03
   2   4  -2    0.10    0.01
   2   4  -2    0.09    0.03
  -2   4   2    0.12    0.03
   2   4  -2    0.10    0.01
  -2   4   2    0.10    0.02
   1  -4  -2    0.37    0.04
   1  -4  -2    0.46    0.04
  -1  -4   2    0.38    0.03
   1  -4  -2    0.38    0.05
  -1  -4   2    0.41    0.06
  -1  -4   2    0.36    0.05
  -1   4   2    0.35    0.04
   1   4  -2    0.28    0.03
   1   4  -2    0.35    0.04
   0  -4   2   21.60    0.89
   0  -4   2   20.85    0.88
   0  -4  -2   20.44    0.97
   0  -4  -2   20.74    0.88
   0  -4   2   21.20    0.97
   0   4  -2   20.22    0.89
   0   4  -2   20.05    0.91
   0   4  -2   21.34    0.91
   0   4   2   21.00    0.89
   0   4   2   20.80    0.92
   0   4   2   19.88    0.89
   1  -4   2    1.42    0.09
   1  -4   2    1.32    0.07
  -1  -4  -2    1.29    0.09
  -1  -4  -2    1.40    0.08
  -1   4  -2    1.37    0.07
   1   4   2    1.26    0.07
  -1   4  -2    1.36    0.09
  -1   4  -2    1.25    0.07
  -1   4  -2    1.24    0.07
   1   4   2    1.51    0.07
   1   4   2    1.43    0.09
  -2  -4  -2    0.46    0.06
  -2  -4  -2    0.41    0.04
   2  -4   2    0.41    0.04
   2  -4   2    0.47    0.05
   2   4   2    0.44    0.05
   2   4   2    0.45    0.04
  -2   4  -2    0.43    0.03
  -2   4  -2    0.48    0.06
  -2   4  -2    0.44    0.03
   2   4   2    0.50    0.04
   3  -4   2    0.04    0.02
  -3  -4  -2    0.07    0.04
   3  -4   2    0.03    0.03
  -3  -4  -2    0.07    0.02
  -3   4  -2    0.04    0.01
  -3   4  -2    0.02    0.01
   3   4   2    0.06    0.02
   3   4   2    0.05    0.03
  -3   4  -2    0.09    0.03
   3   4   2    0.05    0.02
   4  -4   2    1.68    0.10
   4  -4   2    1.71    0.09
  -4  -4  -2    1.66    0.09
  -4  -4  -2    1.43    0.11
   4   4   2    1.66    0.08
  -4   4  -2    1.56    0.10
   4   4   2    1.45    0.10
   4   4   2    1.46    0.08
   5  -4   2    0.14    0.03
   5  -4   2    0.14    0.04
  -5  -4  -2    0.15    0.05
  -5  -4  -2    0.15    0.03
   5   4   2    0.14    0.04
   5   4   2    0.12    0.02
   5   4   2    0.15    0.02
  -5   4  -2    0.20    0.04
  -6  -4  -2    2.94    0.14
   6  -4   2    2.81    0.15
  -6  -4  -2    3.04    0.18
   6  -4   2    2.94    0.15
   6   4   2    2.77    0.14
   6   4   2    3.10    0.14
  -6   4  -2    2.97    0.16
   6   4   2    2.98    0.17
  -7  -4  -2    0.44    0.05
   7  -4   2    0.54    0.07
   7  -4   2    0.50    0.06
  -7  -4  -2    0.54    0.07
  -7   4  -2    0.45    0.05
   7   4   2    0.48    0.07
   7   4   2    0.51    0.04
   8  -4   2    2.83    0.15
   8  -4   2    2.69    0.15
  -8  -4  -2    2.47    0.13
  -8  -4  -2    2.52    0.17
   8   4   2    2.62    0.12
   8   4   2    2.46    0.16
  -8   4  -2    2.79    0.14
  -9  -4  -2    0.24    0.03
  -9  -4  -2    0.34    0.07
   9  -4   2    0.13    0.05
   9  -4   2    0.25    0.05
   9   4   2    0.23    0.06
   9   4   2    0.23    0.03
  -9   4  -2    0.24    0.04
  10  -4   2    4.08    0.20
  10  -4   2    4.10    0.21
 -10  -4  -2    3.73    0.23
  10   4   2    3.85    0.18
 -10   4  -2    4.20    0.21
  10   4   2    4.08    0.22
 -11  -4  -2    0.10    0.06
  11  -4   2    0.11    0.04
 -11   4  -2    0.14    0.04
  11   4   2    0.10    0.02
  11   4   2    0.08    0.05
 -12  -4  -2    2.08    0.15
  12  -4   2    1.98    0.13
 -12   4  -2    2.12    0.13
  12   4   2    1.86    0.14
 -12   4  -2    1.96    0.12
 -13  -4  -2   -0.02    0.05
  13  -4   2   -0.01    0.04
 -13   4  -2    0.02    0.04
 -13   4  -2    0.02    0.03
  13   4   2    0.04    0.05
 -14  -4  -2    0.51    0.09
  14  -4   2    0.56    0.07
 -14   4  -2    0.48    0.06
 -14   4  -2    0.49    0.07
  14   4   2    0.50    0.08
  15  -4   2    0.08    0.05
 -15  -4  -2    0.15    0.07
 -15   4  -2    0.05    0.05
  15   4   2    0.13    0.06
 -15   4  -2    0.05    0.04
  16  -4   2    0.04    0.05
 -16  -4  -2    0.01    0.07
 -16   4  -2    0.00    0.05
  16   4   2    0.00    0.05
 -16   4  -2    0.08    0.04
  17  -4   2    0.60    0.08
 -17  -4  -2    0.52    0.11
 -17   4  -2    0.50    0.07
 -17   4  -2    0.58    0.08
  17   4   2    0.59    0.08
 -18  -4  -2    0.65    0.12
 -18   4  -2    0.46    0.07
 -18   4  -2    0.56    0.08
 -19  -4  -2   -0.04    0.08
 -19   4  -2    0.07    0.06
 -20  -4  -2    0.46    0.12
 -20   4  -2    0.40    0.07
 -21  -4  -2    0.17    0.11
 -21   4  -2    0.27    0.07
 -22  -4  -2    0.59    0.13
 -22   4  -2    0.39    0.07
 -21  -5   2    0.85    0.15
 -21   5   2    0.67    0.09
 -20  -5   2    0.05    0.09
 -20   5   2    0.11    0.06
 -19  -5   2    0.24    0.10
 -19   5   2    0.16    0.07
 -18  -5   2    0.01    0.08
 -18   5   2   -0.06    0.06
 -17  -5   2    0.15    0.09
 -17   5   2    0.15    0.06
 -16  -5   2    0.34    0.10
  16  -5  -2    0.35    0.07
  16   5  -2    0.28    0.07
 -16   5   2    0.23    0.06
 -15  -5   2    3.15    0.23
  15  -5  -2    3.36    0.19
 -15   5   2    3.13    0.18
  15   5  -2    3.24    0.20
  14  -5  -2    0.13    0.05
 -14  -5   2    0.05    0.07
  14   5  -2    0.12    0.05
 -14   5   2    0.12    0.05
 -13  -5   2    1.95    0.17
  13  -5  -2    1.81    0.14
  13   5  -2    1.99    0.14
 -13   5   2    1.96    0.13
  12  -5  -2    3.07    0.18
 -12  -5   2    3.08    0.21
 -12   5   2    3.08    0.17
  12   5  -2    3.27    0.19
 -11  -5   2    3.54    0.23
  11  -5  -2    3.71    0.19
 -11  -5   2    3.32    0.18
 -11   5   2    3.71    0.18
  11   5  -2    3.48    0.20
 -11   5   2    3.57    0.19
 -10  -5   2    0.59    0.09
 -10  -5   2    0.44    0.06
  10  -5  -2    0.42    0.06
 -10   5   2    0.42    0.06
  10   5  -2    0.45    0.06
 -10   5   2    0.43    0.05
  -9  -5   2    1.56    0.14
   9  -5  -2    1.63    0.11
  -9  -5   2    1.54    0.10
   9   5  -2    1.67    0.12
  -9   5   2    1.60    0.09
   8  -5  -2    0.53    0.06
   8  -5  -2    0.58    0.07
  -8  -5   2    0.62    0.07
  -8  -5   2    0.64    0.09
   8   5  -2    0.55    0.08
  -8   5   2    0.66    0.06
   7  -5  -2    7.15    0.32
  -7  -5   2    7.42    0.37
   7  -5  -2    6.73    0.33
  -7  -5   2    6.69    0.32
   7   5  -2    7.55    0.34
  -7   5   2    6.61    0.34
   6  -5  -2    0.03    0.04
   6  -5  -2   -0.07    0.03
  -6  -5   2   -0.03    0.05
  -6  -5   2    0.02    0.04
   6   5  -2    0.01    0.03
  -6   5   2   -0.01    0.03
  -5  -5   2    0.69    0.09
   5  -5  -2    0.70    0.07
  -5  -5   2    0.58    0.07
   5  -5  -2    0.71    0.07
  -5   5   2    0.68    0.05
  -5   5   2    0.68    0.06
   5   5  -2    0.76    0.07
   4  -5  -2    0.09    0.04
  -4  -5   2   -0.04    0.05
   4  -5  -2    0.05    0.03
  -4  -5   2    0.03    0.04
  -4   5   2    0.07    0.04
  -4   5   2    0.09    0.02
   4   5  -2    0.05    0.03
  -3  -5   2   17.86    0.87
  -3  -5   2   18.38    0.79
   3  -5  -2   18.01    0.79
   3  -5  -2   18.86    0.80
  -3   5   2   18.07    0.81
   3   5  -2   18.93    0.82
   3   5  -2   18.22    0.78
  -3   5   2   18.24    0.86
   2  -5  -2    0.00    0.03
  -2  -5   2   -0.04    0.04
   2  -5  -2   -0.04    0.02
  -2  -5   2   -0.04    0.03
   2   5  -2   -0.03    0.02
  -2   5   2   -0.03    0.03
  -2   5   2    0.02    0.02
   2   5  -2    0.03    0.01
   1  -5  -2    2.36    0.12
  -1  -5   2    2.28    0.15
  -1  -5   2    2.18    0.13
   1  -5  -2    2.20    0.14
   1   5  -2    1.87    0.12
  -1   5   2    2.41    0.12
   0  -5  -2    0.08    0.04
   0  -5   2   -0.01    0.04
   0  -5  -2    0.07    0.03
   0  -5   2    0.04    0.02
   0   5  -2    0.04    0.02
   0   5   2    0.07    0.03
   0   5   2    0.11    0.02
  -1  -5  -2    6.95    0.36
  -1  -5  -2    7.27    0.32
   1  -5   2    7.14    0.33
   1  -5   2    7.21    0.32
   1   5   2    7.44    0.32
  -1   5  -2    7.09    0.33
  -1   5  -2    7.04    0.36
   1   5   2    7.46    0.34
  -2  -5  -2    2.56    0.14
   2  -5   2    2.79    0.14
   2  -5   2    2.77    0.15
  -2  -5  -2    2.70    0.17
   2   5   2    2.70    0.15
  -2   5  -2    2.70    0.16
  -2   5  -2    2.63    0.13
   2   5   2    2.76    0.13
   3  -5   2    4.23    0.21
  -3  -5  -2    4.25    0.23
  -3  -5  -2    4.05    0.20
   3  -5   2    4.08    0.20
  -3   5  -2    4.08    0.19
   3   5   2    4.23    0.22
   3   5   2    4.42    0.19
  -3   5  -2    4.08    0.22
  -4  -5  -2    0.91    0.10
   4  -5   2    1.04    0.08
   4  -5   2    1.08    0.09
  -4  -5  -2    1.03    0.07
   4   5   2    0.98    0.06
  -4   5  -2    1.17    0.09
   4   5   2    1.03    0.09
  -5  -5  -2    3.72    0.18
   5  -5   2    3.77    0.19
  -5  -5  -2    3.68    0.22
   5  -5   2    3.90    0.19
  -5   5  -2    3.77    0.20
   5   5   2    3.63    0.17
   5   5   2    3.64    0.20
   6  -5   2    0.95    0.09
   6  -5   2    1.12    0.08
  -6  -5  -2    1.08    0.11
  -6  -5  -2    1.06    0.07
  -6   5  -2    1.11    0.08
   6   5   2    1.28    0.10
  -7  -5  -2    1.97    0.12
   7  -5   2    2.24    0.13
  -7  -5  -2    2.23    0.16
   7  -5   2    2.29    0.14
   7   5   2    2.37    0.14
  -7   5  -2    2.23    0.13
   8  -5   2    0.03    0.04
  -8  -5  -2   -0.05    0.05
   8  -5   2   -0.05    0.04
   8   5   2    0.03    0.04
  -8   5  -2    0.05    0.03
   9  -5   2   -0.05    0.04
   9  -5   2    0.01    0.03
  -9  -5  -2   -0.03    0.05
   9   5   2   -0.04    0.04
  -9   5  -2    0.04    0.03
  10  -5   2    0.09    0.05
  10  -5   2    0.06    0.04
 -10  -5  -2    0.04    0.06
 -10   5  -2   -0.03    0.03
  10   5   2    0.09    0.05
  11  -5   2    0.00    0.04
  11  -5   2    0.03    0.05
 -11  -5  -2    0.02    0.06
 -11   5  -2    0.00    0.03
  11   5   2   -0.03    0.04
 -12  -5  -2    0.98    0.13
  12  -5   2    0.83    0.10
  12   5   2    0.82    0.10
 -12   5  -2    0.88    0.08
 -12   5  -2    0.79    0.10
 -13  -5  -2    1.73    0.17
  13  -5   2    1.60    0.13
 -13   5  -2    1.77    0.12
  13   5   2    1.67    0.14
 -13   5  -2    2.00    0.13
  14  -5   2    0.85    0.10
 -14  -5  -2    0.76    0.12
 -14   5  -2    0.68    0.08
  14   5   2    0.72    0.10
 -14   5  -2    0.58    0.08
 -15  -5  -2    0.68    0.12
  15  -5   2    0.40    0.07
 -15   5  -2    0.55    0.08
 -15   5  -2    0.74    0.09
  15   5   2    0.46    0.08
 -16  -5  -2    0.43    0.11
 -16   5  -2    0.35    0.07
 -17  -5  -2    0.22    0.10
 -17   5  -2    0.21    0.07
 -18  -5  -2   -0.03    0.09
 -18   5  -2   -0.06    0.06
 -19  -5  -2    0.50    0.12
 -19   5  -2    0.41    0.08
 -20  -5  -2    0.14    0.10
 -20   5  -2   -0.04    0.06
 -21   5  -2    0.09    0.06
 -19  -6   2    0.26    0.11
 -19   6   2   -0.04    0.06
 -18  -6   2    0.05    0.09
 -18   6   2    0.01    0.06
 -17  -6   2    0.20    0.11
 -17   6   2   -0.01    0.06
 -16  -6   2    0.18    0.10
 -16   6   2    0.02    0.05
 -15  -6   2    0.15    0.10
 -15   6   2    0.10    0.06
 -14  -6   2    0.08    0.09
  14  -6  -2    0.13    0.05
 -14   6   2    0.26    0.06
 -13  -6   2    1.81    0.18
  13  -6  -2    1.41    0.12
 -13   6   2    1.55    0.12
  13   6  -2    1.46    0.13
 -12  -6   2    0.05    0.08
  12  -6  -2    0.02    0.04
  12   6  -2    0.07    0.05
 -12   6   2   -0.06    0.05
 -11  -6   2    0.36    0.10
  11  -6  -2    0.31    0.05
  11   6  -2    0.29    0.06
 -11   6   2    0.15    0.06
  10  -6  -2    0.17    0.05
 -10  -6   2    0.15    0.08
  10   6  -2    0.22    0.05
 -10   6   2    0.14    0.05
   9  -6  -2    0.43    0.06
  -9  -6   2    0.52    0.10
  -9   6   2    0.43    0.06
   9   6  -2    0.53    0.07
   8  -6  -2    0.08    0.04
  -8  -6   2   -0.09    0.06
  -8  -6   2   -0.03    0.04
   8   6  -2    0.05    0.04
  -8   6   2    0.04    0.03
  -7  -6   2    0.07    0.04
   7  -6  -2    0.10    0.04
  -7  -6   2    0.07    0.07
   7  -6  -2    0.12    0.05
   7   6  -2    0.14    0.05
  -7   6   2    0.09    0.03
  -6  -6   2    0.18    0.08
  -6  -6   2    0.27    0.05
   6  -6  -2    0.32    0.06
   6  -6  -2    0.27    0.05
   6   6  -2    0.42    0.06
  -6   6   2    0.32    0.05
   5  -6  -2    1.70    0.12
  -5  -6   2    2.07    0.13
  -5  -6   2    1.65    0.15
   5  -6  -2    1.94    0.13
  -5   6   2    2.09    0.12
   5   6  -2    2.02    0.13
   4  -6  -2   19.18    0.81
  -4  -6   2   18.91    0.90
  -4  -6   2   18.35    0.81
   4  -6  -2   18.79    0.81
   4   6  -2   18.07    0.84
  -4   6   2   18.48    0.88
   3  -6  -2    0.58    0.07
  -3  -6   2    0.65    0.08
  -3  -6   2    0.84    0.10
   3  -6  -2    0.72    0.07
  -3   6   2    0.85    0.08
   3   6  -2    0.59    0.07
  -2  -6   2    2.30    0.14
   2  -6  -2    2.24    0.13
  -2  -6   2    2.31    0.16
  -2   6   2    2.28    0.14
  -2   6   2    2.25    0.13
   2   6  -2    2.29    0.13
   1  -6  -2    0.04    0.04
  -1  -6   2    0.06    0.04
  -1   6   2    0.01    0.02
   1   6  -2    0.08    0.03
  -1   6   2    0.07    0.04
  -1   6   2    0.06    0.02
   0  -6  -2    1.23    0.11
   0  -6   2    1.35    0.11
   0  -6  -2    1.16    0.09
   0   6   2    1.18    0.09
   0   6   2    1.38    0.08
   0   6  -2    1.42    0.12
  -1  -6  -2    0.72    0.07
   1  -6   2    0.68    0.08
  -1  -6  -2    0.81    0.09
  -1   6  -2    0.67    0.09
   1   6   2    0.60    0.07
  -2  -6  -2    0.87    0.07
   2  -6   2    0.88    0.07
  -2  -6  -2    0.87    0.10
   2  -6   2    0.82    0.09
   2   6   2    0.88    0.08
  -2   6  -2    0.71    0.09
   3  -6   2    0.39    0.05
  -3  -6  -2    0.32    0.07
  -3  -6  -2    0.29    0.04
   3  -6   2    0.38    0.06
   3   6   2    0.32    0.06
  -3   6  -2    0.33    0.06
   4  -6   2    0.08    0.03
  -4  -6  -2    0.00    0.03
  -4  -6  -2   -0.01    0.05
   4  -6   2   -0.04    0.04
   4   6   2    0.06    0.04
  -4   6  -2    0.04    0.04
   5  -6   2   -0.02    0.03
   5  -6   2    0.08    0.05
  -5  -6  -2    0.03    0.06
   5   6   2    0.05    0.04
  -5   6  -2   -0.03    0.04
  -6  -6  -2    0.14    0.07
   6  -6   2    0.04    0.03
   6  -6   2    0.07    0.05
  -6   6  -2    0.12    0.04
   6   6   2    0.10    0.04
  -7  -6  -2    0.04    0.07
   7  -6   2    0.01    0.03
   7  -6   2    0.01    0.05
   7   6   2    0.09    0.05
  -7   6  -2    0.02    0.04
  -8  -6  -2    0.01    0.06
   8  -6   2   -0.04    0.04
   8  -6   2    0.03    0.05
  -8   6  -2    0.03    0.04
   8   6   2    0.02    0.04
   9  -6   2    0.23    0.06
  -9  -6  -2    0.28    0.09
   9  -6   2    0.24    0.05
  -9   6  -2    0.31    0.05
   9   6   2    0.46    0.07
 -10  -6  -2    0.11    0.08
  10  -6   2    0.36    0.07
  10  -6   2    0.21    0.05
 -10   6  -2    0.24    0.05
  10   6   2    0.17    0.06
 -11  -6  -2    0.48    0.11
  11  -6   2    0.25    0.06
  11   6   2    0.29    0.07
 -11   6  -2    0.29    0.05
 -12  -6  -2    0.84    0.12
  12  -6   2    0.57    0.07
 -12   6  -2    0.51    0.07
 -12   6  -2    0.46    0.08
 -13  -6  -2    0.73    0.13
  13  -6   2    0.49    0.07
 -13   6  -2    0.49    0.08
 -14  -6  -2    8.31    0.46
 -14   6  -2    8.06    0.39
 -15  -6  -2    0.02    0.09
 -15   6  -2    0.09    0.07
 -16  -6  -2   -0.07    0.09
 -16   6  -2    0.08    0.06
 -17  -6  -2    0.07    0.10
 -17   6  -2   -0.04    0.06
 -18  -6  -2   -0.02    0.09
 -18   6  -2    0.01    0.07
 -19   6  -2   -0.11    0.06
 -17  -7   2    0.19    0.11
 -17   7   2    0.09    0.06
 -16  -7   2    0.06    0.10
 -16   7   2    0.01    0.06
 -15  -7   2    0.09    0.10
 -15   7   2    0.02    0.06
 -14  -7   2    0.27    0.11
 -14   7   2    0.26    0.07
 -13  -7   2    0.29    0.11
 -13   7   2    0.26    0.07
  12  -7  -2    0.98    0.11
 -12  -7   2    1.35    0.18
 -12   7   2    1.34    0.12
  11  -7  -2    0.22    0.05
 -11  -7   2    0.24    0.10
  11   7  -2    0.18    0.06
 -11   7   2    0.16    0.07
  10  -7  -2    0.01    0.04
 -10  -7   2    0.10    0.09
  10   7  -2    0.01    0.04
 -10   7   2   -0.03    0.06
   9  -7  -2    0.14    0.04
  -9  -7   2    0.09    0.09
  -9   7   2    0.17    0.06
   9   7  -2    0.11    0.05
   8  -7  -2    1.95    0.14
  -8  -7   2    2.52    0.20
   8   7  -2    2.15    0.15
  -8   7   2    2.40    0.15
   7  -7  -2    1.60    0.12
  -7  -7   2    1.70    0.17
   7   7  -2    1.67    0.13
  -6  -7   2    1.08    0.13
   6  -7  -2    1.00    0.10
   6   7  -2    1.06    0.10
   5  -7  -2    0.76    0.09
  -5  -7   2    0.45    0.10
  -5  -7   2    0.40    0.07
   5   7  -2    0.58    0.07
   4  -7  -2    0.01    0.05
  -4  -7   2    0.12    0.05
  -4  -7   2    0.13    0.08
  -4   7   2    0.12    0.05
  -3  -7   2    0.18    0.07
  -3  -7   2    0.10    0.05
   3  -7  -2    0.10    0.05
  -3   7   2    0.17    0.05
  -2  -7   2   -0.04    0.04
   2  -7  -2    0.01    0.04
   2   7  -2    0.04    0.07
  -2   7   2    0.07    0.05
   1  -7  -2    0.19    0.05
  -1  -7   2    0.13    0.05
  -1   7   2    0.16    0.05
   1   7  -2    0.10    0.07
   0  -7   2    0.48    0.07
   0  -7  -2    0.40    0.06
   0   7   2    0.68    0.09
   0   7  -2    0.52    0.08
   1  -7   2    0.11    0.06
  -1  -7  -2    0.10    0.04
  -1   7  -2    0.12    0.06
  -2  -7  -2    0.08    0.06
   2  -7   2    0.13    0.06
  -2   7  -2    0.14    0.05
   3  -7   2    0.07    0.06
  -3  -7  -2    0.06    0.06
   3   7   2    0.02    0.04
  -3   7  -2    0.08    0.05
   4  -7   2    0.00    0.05
  -4  -7  -2    0.16    0.07
  -4   7  -2    0.07    0.05
   4   7   2    0.07    0.04
   5  -7   2    1.27    0.12
  -5  -7  -2    1.46    0.15
   5   7   2    1.57    0.12
  -5   7  -2    1.36    0.11
  -6  -7  -2    0.61    0.11
   6  -7   2    0.56    0.08
   6   7   2    0.44    0.07
  -6   7  -2    0.59    0.08
   7  -7   2    3.71    0.21
  -7  -7  -2    3.76    0.25
   7   7   2    3.65    0.21
  -7   7  -2    3.54    0.20
  -8  -7  -2    0.07    0.08
   8  -7   2    0.03    0.06
  -8   7  -2    0.03    0.04
   8   7   2    0.08    0.05
  -9  -7  -2    0.30    0.10
   9  -7   2    0.19    0.07
   9   7   2    0.20    0.06
 -10  -7  -2    0.50    0.11
  10   7   2    0.42    0.08
 -11  -7  -2    5.12    0.33
  11  -7   2    4.26    0.26
 -11   7  -2    5.34    0.27
 -12  -7  -2    2.16    0.23
 -12   7  -2    2.24    0.18
 -13  -7  -2   -0.01    0.10
 -13   7  -2   -0.09    0.06
 -14  -7  -2    0.37    0.12
 -14   7  -2    0.24    0.07
 -15  -7  -2    0.10    0.10
 -15   7  -2    0.10    0.07
 -16  -7  -2    0.12    0.11
 -16   7  -2    0.20    0.07
 -14  -8   2    0.12    0.10
 -14   8   2    0.03    0.06
 -13  -8   2    0.20    0.11
 -13   8   2    0.13    0.07
 -12  -8   2    0.16    0.10
 -12   8   2    0.07    0.06
 -11  -8   2    1.01    0.15
 -11   8   2    0.90    0.12
 -10  -8   2    0.31    0.11
 -10   8   2    0.31    0.08
  -9  -8   2    0.38    0.12
  -8  -8   2    2.30    0.22
  -8   8   2    2.37    0.17
  -7  -8   2    0.31    0.10
  -7   8   2    0.29    0.07
  -6  -8   2    0.82    0.13
   4  -8  -2    0.07    0.05
   3  -8  -2   -0.02    0.05
   3   8  -2    0.23    0.10
  -2  -8   2    0.13    0.06
   2  -8  -2    0.10    0.05
   2   8  -2    0.27    0.09
  -1  -8   2    0.09    0.06
   1   8  -2    0.20    0.08
   0  -8   2    0.17    0.06
   0   8  -2    0.26    0.07
   0   8   2    0.26    0.07
   1  -8   2    0.06    0.06
   1   8   2    0.10    0.06
  -1   8  -2    0.19    0.07
   2  -8   2   -0.06    0.05
  -2   8  -2    0.17    0.06
   3  -8   2    0.12    0.06
  -3   8  -2    0.21    0.06
  -4  -8  -2    0.00    0.07
   4  -8   2   -0.08    0.06
  -4   8  -2    0.07    0.05
   5  -8   2   -0.02    0.06
  -5  -8  -2    0.06    0.08
  -6  -8  -2    0.25    0.09
   6  -8   2    0.12    0.07
  -7  -8  -2    0.10    0.09
   7  -8   2    0.08    0.07
   8  -8   2    0.08    0.07
  -8  -8  -2    0.25    0.10
  -9  -8  -2    1.24    0.17
 -10  -8  -2    4.50    0.31
 -10   8  -2    4.09    0.25
 -11  -8  -2    0.16    0.11
 -11   8  -2    0.14    0.08
 -12  -8  -2    0.23    0.11
 -12   8  -2    0.25    0.08
 -13  -8  -2    0.71    0.14
 -13   8  -2    0.54    0.09
 -10   9   2   -0.01    0.06
  -9  -9   2    0.41    0.12
  -9   9   2    0.42    0.08
  -8   9   2   -0.03    0.06
  -7   9   2    4.67    0.25
   6   9  -2    5.63    0.37
   1   9  -2    0.25    0.07
   2  -9   2   -0.07    0.06
   3  -9   2   -0.04    0.06
   4  -9   2    0.01    0.06
   5  -9   2   -0.04    0.06
   6  -9   2    0.04    0.06
  -6  -9  -2   -0.04    0.09
  -7  -9  -2    0.02    0.09
  -8  -9  -2    0.09    0.10
  -8   9  -2    0.10    0.08
  -9  -9  -2   -0.03    0.09
 -24   0   3    0.00    0.05
 -24   0   3   -0.06    0.06
 -23   0   3    0.69    0.10
 -23   0   3    0.68    0.09
  22   0  -3   -0.01    0.04
 -22   0   3   -0.01    0.06
 -22   0   3    0.03    0.04
 -21   0   3    0.28    0.07
  21   0  -3    0.28    0.05
  21   0  -3    0.36    0.06
 -21   0   3    0.32    0.06
 -20   0   3    0.01    0.05
 -20   0   3    0.01    0.04
  20   0  -3    0.03    0.04
  20   0  -3   -0.03    0.03
 -19   0   3    0.00    0.04
  19   0  -3    0.01    0.03
  19   0  -3    0.03    0.04
 -19   0   3    0.02    0.05
 -18   0   3    0.03    0.03
  18   0  -3    0.01    0.03
  18   0  -3    0.00    0.04
 -18   0   3    0.09    0.05
 -17   0   3   18.64    0.79
  17   0  -3   18.58    0.82
 -17   0   3   17.64    0.87
  17   0  -3   18.18    0.81
  16   0  -3   -0.01    0.03
 -16   0   3    0.04    0.03
 -16   0   3    0.07    0.04
  16   0  -3    0.01    0.03
 -15   0   3   20.07    0.85
 -15   0   3   19.00    0.93
  15   0  -3   20.34    0.88
  15   0  -3   19.84    0.87
  14   0  -3    0.01    0.03
  14   0  -3   -0.02    0.03
 -14   0   3    0.02    0.03
 -14   0   3   -0.01    0.04
  13   0  -3    0.42    0.05
 -13   0   3    0.45    0.06
  13   0  -3    0.35    0.05
 -13   0   3    0.42    0.05
  12   0  -3    0.03    0.03
  12   0  -3    0.00    0.02
 -12   0   3   -0.03    0.03
 -12   0   3    0.00    0.02
 -11   0   3    9.20    0.45
  11   0  -3    9.39    0.42
  11   0  -3    9.50    0.43
 -11   0   3    9.41    0.41
 -10   0   3   -0.01    0.02
  10   0  -3    0.00    0.02
 -10   0   3    0.00    0.02
  10   0  -3   -0.03    0.02
  -9   0   3    0.54    0.05
   9   0  -3    0.62    0.05
   9   0  -3    0.52    0.05
  -9   0   3    0.56    0.04
   8   0  -3    0.01    0.02
  -8   0   3    0.04    0.02
  -8   0   3    0.03    0.02
   8   0  -3    0.01    0.02
   7   0  -3   30.28    1.28
   7   0  -3   26.16    1.25
  -7   0   3   29.60    1.28
  -7   0   3   29.62    1.25
  -7   0   3   30.84    1.35
  -6   0   3    0.04    0.02
  -6   0   3    0.02    0.01
   6   0  -3    0.03    0.02
  -6   0   3    0.02    0.01
   6   0  -3    0.01    0.01
  -6   0   3    0.01    0.01
   5   0  -3   11.79    0.51
  -5   0   3   11.99    0.54
  -5   0   3   11.56    0.51
  -5   0   3   11.31    0.50
   5   0  -3   11.91    0.50
  -5   0   3   11.62    0.49
   4   0  -3   -0.26    0.01
  -4   0   3   -0.24    0.01
  -4   0   3   -0.24    0.01
  -4   0   3   -0.25    0.01
  -4   0   3   -0.22    0.01
   4   0  -3   -0.25    0.01
  -3   0   3  124.08    5.58
  -3   0   3  128.97    5.38
  -3   0   3  134.28    5.89
   3   0  -3  129.26    5.47
   2   0  -3    0.01    0.01
  -2   0   3    0.01    0.01
  -2   0   3    0.01    0.01
   2   0  -3    0.00    0.01
  -2   0   3    0.00    0.01
  -2   0   3    0.01    0.01
   1   0  -3   17.24    0.77
  -1   0   3   18.09    0.75
  -1   0   3   18.15    0.78
   1   0  -3   19.09    0.78
   1   0  -3   17.74    0.83
  -1   0   3   17.90    0.77
   0   0  -3   -0.05    0.01
   0   0  -3   -0.05    0.01
   0   0   3   -0.05    0.01
   0   0   3   -0.06    0.01
   0   0  -3   -0.05    0.01
   0   0   3   -0.07    0.01
  -1   0  -3   81.42    3.78
  -1   0  -3   81.99    3.58
   1   0   3   80.77    3.58
   1   0   3   86.89    3.45
  -2   0  -3    0.07    0.01
   2   0   3    0.08    0.01
  -2   0  -3    0.09    0.02
  -2   0  -3    0.04    0.02
   2   0   3    0.04    0.02
   3   0   3  102.44    4.07
  -3   0  -3  102.56    4.23
   3   0   3   99.12    4.23
  -3   0  -3   88.27    4.46
   3   0   3  100.16    4.15
  -3   0  -3   94.20    4.15
   4   0   3    0.04    0.01
   4   0   3    0.01    0.02
   4   0   3    0.07    0.02
  -4   0  -3    0.03    0.01
   4   0   3    0.03    0.01
  -4   0  -3    0.02    0.01
   5   0   3    0.00    0.02
   5   0   3   -0.01    0.02
  -5   0  -3    0.05    0.02
  -5   0  -3   -0.01    0.01
   5   0   3    0.00    0.02
  -6   0  -3   -0.01    0.01
   6   0   3   -0.03    0.02
   6   0   3   -0.04    0.02
   6   0   3   -0.04    0.02
  -6   0  -3   -0.02    0.02
   7   0   3    1.10    0.07
   7   0   3    1.17    0.07
  -7   0  -3    1.17    0.06
   7   0   3    1.25    0.07
  -7   0  -3    1.17    0.07
  -8   0  -3    0.01    0.01
   8   0   3    0.01    0.02
   8   0   3    0.03    0.02
  -8   0  -3    0.00    0.02
   9   0   3   14.28    0.63
  -9   0  -3   13.34    0.66
  -9   0  -3   14.25    0.59
   9   0   3   14.14    0.61
 -10   0  -3    0.03    0.02
 -10   0  -3    0.03    0.03
  10   0   3    0.00    0.02
  10   0   3    0.01    0.02
  11   0   3    0.85    0.07
  11   0   3    0.85    0.07
 -11   0  -3    0.90    0.06
 -11   0  -3    0.78    0.07
 -12   0  -3   -0.02    0.03
 -12   0  -3    0.01    0.02
  12   0   3    0.02    0.03
  12   0   3   -0.02    0.03
  13   0   3    3.22    0.17
  13   0   3    3.25    0.17
 -13   0  -3    3.19    0.15
 -13   0  -3    3.37    0.18
 -14   0  -3   -0.04    0.04
 -14   0  -3    0.00    0.02
  14   0   3    0.03    0.03
  14   0   3    0.00    0.03
  15   0   3    0.33    0.05
 -15   0  -3    0.24    0.06
  15   0   3    0.27    0.05
 -15   0  -3    0.34    0.04
  16   0   3    0.03    0.03
  16   0   3    0.01    0.04
 -16   0  -3    0.00    0.03
 -16   0  -3   -0.01    0.05
  17   0   3    0.37    0.06
 -17   0  -3    0.28    0.07
 -17   0  -3    0.35    0.04
  17   0   3    0.36    0.06
  18   0   3   -0.03    0.04
  18   0   3   -0.05    0.04
 -18   0  -3    0.05    0.06
 -18   0  -3    0.03    0.03
  19   0   3    5.53    0.29
 -19   0  -3    6.29    0.32
 -19   0  -3    5.54    0.26
  19   0   3    5.41    0.29
 -20   0  -3   -0.05    0.06
  20   0   3    0.03    0.05
 -21   0  -3    0.21    0.08
 -22   0  -3   -0.08    0.07
 -23   0  -3    0.12    0.08
 -24   0  -3   -0.05    0.07
 -26  -1   3    0.02    0.07
 -25  -1   3    0.18    0.08
 -25   1   3    0.13    0.06
 -24  -1   3    0.59    0.10
 -24   1   3    0.49    0.07
 -23  -1   3    0.18    0.08
 -23   1   3    0.24    0.06
 -22  -1   3    0.32    0.06
 -22  -1   3    0.38    0.09
  22   1  -3    0.30    0.06
 -22   1   3    0.31    0.06
 -22   1   3    0.25    0.07
 -21  -1   3    0.77    0.08
 -21  -1   3    0.91    0.12
  21  -1  -3    0.75    0.09
  21   1  -3    0.66    0.09
 -21   1   3    0.88    0.09
 -21   1   3    0.77    0.10
  21   1  -3    0.62    0.08
 -20  -1   3   -0.02    0.05
  20  -1  -3    0.05    0.04
 -20  -1   3   -0.01    0.04
  20   1  -3    0.01    0.04
  20   1  -3    0.01    0.04
 -20   1   3    0.00    0.05
 -20   1   3   -0.02    0.04
 -19  -1   3   -0.04    0.03
 -19  -1   3   -0.01    0.05
  19  -1  -3    0.05    0.04
  19  -1  -3   -0.02    0.03
  19   1  -3   -0.05    0.03
 -19   1   3    0.01    0.04
 -19   1   3    0.00    0.05
  19   1  -3    0.00    0.04
  18  -1  -3    0.41    0.05
 -18  -1   3    0.45    0.05
 -18  -1   3    0.40    0.08
  18  -1  -3    0.31    0.06
  18   1  -3    0.36    0.06
  18   1  -3    0.33    0.05
 -18   1   3    0.40    0.06
 -18   1   3    0.35    0.05
  17  -1  -3    0.28    0.04
 -17  -1   3    0.24    0.06
 -17  -1   3    0.32    0.05
  17  -1  -3    0.32    0.05
  17   1  -3    0.32    0.05
  17   1  -3    0.37    0.06
 -17   1   3    0.35    0.05
 -17   1   3    0.34    0.06
 -16  -1   3   20.89    0.88
  16  -1  -3   20.42    0.91
 -16  -1   3   20.11    0.97
  16  -1  -3   20.86    0.90
 -16   1   3   20.71    0.88
  16   1  -3   20.38    0.92
 -16   1   3   19.58    0.96
  16   1  -3   21.12    0.90
 -15  -1   3    8.98    0.44
  15  -1  -3    8.85    0.41
 -15  -1   3    8.60    0.39
  15  -1  -3    8.85    0.41
  15   1  -3    9.09    0.42
  15   1  -3    8.97    0.40
 -15   1   3    8.84    0.39
 -15   1   3    8.63    0.43
  14  -1  -3    1.69    0.11
  14  -1  -3    1.90    0.10
 -14  -1   3    1.82    0.10
 -14  -1   3    1.63    0.12
 -14   1   3    1.96    0.11
  14   1  -3    1.78    0.12
 -14   1   3    1.78    0.10
  14   1  -3    1.73    0.11
 -13  -1   3   12.22    0.59
  13  -1  -3   12.04    0.54
  13  -1  -3   11.91    0.54
 -13  -1   3   12.15    0.52
 -13   1   3   12.39    0.53
 -13   1   3   11.92    0.58
  13   1  -3   12.42    0.54
  13   1  -3   12.22    0.55
  12  -1  -3    2.49    0.12
 -12  -1   3    2.26    0.12
  12  -1  -3    2.28    0.13
 -12  -1   3    2.31    0.14
  12   1  -3    2.20    0.13
 -12   1   3    2.48    0.13
  12   1  -3    2.20    0.12
 -12   1   3    2.30    0.12
  11  -1  -3    9.86    0.44
 -11  -1   3   10.02    0.48
  11  -1  -3   10.03    0.44
 -11  -1   3   10.12    0.43
 -11   1   3   10.05    0.43
 -11   1   3   10.25    0.47
  11   1  -3   10.10    0.45
  11   1  -3    8.81    0.43
  10  -1  -3    5.33    0.26
 -10  -1   3    5.79    0.28
 -10  -1   3    5.84    0.25
  10  -1  -3    5.49    0.26
  10   1  -3    5.74    0.27
  10   1  -3    5.02    0.25
 -10   1   3    5.69    0.27
 -10   1   3    5.83    0.25
  -9  -1   3    0.03    0.02
  -9  -1   3    0.03    0.01
   9  -1  -3    0.03    0.02
   9  -1  -3    0.02    0.02
  -9  -1   3    0.03    0.03
  -9   1   3    0.04    0.02
   9   1  -3    0.03    0.02
   9   1  -3    0.03    0.02
  -9   1   3    0.03    0.02
  -9   1   3    0.04    0.02
   8  -1  -3   16.08    0.69
   8  -1  -3   16.11    0.68
  -8  -1   3   14.98    0.67
  -8  -1   3   15.50    0.66
  -8  -1   3   15.63    0.73
   8   1  -3   15.86    0.67
  -8   1   3   16.11    0.72
  -8   1   3   15.97    0.66
  -8   1   3   14.78    0.69
   8   1  -3   15.34    0.69
   7  -1  -3    2.53    0.12
  -7  -1   3    2.49    0.14
  -7  -1   3    2.62    0.12
  -7  -1   3    2.57    0.12
   7  -1  -3    2.56    0.13
   7   1  -3    2.48    0.13
   7   1  -3    2.71    0.12
  -7   1   3    2.71    0.12
  -7   1   3    2.54    0.12
  -7   1   3    2.70    0.13
   6  -1  -3   38.02    1.50
  -6  -1   3   37.02    1.47
   6  -1  -3   33.54    1.52
  -6  -1   3   34.13    1.49
  -6  -1   3   35.69    1.61
  -6   1   3   35.25    1.52
   6   1  -3   33.14    1.49
  -6   1   3   32.96    1.60
   6   1  -3   35.35    1.53
  -6   1   3   35.30    1.50
  -5  -1   3   18.27    0.87
  -5  -1   3   22.77    0.92
   5  -1  -3   19.46    0.86
  -5  -1   3   19.47    0.85
   5  -1  -3   19.40    0.85
  -5  -1   3   17.46    0.83
   5   1  -3   20.04    0.85
  -5   1   3   18.93    0.83
  -5   1   3   19.75    0.91
  -5   1   3   19.95    0.87
   5   1  -3   23.26    0.87
  -4  -1   3   15.68    0.63
  -4  -1   3   15.09    0.63
   4  -1  -3   15.80    0.65
  -4  -1   3   14.96    0.65
  -4  -1   3   16.01    0.69
  -4   1   3   13.58    0.65
  -4   1   3   13.45    0.68
   4   1  -3   13.65    0.63
   4   1  -3   16.23    0.65
  -4   1   3   15.33    0.63
  -4   1   3   13.88    0.64
   3  -1  -3    8.11    0.36
  -3  -1   3    8.40    0.37
  -3  -1   3    8.65    0.39
  -3  -1   3    8.72    0.35
   3  -1  -3    8.06    0.36
   3   1  -3    8.65    0.35
  -3   1   3    8.58    0.36
  -3   1   3    7.01    0.38
  -3   1   3    8.46    0.35
   3   1  -3    8.42    0.37
  -2  -1   3    0.42    0.02
   2  -1  -3    0.41    0.03
  -2  -1   3    0.35    0.04
  -2  -1   3    0.42    0.04
  -2  -1   3    0.39    0.03
  -2   1   3    0.40    0.03
   2   1  -3    0.34    0.03
  -2   1   3    0.35    0.02
  -2   1   3    0.37    0.03
  -1  -1   3    8.91    0.36
   1  -1  -3    9.01    0.37
  -1  -1   3    7.36    0.36
  -1  -1   3    8.90    0.40
   1  -1  -3    8.88    0.38
  -1  -1   3    8.52    0.37
   1  -1  -3    9.05    0.39
  -1   1   3    8.46    0.37
  -1   1   3    9.04    0.38
   1   1  -3    8.43    0.37
  -1   1   3    7.83    0.36
   1   1  -3    7.53    0.36
   0  -1   3   49.84    2.20
   0  -1  -3   51.52    2.25
   0  -1  -3   50.20    2.20
   0  -1   3   53.60    2.24
   0  -1  -3   52.06    2.37
   0  -1   3   55.68    2.16
   0   1  -3   52.36    2.20
   0   1   3   52.94    2.16
   0   1   3   51.32    2.20
   0   1  -3   49.11    2.37
   0   1  -3   51.14    2.24
   0   1   3   52.26    2.25
  -1  -1  -3   19.77    0.90
  -1  -1  -3   19.50    0.86
   1  -1   3   19.32    0.85
   1  -1   3   19.94    0.84
  -1  -1  -3   19.21    0.84
   1  -1   3   21.16    0.83
  -1   1  -3   20.09    0.85
  -1   1  -3   19.75    0.90
   1   1   3   18.89    0.82
   1   1   3   20.06    0.82
   1   1   3   18.61    0.84
  -1   1  -3   19.84    0.84
  -2  -1  -3  358.55   16.33
   2  -1   3  358.30   15.47
   2  -1   3  347.99   15.18
  -2   1  -3  375.82   15.18
  -2   1  -3  371.87   15.47
   2   1   3  337.71   15.18
  -3  -1  -3   15.60    0.71
   3  -1   3   17.86    0.74
  -3  -1  -3   14.87    0.73
  -3  -1  -3   19.53    0.75
   3  -1   3   17.10    0.73
  -3  -1  -3   15.75    0.79
  -3   1  -3   17.16    0.78
  -3   1  -3   17.03    0.73
   3   1   3   16.02    0.73
  -3   1  -3   18.43    0.74
  -4  -1  -3   14.26    0.70
   4  -1   3   18.31    0.71
   4  -1   3   16.94    0.73
  -4  -1  -3   15.48    0.78
   4  -1   3   18.83    0.73
  -4  -1  -3   16.06    0.72
  -4   1  -3   17.99    0.72
   4   1   3   17.97    0.74
   4   1   3   14.89    0.72
   4   1   3   18.05    0.74
  -4   1  -3   15.93    0.77
   5  -1   3   14.81    0.63
  -5  -1  -3   14.62    0.62
   5  -1   3   14.57    0.61
   5  -1   3   15.05    0.63
   5  -1   3   14.37    0.63
  -5  -1  -3   14.77    0.67
  -5  -1  -3   14.18    0.61
   5   1   3   14.51    0.62
  -5   1  -3   14.48    0.67
   5   1   3   13.59    0.64
   5   1   3   14.45    0.64
   6  -1   3    8.73    0.39
   6  -1   3    8.61    0.39
   6  -1   3    8.70    0.39
  -6  -1  -3    9.20    0.37
  -6  -1  -3    8.93    0.38
   6  -1   3    9.19    0.38
  -6  -1  -3    8.38    0.42
   6   1   3    8.88    0.40
  -6   1  -3    8.62    0.41
   6   1   3    9.30    0.39
  -7  -1  -3   10.17    0.46
   7  -1   3    9.68    0.43
   7  -1   3    9.73    0.42
   7  -1   3    9.30    0.43
  -7  -1  -3    9.69    0.41
   7  -1   3    9.67    0.43
   7   1   3   10.33    0.43
  -7   1  -3    9.55    0.46
   7   1   3    9.73    0.44
  -8  -1  -3    6.93    0.35
   8  -1   3    7.15    0.33
   8  -1   3    7.23    0.32
  -8  -1  -3    7.13    0.31
   8   1   3    7.18    0.33
  -8   1  -3    7.35    0.34
   8   1   3    7.11    0.32
   9  -1   3    1.46    0.08
   9  -1   3    1.65    0.08
   9  -1   3    1.49    0.09
  -9  -1  -3    1.44    0.07
  -9   1  -3    1.50    0.08
   9   1   3    1.55    0.10
  -9   1  -3    1.51    0.09
   9   1   3    1.40    0.08
  10  -1   3   13.98    0.60
 -10  -1  -3   13.66    0.58
  10  -1   3   14.05    0.61
  10   1   3   13.40    0.60
 -10   1  -3   13.02    0.59
  10   1   3   13.99    0.62
 -10   1  -3   13.89    0.64
 -11  -1  -3    1.72    0.11
  11  -1   3    1.48    0.10
 -11  -1  -3    1.60    0.08
  11  -1   3    1.59    0.09
  11   1   3    1.65    0.10
 -11   1  -3    1.53    0.09
 -11   1  -3    1.61    0.10
  11   1   3    1.57    0.10
  12  -1   3    0.48    0.05
 -12  -1  -3    0.59    0.07
 -12  -1  -3    0.50    0.04
  12  -1   3    0.39    0.05
  12   1   3    0.56    0.06
 -12   1  -3    0.45    0.06
  12   1   3    0.47    0.06
 -12   1  -3    0.51    0.05
  13  -1   3    0.17    0.04
  13  -1   3    0.21    0.04
 -13  -1  -3    0.12    0.05
 -13  -1  -3    0.23    0.03
  13   1   3    0.18    0.04
  13   1   3    0.23    0.04
 -13   1  -3    0.21    0.04
 -13   1  -3    0.27    0.05
  14  -1   3    0.63    0.08
  14  -1   3    0.62    0.06
 -14  -1  -3    0.78    0.05
 -14  -1  -3    0.70    0.09
 -14   1  -3    0.66    0.06
 -14   1  -3    0.66    0.08
  14   1   3    0.71    0.08
  14   1   3    0.76    0.07
  15  -1   3    0.63    0.06
 -15  -1  -3    0.65    0.05
  15  -1   3    0.62    0.08
 -15  -1  -3    0.64    0.08
 -15   1  -3    0.50    0.06
  15   1   3    0.53    0.07
  15   1   3    0.53    0.07
 -15   1  -3    0.64    0.07
  16  -1   3    0.28    0.06
  16  -1   3    0.33    0.05
 -16  -1  -3    0.41    0.05
 -16  -1  -3    0.48    0.08
 -16   1  -3    0.45    0.07
  16   1   3    0.29    0.05
  16   1   3    0.28    0.06
 -16   1  -3    0.44    0.05
 -17  -1  -3    0.06    0.06
 -17  -1  -3   -0.01    0.03
  17  -1   3    0.01    0.04
 -17   1  -3   -0.02    0.05
 -17   1  -3   -0.03    0.03
  17   1   3   -0.04    0.04
  17   1   3    0.01    0.04
 -18  -1  -3    0.36    0.08
  18  -1   3    0.34    0.06
 -18   1  -3    0.26    0.05
  18   1   3    0.28    0.06
 -18   1  -3    0.19    0.06
  18   1   3    0.18    0.05
  19  -1   3    3.07    0.19
 -19  -1  -3    3.31    0.22
 -19   1  -3    2.94    0.16
 -19   1  -3    3.00    0.20
  19   1   3    2.99    0.18
  19   1   3    2.99    0.18
 -20  -1  -3    0.24    0.08
 -20   1  -3    0.16    0.05
  20   1   3    0.18    0.05
 -20   1  -3    0.17    0.07
  20   1   3    0.11    0.05
 -21  -1  -3    0.30    0.09
  21   1   3    0.24    0.06
 -21   1  -3    0.39    0.06
 -21   1  -3    0.27    0.08
 -22  -1  -3    1.42    0.17
 -22   1  -3    1.40    0.14
 -23  -1  -3    1.10    0.15
 -23   1  -3    1.11    0.15
 -24  -1  -3   -0.07    0.08
 -24   1  -3    0.18    0.08
 -25  -2   3    0.42    0.10
 -25   2   3    0.32    0.06
 -24  -2   3    0.07    0.08
 -24   2   3    0.08    0.05
 -23  -2   3    0.07    0.08
 -23   2   3    0.01    0.05
 -22  -2   3    0.51    0.10
 -22   2   3    0.42    0.07
 -21  -2   3   -0.06    0.07
  21   2  -3    0.01    0.04
 -21   2   3    0.09    0.05
  20  -2  -3    0.05    0.05
 -20  -2   3    0.05    0.06
 -20  -2   3    0.04    0.04
 -20   2   3    0.06    0.05
  20   2  -3    0.04    0.05
  19  -2  -3    0.05    0.05
 -19  -2   3    0.11    0.04
 -19  -2   3    0.03    0.06
 -19   2   3    0.09    0.05
 -19   2   3    0.11    0.04
  19   2  -3    0.03    0.05
 -18  -2   3    0.07    0.04
  18  -2  -3    0.17    0.05
 -18  -2   3    0.09    0.06
  18   2  -3    0.11    0.05
 -18   2   3    0.10    0.04
 -18   2   3    0.04    0.04
  18   2  -3    0.12    0.04
 -17  -2   3    0.06    0.03
  17  -2  -3    0.04    0.04
 -17  -2   3    0.10    0.06
 -17   2   3    0.05    0.04
  17   2  -3    0.00    0.03
 -17   2   3    0.05    0.04
  17   2  -3    0.02    0.04
  16  -2  -3    1.78    0.12
 -16  -2   3    1.88    0.11
  16  -2  -3    1.84    0.10
 -16  -2   3    1.84    0.14
 -16   2   3    1.80    0.12
  16   2  -3    1.91    0.11
 -16   2   3    1.80    0.11
  16   2  -3    2.00    0.13
 -15  -2   3    3.48    0.20
  15  -2  -3    3.54    0.17
  15  -2  -3    3.55    0.19
 -15  -2   3    3.26    0.17
 -15   2   3    3.41    0.17
 -15   2   3    3.31    0.18
  15   2  -3    3.20    0.17
  15   2  -3    3.44    0.19
  14  -2  -3    0.01    0.03
  14  -2  -3    0.01    0.02
 -14  -2   3    0.04    0.03
 -14  -2   3    0.05    0.05
 -14   2   3    0.02    0.03
  14   2  -3   -0.03    0.04
  14   2  -3   -0.03    0.02
 -14   2   3    0.00    0.03
  13  -2  -3   49.68    2.17
 -13  -2   3   49.86    2.33
 -13  -2   3   49.91    2.12
  13  -2  -3   50.62    2.19
 -13   2   3   50.67    2.32
  13   2  -3   51.34    2.15
  13   2  -3   50.61    2.21
 -13   2   3   50.85    2.12
  12  -2  -3    1.98    0.12
 -12  -2   3    2.19    0.14
  12  -2  -3    1.86    0.10
 -12  -2   3    2.10    0.11
 -12   2   3    1.92    0.11
  12   2  -3    2.22    0.13
 -12   2   3    1.86    0.11
  12   2  -3    2.00    0.11
 -11  -2   3   27.98    1.38
 -11  -2   3   28.89    1.25
  11  -2  -3   30.59    1.29
  11  -2  -3   30.43    1.28
 -11   2   3   29.11    1.36
  11   2  -3   29.58    1.31
 -11   2   3   30.63    1.25
  11   2  -3   29.92    1.27
 -10  -2   3    1.91    0.10
  10  -2  -3    2.03    0.10
  10  -2  -3    1.94    0.11
 -10  -2   3    1.77    0.09
  10   2  -3    1.98    0.10
 -10   2   3    1.86    0.10
  10   2  -3    1.93    0.12
 -10   2   3    2.21    0.10
 -10   2   3    1.99    0.10
  -9  -2   3    9.98    0.43
   9  -2  -3   10.59    0.44
  -9  -2   3    9.90    0.43
   9   2  -3    8.71    0.45
  -9   2   3    9.44    0.44
  -9   2   3   10.34    0.46
   9   2  -3   10.13    0.43
   8  -2  -3    1.10    0.07
  -8  -2   3    1.08    0.05
  -8  -2   3    1.05    0.06
  -8  -2   3    1.02    0.08
   8  -2  -3    1.11    0.06
   8   2  -3    1.06    0.07
   8   2  -3    1.16    0.06
  -8   2   3    1.10    0.06
  -8   2   3    1.11    0.06
  -8   2   3    1.13    0.06
   7  -2  -3    3.92    0.18
  -7  -2   3    3.79    0.17
   7  -2  -3    3.99    0.18
  -7  -2   3    3.97    0.17
  -7  -2   3    3.64    0.20
   7   2  -3    3.89    0.17
  -7   2   3    3.83    0.18
  -7   2   3    3.78    0.18
  -7   2   3    3.87    0.18
   6  -2  -3   12.88    0.56
  -6  -2   3   12.05    0.54
  -6  -2   3   11.73    0.60
   6  -2  -3   13.24    0.56
  -6   2   3   12.63    0.56
  -6   2   3   13.49    0.54
   6   2  -3   13.30    0.54
  -6   2   3   13.11    0.58
   6   2  -3   11.93    0.57
  -5  -2   3   20.22    0.93
   5  -2  -3   24.62    0.96
   5  -2  -3   20.58    0.97
  -5  -2   3   24.85    1.03
  -5   2   3   19.95    1.02
  -5   2   3   22.66    0.97
  -5   2   3   20.96    0.93
   5   2  -3   23.96    0.98
  -4  -2   3    3.52    0.15
   4  -2  -3    3.13    0.15
  -4  -2   3    3.36    0.16
  -4  -2   3    3.30    0.17
   4  -2  -3    3.47    0.15
  -4   2   3    3.16    0.16
  -4   2   3    3.21    0.15
  -4   2   3    3.08    0.15
   3  -2  -3   16.85    0.68
   3  -2  -3   16.45    0.70
  -3  -2   3   15.71    0.71
   3  -2  -3   16.72    0.71
  -3  -2   3   16.28    0.69
  -3   2   3   16.59    0.71
  -3   2   3   15.85    0.70
   3   2  -3   15.36    0.71
  -3   2   3   16.01    0.74
  -2  -2   3    0.41    0.04
   2  -2  -3    0.49    0.03
  -2  -2   3    0.42    0.05
   2  -2  -3    0.51    0.04
  -2  -2   3    0.45    0.04
   2  -2  -3    0.47    0.04
   2  -2  -3    0.46    0.03
  -2   2   3    0.45    0.03
   2   2  -3    0.38    0.04
  -2   2   3    0.50    0.03
   1  -2  -3    0.14    0.02
  -1  -2   3    0.12    0.02
   1  -2  -3    0.13    0.02
  -1  -2   3    0.14    0.03
   1  -2  -3    0.12    0.02
  -1  -2   3    0.12    0.01
  -1  -2   3    0.11    0.03
   1  -2  -3    0.12    0.02
  -1   2   3    0.12    0.02
   1   2  -3    0.12    0.02
  -1   2   3    0.09    0.02
   1   2  -3    0.14    0.01
   0  -2  -3    3.08    0.16
   0  -2   3    3.33    0.14
   0  -2  -3    3.03    0.16
   0  -2  -3    3.34    0.14
   0  -2   3    3.36    0.15
   0  -2   3    3.36    0.15
   0   2   3    3.18    0.15
   0   2   3    3.31    0.15
   0   2  -3    3.29    0.15
   0   2  -3    3.39    0.14
   0   2   3    3.15    0.15
   1  -2   3    7.08    0.29
   1  -2   3    6.89    0.29
   1  -2   3    6.67    0.29
  -1  -2  -3    6.30    0.31
  -1  -2  -3    6.63    0.31
  -1  -2  -3    6.63    0.28
  -1   2  -3    6.61    0.32
   1   2   3    6.44    0.30
  -1   2  -3    6.82    0.29
   1   2   3    6.17    0.29
  -1   2  -3    6.89    0.29
   1   2   3    6.64    0.29
  -2  -2  -3    4.52    0.20
  -2  -2  -3    4.53    0.22
  -2  -2  -3    4.40    0.22
  -2  -2  -3    4.63    0.20
   2  -2   3    4.80    0.20
   2   2   3    4.30    0.21
  -2   2  -3    4.76    0.22
   2   2   3    4.50    0.20
  -2   2  -3    4.73    0.20
   3  -2   3    7.23    0.32
   3  -2   3    7.61    0.32
  -3  -2  -3    7.13    0.32
  -3  -2  -3    7.07    0.35
  -3  -2  -3    7.31    0.31
  -3   2  -3    7.30    0.32
  -3   2  -3    7.31    0.34
   3   2   3    7.33    0.32
   4  -2   3    3.78    0.18
   4  -2   3    3.84    0.18
  -4  -2  -3    4.09    0.17
  -4  -2  -3    4.05    0.20
  -4  -2  -3    4.04    0.18
   4   2   3    4.19    0.18
  -4   2  -3    3.64    0.19
  -5  -2  -3  106.41    4.90
   5  -2   3  109.15    4.47
  -5  -2  -3  105.95    4.54
   5  -2   3  108.14    4.55
  -5  -2  -3  110.26    4.46
   5   2   3  110.25    4.54
  -5   2  -3  105.95    4.89
   5   2   3  100.55    4.64
  -6  -2  -3   35.91    1.55
  -6  -2  -3   33.98    1.52
   6  -2   3   39.98    1.56
  -6  -2  -3   40.25    1.68
   6  -2   3   35.50    1.53
   6  -2   3   34.48    1.57
   6   2   3   40.83    1.60
   6   2   3   32.17    1.55
  -6   2  -3   34.75    1.67
   7  -2   3    9.56    0.41
   7  -2   3    9.24    0.41
  -7  -2  -3    9.11    0.45
   7  -2   3    9.17    0.40
  -7  -2  -3    9.22    0.39
   7   2   3    8.95    0.43
   7   2   3    9.53    0.41
  -7   2  -3    9.44    0.44
  -8  -2  -3    0.11    0.02
   8  -2   3    0.11    0.02
   8  -2   3    0.13    0.02
   8  -2   3    0.10    0.03
  -8  -2  -3    0.13    0.04
   8  -2   3    0.18    0.03
  -8   2  -3    0.21    0.03
   8   2   3    0.10    0.03
   8   2   3    0.16    0.02
  -9  -2  -3    4.86    0.25
   9  -2   3    4.92    0.22
   9  -2   3    4.55    0.22
  -9  -2  -3    4.94    0.21
   9  -2   3    4.58    0.23
   9  -2   3    4.63    0.22
   9   2   3    4.81    0.24
   9   2   3    4.92    0.22
  -9   2  -3    4.87    0.24
  10  -2   3    7.41    0.35
 -10  -2  -3    8.03    0.39
  10  -2   3    7.73    0.35
  10  -2   3    7.83    0.36
 -10  -2  -3    7.71    0.33
  10   2   3    8.09    0.35
  10   2   3    8.00    0.37
 -10   2  -3    7.77    0.38
 -11  -2  -3    2.41    0.11
 -11  -2  -3    2.57    0.15
  11  -2   3    2.28    0.12
  11  -2   3    2.34    0.14
 -11   2  -3    2.27    0.12
 -11   2  -3    2.30    0.13
  11   2   3    2.35    0.12
  11   2   3    2.48    0.14
 -12  -2  -3    2.99    0.14
  12  -2   3    3.04    0.14
  12  -2   3    2.60    0.16
 -12  -2  -3    3.28    0.18
  12   2   3    3.07    0.17
 -12   2  -3    3.17    0.16
  12   2   3    2.87    0.15
 -12   2  -3    2.98    0.15
 -13  -2  -3    0.79    0.09
 -13  -2  -3    0.76    0.05
  13  -2   3    0.63    0.08
  13  -2   3    0.76    0.05
  13   2   3    0.72    0.06
 -13   2  -3    0.79    0.07
  13   2   3    0.75    0.09
 -13   2  -3    0.71    0.07
 -14  -2  -3    0.11    0.06
 -14  -2  -3    0.16    0.03
  14  -2   3    0.10    0.05
  14   2   3    0.13    0.05
 -14   2  -3    0.14    0.04
  14   2   3    0.13    0.04
 -14   2  -3    0.21    0.05
  15  -2   3    0.40    0.06
 -15  -2  -3    0.32    0.07
  15   2   3    0.34    0.05
  15   2   3    0.33    0.06
 -15   2  -3    0.53    0.07
 -15   2  -3    0.32    0.05
  16  -2   3    0.08    0.04
 -16  -2  -3    0.05    0.06
  16   2   3    0.06    0.04
 -16   2  -3    0.03    0.04
 -16   2  -3    0.05    0.04
  16   2   3    0.07    0.04
  17  -2   3    0.43    0.07
 -17  -2  -3    0.25    0.08
  17   2   3    0.31    0.05
 -17   2  -3    0.36    0.05
  17   2   3    0.45    0.07
 -17   2  -3    0.32    0.06
  18  -2   3    0.62    0.08
 -18  -2  -3    0.82    0.11
 -18   2  -3    0.80    0.09
 -18   2  -3    0.59    0.08
  18   2   3    0.85    0.09
  18   2   3    0.71    0.08
  19  -2   3    1.23    0.12
 -19  -2  -3    1.43    0.15
 -19   2  -3    1.21    0.10
  19   2   3    1.01    0.10
  19   2   3    1.23    0.12
 -19   2  -3    1.18    0.12
 -20  -2  -3   -0.01    0.08
 -20   2  -3    0.05    0.06
 -20   2  -3    0.07    0.05
 -21  -2  -3    3.60    0.26
 -21   2  -3    3.42    0.19
 -21   2  -3    3.17    0.22
 -22  -2  -3    0.29    0.10
 -22   2  -3    0.22    0.06
 -22   2  -3    0.19    0.08
 -23  -2  -3    3.70    0.27
 -23   2  -3    3.93    0.20
 -23   2  -3    2.92    0.22
 -24  -3   3    0.23    0.10
 -24   3   3    0.18    0.06
 -23  -3   3    0.71    0.13
 -23   3   3    0.64    0.09
 -22  -3   3    0.28    0.09
 -22   3   3    0.35    0.07
 -21  -3   3    0.25    0.09
 -21   3   3    0.22    0.06
 -20  -3   3    0.59    0.11
 -20   3   3    0.48    0.07
  19  -3  -3    0.03    0.05
 -19  -3   3   -0.01    0.07
  19   3  -3   -0.04    0.05
 -19   3   3    0.08    0.05
  18  -3  -3    0.47    0.07
 -18  -3   3    0.57    0.10
  18   3  -3    0.59    0.08
 -18   3   3    0.50    0.07
  17  -3  -3    0.23    0.06
 -17  -3   3    0.28    0.08
 -17  -3   3    0.28    0.05
 -17   3   3    0.18    0.05
 -17   3   3    0.24    0.05
  17   3  -3    0.32    0.07
 -16  -3   3    0.10    0.06
  16  -3  -3    0.11    0.05
 -16  -3   3    0.07    0.04
 -16   3   3    0.05    0.04
 -16   3   3    0.06    0.03
  16   3  -3    0.12    0.05
  15  -3  -3    2.39    0.15
 -15  -3   3    2.26    0.13
 -15  -3   3    2.41    0.17
 -15   3   3    2.48    0.14
  15   3  -3    2.34    0.15
 -15   3   3    2.44    0.13
 -14  -3   3    0.83    0.10
 -14  -3   3    0.81    0.07
  14  -3  -3    0.88    0.09
  14   3  -3    0.76    0.06
 -14   3   3    0.78    0.06
  14   3  -3    0.76    0.09
 -14   3   3    0.83    0.08
  13  -3  -3   15.77    0.69
 -13  -3   3   15.60    0.67
  13  -3  -3   15.92    0.70
 -13  -3   3   15.51    0.76
  13   3  -3   15.65    0.68
  13   3  -3   16.18    0.72
 -13   3   3   15.61    0.68
 -13   3   3   15.27    0.73
  12  -3  -3    2.60    0.14
  12  -3  -3    2.54    0.12
 -12  -3   3    2.39    0.13
 -12  -3   3    2.35    0.16
 -12   3   3    2.43    0.13
 -12   3   3    2.45    0.13
  12   3  -3    2.62    0.15
  12   3  -3    2.56    0.12
 -11  -3   3    0.55    0.08
 -11  -3   3    0.66    0.06
  11  -3  -3    0.73    0.05
  11  -3  -3    0.59    0.07
 -11   3   3    0.76    0.05
  11   3  -3    0.69    0.05
 -11   3   3    0.62    0.06
  11   3  -3    0.46    0.06
 -10  -3   3    2.21    0.11
  10  -3  -3    2.08    0.12
  10  -3  -3    2.06    0.10
 -10  -3   3    2.19    0.14
 -10  -3   3    1.94    0.09
 -10   3   3    1.82    0.10
  10   3  -3    1.99    0.10
 -10   3   3    1.86    0.11
 -10   3   3    1.97    0.11
   9  -3  -3    2.52    0.12
  -9  -3   3    2.36    0.15
   9  -3  -3    2.37    0.13
  -9  -3   3    2.42    0.12
   9   3  -3    2.33    0.14
   9   3  -3    2.44    0.11
  -9   3   3    2.58    0.12
  -9   3   3    2.41    0.12
  -9   3   3    2.37    0.12
  -8  -3   3    3.79    0.16
   8  -3  -3    3.77    0.19
   8  -3  -3    3.83    0.17
  -8  -3   3    3.76    0.21
  -8  -3   3    3.60    0.18
  -8   3   3    3.81    0.18
   8   3  -3    3.94    0.17
   8   3  -3    3.84    0.19
  -8   3   3    3.83    0.18
  -8   3   3    3.59    0.17
  -7  -3   3   15.54    0.75
  -7  -3   3   15.97    0.67
   7  -3  -3   15.77    0.69
   7  -3  -3   16.12    0.69
  -7   3   3   15.51    0.69
  -7   3   3   15.93    0.72
  -7   3   3   15.43    0.67
   7   3  -3   15.42    0.70
   6  -3  -3    8.46    0.38
  -6  -3   3    8.54    0.38
  -6  -3   3    8.68    0.42
   6  -3  -3    8.78    0.38
   6   3  -3    8.36    0.39
  -6   3   3    8.75    0.38
  -6   3   3    8.50    0.40
   5  -3  -3    1.13    0.07
  -5  -3   3    1.27    0.09
  -5  -3   3    1.25    0.07
   5  -3  -3    1.15    0.07
   5  -3  -3    1.11    0.06
   5   3  -3    1.27    0.08
  -5   3   3    1.06    0.06
  -5   3   3    1.04    0.06
  -4  -3   3    1.92    0.12
   4  -3  -3    1.92    0.10
  -4  -3   3    2.01    0.10
   4  -3  -3    2.01    0.10
   4  -3  -3    1.91    0.10
  -4   3   3    1.88    0.09
   4   3  -3    1.75    0.10
  -4   3   3    1.85    0.10
   3  -3  -3    0.42    0.04
   3  -3  -3    0.43    0.04
  -3  -3   3    0.37    0.05
   3  -3  -3    0.40    0.04
  -3  -3   3    0.34    0.05
  -3   3   3    0.34    0.04
   3   3  -3    0.32    0.04
  -3   3   3    0.41    0.03
  -2  -3   3   30.27    1.27
   2  -3  -3   31.31    1.31
  -2  -3   3   30.31    1.31
   2  -3  -3   26.58    1.28
  -2  -3   3   30.92    1.26
   2  -3  -3   30.63    1.38
   2  -3  -3   30.14    1.26
  -2  -3   3   30.84    1.39
   2   3  -3   25.51    1.27
  -2   3   3   30.30    1.29
  -2   3   3   30.60    1.31
   2   3  -3   32.11    1.31
   1  -3  -3    9.00    0.43
   1  -3  -3    9.74    0.40
   1  -3  -3    9.44    0.42
  -1  -3   3    9.14    0.44
  -1  -3   3    9.35    0.40
   1  -3  -3    9.67    0.40
  -1  -3   3    8.85    0.41
  -1  -3   3    8.93    0.40
  -1   3   3    8.91    0.41
  -1   3   3    8.83    0.40
   1   3  -3    9.26    0.39
   1   3  -3    9.27    0.41
   0  -3  -3    1.11    0.08
   0  -3   3    1.07    0.07
   0  -3   3    1.19    0.06
   0  -3  -3    1.19    0.08
   0  -3   3    1.24    0.06
   0  -3  -3    1.15    0.06
   0   3  -3    1.21    0.06
   0   3  -3    1.23    0.06
   0   3   3    1.09    0.07
   0   3   3    1.26    0.06
   0   3   3    1.10    0.06
   1  -3   3   14.07    0.60
  -1  -3  -3   14.22    0.59
   1  -3   3   14.31    0.61
  -1  -3  -3   14.21    0.66
  -1   3  -3   14.32    0.61
  -1   3  -3   13.10    0.66
  -1   3  -3   14.04    0.62
  -1   3  -3   14.21    0.60
   1   3   3   14.50    0.61
   1   3   3   13.75    0.61
  -2  -3  -3    4.23    0.18
   2  -3   3    4.16    0.20
  -2  -3  -3    4.16    0.21
   2  -3   3    4.29    0.19
  -2   3  -3    4.21    0.21
  -2   3  -3    4.15    0.19
   2   3   3    4.31    0.19
   2   3   3    3.90    0.19
  -2   3  -3    4.27    0.18
  -2   3  -3    4.16    0.19
   2   3   3    4.04    0.20
  -3  -3  -3    0.33    0.03
   3  -3   3    0.22    0.04
  -3  -3  -3    0.35    0.05
   3  -3   3    0.28    0.03
   3   3   3    0.22    0.04
  -3   3  -3    0.26    0.04
   3   3   3    0.29    0.03
   3   3   3    0.32    0.03
   4  -3   3    6.41    0.27
  -4  -3  -3    5.79    0.30
  -4  -3  -3    6.06    0.26
  -4  -3  -3    5.67    0.27
   4  -3   3    6.15    0.27
  -4   3  -3    5.88    0.29
   4   3   3    6.47    0.27
  -5  -3  -3   12.50    0.62
  -5  -3  -3   12.56    0.55
  -5  -3  -3   11.79    0.56
   5  -3   3   13.78    0.57
  -5   3  -3   13.35    0.61
   5   3   3   13.90    0.56
   6  -3   3    0.37    0.04
  -6  -3  -3    0.26    0.03
   6  -3   3    0.22    0.04
  -6  -3  -3    0.23    0.03
  -6  -3  -3    0.24    0.04
   6   3   3    0.27    0.05
  -6   3  -3    0.33    0.04
   6   3   3    0.28    0.03
  -7  -3  -3    6.34    0.29
   7  -3   3    6.95    0.31
   7  -3   3    6.81    0.30
  -7  -3  -3    6.62    0.34
  -7   3  -3    6.78    0.32
   7   3   3    6.33    0.32
   7   3   3    6.77    0.29
   8  -3   3    1.01    0.08
   8  -3   3    1.00    0.07
  -8  -3  -3    0.99    0.06
  -8  -3  -3    1.06    0.09
   8   3   3    1.07    0.06
  -8   3  -3    1.00    0.07
   8   3   3    0.92    0.08
   9  -3   3    0.19    0.04
  -9  -3  -3    0.18    0.03
   9  -3   3    0.21    0.04
  -9  -3  -3    0.19    0.05
  -9   3  -3    0.19    0.03
   9   3   3    0.18    0.05
   9   3   3    0.23    0.03
  10  -3   3    1.38    0.10
 -10  -3  -3    1.32    0.07
 -10  -3  -3    1.30    0.11
  10  -3   3    1.20    0.09
  10   3   3    1.25    0.10
 -10   3  -3    1.41    0.09
  10   3   3    1.28    0.08
 -11  -3  -3    0.22    0.06
 -11  -3  -3    0.19    0.03
  11  -3   3    0.16    0.04
  11   3   3    0.18    0.03
  11   3   3    0.25    0.06
 -11   3  -3    0.13    0.04
  12  -3   3    7.22    0.34
 -12  -3  -3    7.04    0.37
 -12   3  -3    7.15    0.32
 -12   3  -3    7.20    0.35
  12   3   3    6.70    0.32
  12   3   3    7.10    0.35
 -13  -3  -3    0.22    0.06
  13  -3   3    0.45    0.06
  13   3   3    0.40    0.05
 -13   3  -3    0.46    0.06
 -13   3  -3    0.40    0.06
  13   3   3    0.40    0.07
  14  -3   3    0.01    0.04
 -14  -3  -3    0.05    0.06
 -14   3  -3   -0.02    0.04
 -14   3  -3    0.03    0.04
  14   3   3    0.00    0.03
  14   3   3    0.09    0.05
 -15  -3  -3    0.56    0.09
  15  -3   3    0.47    0.07
  15   3   3    0.49    0.06
  15   3   3    0.43    0.07
 -15   3  -3    0.44    0.06
 -15   3  -3    0.60    0.07
  16  -3   3    0.59    0.08
 -16  -3  -3    0.72    0.11
 -16   3  -3    0.60    0.08
  16   3   3    0.52    0.08
 -16   3  -3    0.55    0.07
  17  -3   3    0.37    0.07
 -17  -3  -3    0.37    0.09
 -17   3  -3    0.29    0.06
 -17   3  -3    0.43    0.06
  17   3   3    0.45    0.08
 -18  -3  -3    0.04    0.08
  18  -3   3    0.02    0.05
 -18   3  -3    0.01    0.05
  18   3   3    0.05    0.05
 -18   3  -3    0.08    0.05
 -19  -3  -3   -0.01    0.07
 -19   3  -3   -0.01    0.05
 -19   3  -3   -0.01    0.05
 -20  -3  -3    0.11    0.09
 -20   3  -3    0.04    0.06
 -20   3  -3    0.19    0.06
 -21  -3  -3    0.87    0.14
 -21   3  -3    1.12    0.12
 -21   3  -3    0.80    0.11
 -22  -3  -3    0.31    0.11
 -22   3  -3    0.27    0.06
 -23  -3  -3    0.65    0.13
 -23   3  -3    0.84    0.10
 -23  -4   3    1.30    0.16
 -23   4   3    1.19    0.12
 -22  -4   3    0.47    0.12
 -22   4   3    0.43    0.07
 -21  -4   3    0.24    0.10
 -21   4   3    0.14    0.06
 -20  -4   3    0.11    0.09
 -20   4   3    0.24    0.06
 -19  -4   3    0.00    0.08
 -19   4   3    0.01    0.05
  18  -4  -3    1.54    0.13
 -18  -4   3    1.33    0.17
 -18   4   3    1.70    0.12
  18   4  -3    1.32    0.13
  17  -4  -3    0.08    0.05
 -17  -4   3    0.09    0.08
 -17   4   3    0.15    0.05
  17   4  -3    0.09    0.06
 -16  -4   3    0.08    0.07
  16  -4  -3    0.11    0.05
 -16   4   3    0.10    0.04
  16   4  -3    0.06    0.05
 -15  -4   3    0.20    0.08
  15  -4  -3    0.17    0.05
 -15  -4   3    0.08    0.04
  15   4  -3    0.07    0.04
 -15   4   3    0.10    0.05
 -14  -4   3    0.18    0.07
 -14  -4   3    0.17    0.04
  14  -4  -3    0.21    0.05
 -14   4   3    0.17    0.05
  14   4  -3    0.16    0.05
 -13  -4   3    0.53    0.07
  13  -4  -3    0.35    0.06
 -13  -4   3    0.51    0.09
  13   4  -3    0.43    0.07
 -13   4   3    0.40    0.05
 -13   4   3    0.42    0.06
  12  -4  -3    1.76    0.12
 -12  -4   3    1.63    0.10
 -12  -4   3    1.52    0.13
 -12   4   3    1.61    0.09
  12   4  -3    1.50    0.12
 -12   4   3    1.50    0.10
 -11  -4   3    0.41    0.05
 -11  -4   3    0.36    0.07
  11  -4  -3    0.29    0.05
 -11   4   3    0.31    0.05
  11   4  -3    0.31    0.06
 -11   4   3    0.34    0.04
 -10  -4   3    9.61    0.48
  10  -4  -3    9.64    0.44
 -10  -4   3    9.25    0.42
 -10   4   3    9.59    0.43
 -10   4   3    9.87    0.45
  10   4  -3    9.67    0.45
   9  -4  -3    4.47    0.20
  -9  -4   3    4.55    0.21
   9  -4  -3    4.42    0.22
  -9  -4   3    4.54    0.25
   9   4  -3    4.46    0.23
  -9   4   3    4.26    0.21
  -9   4   3    4.43    0.22
   8  -4  -3    1.61    0.08
  -8  -4   3    1.52    0.09
   8  -4  -3    1.52    0.10
  -8  -4   3    1.44    0.12
   8   4  -3    1.43    0.10
  -8   4   3    1.33    0.09
  -8   4   3    1.47    0.08
   7  -4  -3    0.02    0.02
  -7  -4   3    0.05    0.04
  -7  -4   3    0.00    0.03
   7  -4  -3   -0.02    0.03
  -7   4   3    0.02    0.02
  -7   4   3    0.00    0.01
   7   4  -3   -0.04    0.03
  -6  -4   3   -0.02    0.04
   6  -4  -3   -0.01    0.03
  -6  -4   3   -0.01    0.03
   6  -4  -3   -0.02    0.03
   6  -4  -3   -0.03    0.02
  -6   4   3    0.01    0.02
  -6   4   3   -0.01    0.01
   6   4  -3    0.02    0.03
   5  -4  -3    3.40    0.16
  -5  -4   3    3.28    0.16
   5  -4  -3    3.42    0.16
  -5  -4   3    3.31    0.19
   5  -4  -3    3.22    0.16
  -5   4   3    3.22    0.17
   5   4  -3    3.53    0.17
  -5   4   3    3.17    0.15
   4  -4  -3    0.11    0.03
  -4  -4   3    0.09    0.04
   4  -4  -3    0.11    0.03
  -4  -4   3    0.12    0.03
   4  -4  -3    0.08    0.03
   4   4  -3    0.12    0.03
  -4   4   3    0.12    0.03
  -4   4   3    0.12    0.02
   3  -4  -3    1.16    0.07
  -3  -4   3    1.12    0.08
   3  -4  -3    1.12    0.07
   3  -4  -3    1.11    0.07
  -3  -4   3    0.98    0.09
  -3   4   3    1.13    0.07
   3   4  -3    1.16    0.07
  -3   4   3    1.08    0.06
  -2  -4   3    0.17    0.05
  -2  -4   3    0.20    0.04
   2  -4  -3    0.18    0.04
   2  -4  -3    0.16    0.03
   2  -4  -3    0.17    0.03
   2   4  -3    0.15    0.02
   2   4  -3    0.18    0.03
   1  -4  -3   14.71    0.62
  -1  -4   3   15.16    0.62
   1  -4  -3   14.37    0.68
  -1  -4   3   14.46    0.63
  -1  -4   3   14.91    0.69
   1   4  -3   15.06    0.64
  -1   4   3   14.17    0.65
   1   4  -3   14.00    0.62
   1   4  -3   13.55    0.65
   0  -4  -3    9.27    0.46
   0  -4  -3    9.72    0.41
   0  -4   3    9.48    0.41
   0  -4   3    9.31    0.42
   0   4   3   10.34    0.43
   0   4   3    9.34    0.42
   0   4  -3    9.04    0.41
   0   4  -3    9.36    0.43
   0   4  -3    9.65    0.42
  -1  -4  -3    1.89    0.13
   1  -4   3    2.35    0.11
  -1  -4  -3    2.16    0.11
   1  -4   3    2.36    0.12
  -1   4  -3    2.25    0.11
   1   4   3    2.20    0.12
  -1   4  -3    2.36    0.13
  -1   4  -3    2.27    0.11
   1   4   3    2.19    0.11
  -1   4  -3    2.38    0.11
  -2  -4  -3    9.62    0.41
  -2  -4  -3    9.32    0.47
   2  -4   3   10.14    0.43
   2  -4   3    9.60    0.42
   2   4   3    8.73    0.42
   2   4   3    9.50    0.44
  -2   4  -3   10.07    0.42
  -2   4  -3    9.52    0.42
  -2   4  -3    9.71    0.46
   2   4   3   10.09    0.42
   3  -4   3    2.10    0.11
   3  -4   3    2.05    0.10
  -3  -4  -3    1.77    0.09
  -3  -4  -3    1.86    0.12
   3   4   3    1.86    0.12
  -3   4  -3    2.08    0.12
   3   4   3    1.95    0.09
   3   4   3    1.75    0.09
  -4  -4  -3    0.58    0.07
  -4  -4  -3    0.50    0.04
   4  -4   3    0.53    0.06
   4  -4   3    0.53    0.05
   4   4   3    0.52    0.04
   4   4   3    0.52    0.06
  -4   4  -3    0.59    0.06
   4   4   3    0.49    0.04
  -5  -4  -3    4.51    0.20
   5  -4   3    4.49    0.22
  -5  -4  -3    4.56    0.24
   5  -4   3    4.57    0.22
   5   4   3    4.63    0.20
   5   4   3    4.11    0.20
  -5   4  -3    4.68    0.23
   5   4   3    4.70    0.23
  -6  -4  -3    3.80    0.21
   6  -4   3    3.34    0.19
   6  -4   3    3.72    0.19
  -6  -4  -3    3.67    0.17
   6   4   3    4.06    0.17
  -6   4  -3    3.97    0.20
   6   4   3    3.87    0.20
  -7  -4  -3    7.76    0.41
   7  -4   3    8.34    0.37
   7  -4   3    8.16    0.37
  -7  -4  -3    7.87    0.35
   7   4   3    8.28    0.36
  -7   4  -3    8.66    0.39
   7   4   3    7.59    0.39
   8  -4   3    0.40    0.06
  -8  -4  -3    0.56    0.07
   8  -4   3    0.52    0.06
  -8  -4  -3    0.43    0.04
   8   4   3    0.50    0.04
   8   4   3    0.36    0.06
  -8   4  -3    0.46    0.05
   9  -4   3    1.45    0.11
   9  -4   3    1.50    0.11
  -9  -4  -3    1.74    0.13
   9   4   3    1.51    0.08
  -9   4  -3    1.72    0.10
   9   4   3    1.47    0.12
  10  -4   3    2.45    0.14
 -10  -4  -3    2.54    0.17
  10  -4   3    2.46    0.14
 -10   4  -3    2.40    0.14
  10   4   3    2.27    0.12
  10   4   3    2.52    0.16
  11  -4   3   -0.01    0.04
  11  -4   3    0.01    0.04
 -11  -4  -3    0.02    0.05
  11   4   3    0.00    0.02
 -11   4  -3    0.04    0.03
  11   4   3   -0.01    0.04
 -12  -4  -3    0.98    0.11
  12  -4   3    0.89    0.10
 -12   4  -3    0.98    0.08
  12   4   3    0.89    0.10
  13  -4   3    2.08    0.14
 -13  -4  -3    1.99    0.16
 -13   4  -3    2.14    0.13
  13   4   3    2.21    0.15
 -13   4  -3    2.04    0.13
 -14  -4  -3    0.00    0.06
  14  -4   3    0.07    0.05
 -14   4  -3    0.10    0.04
 -14   4  -3    0.10    0.05
  14   4   3    0.12    0.05
  15  -4   3    1.43    0.13
 -15  -4  -3    1.34    0.15
  15   4   3    1.55    0.13
 -15   4  -3    1.59    0.12
 -15   4  -3    1.75    0.12
  16  -4   3    0.17    0.06
 -16  -4  -3    0.06    0.08
  16   4   3    0.08    0.05
 -16   4  -3    0.10    0.05
 -16   4  -3    0.08    0.05
 -17  -4  -3    0.13    0.08
 -17   4  -3    0.02    0.05
 -17   4  -3   -0.02    0.05
 -18  -4  -3    0.20    0.09
 -18   4  -3    0.16    0.06
 -18   4  -3    0.14    0.06
 -19  -4  -3    0.15    0.09
 -19   4  -3    0.02    0.06
 -20  -4  -3    0.21    0.10
 -20   4  -3    0.18    0.06
 -21  -4  -3    0.65    0.13
 -21   4  -3    0.72    0.09
 -22  -4  -3   -0.02    0.09
 -22   4  -3    0.07    0.06
 -22   5   3    0.09    0.07
 -21  -5   3    0.68    0.13
 -21   5   3    0.37    0.07
 -20  -5   3    0.39    0.12
 -20   5   3    0.29    0.07
 -19  -5   3   -0.01    0.08
 -19   5   3    0.02    0.06
 -18  -5   3    0.06    0.08
 -18   5   3    0.00    0.05
 -17  -5   3    0.04    0.08
 -17   5   3    0.02    0.06
 -16  -5   3    0.18    0.09
  16  -5  -3    0.11    0.05
 -16   5   3    0.01    0.06
  16   5  -3    0.11    0.05
  15  -5  -3    5.88    0.30
 -15  -5   3    6.20    0.35
 -15   5   3    5.79    0.29
  15   5  -3    5.68    0.31
 -14  -5   3    0.07    0.07
  14  -5  -3    0.08    0.05
 -14   5   3    0.02    0.05
  14   5  -3    0.05    0.05
  13  -5  -3    3.46    0.19
 -13  -5   3    3.33    0.23
 -13   5   3    3.33    0.18
  13   5  -3    3.50    0.20
 -12  -5   3    0.60    0.07
 -12  -5   3    0.60    0.10
  12  -5  -3    0.88    0.09
  12   5  -3    0.59    0.08
 -12   5   3    0.70    0.08
 -11  -5   3    1.57    0.14
  11  -5  -3    1.46    0.11
 -11  -5   3    1.57    0.11
 -11   5   3    1.32    0.10
  11   5  -3    1.44    0.12
 -10  -5   3    4.08    0.20
 -10  -5   3    4.11    0.25
  10  -5  -3    4.25    0.21
 -10   5   3    3.95    0.20
  10   5  -3    4.11    0.22
 -10   5   3    3.80    0.20
  -9  -5   3    0.58    0.06
   9  -5  -3    0.65    0.07
  -9  -5   3    0.66    0.10
   9   5  -3    0.64    0.08
  -9   5   3    0.72    0.07
  -9   5   3    0.60    0.05
   8  -5  -3    1.09    0.09
  -8  -5   3    1.13    0.09
  -8  -5   3    1.20    0.12
  -8   5   3    1.24    0.09
   8   5  -3    1.31    0.10
  -8   5   3    1.22    0.08
   7  -5  -3    5.85    0.27
  -7  -5   3    5.83    0.27
   7  -5  -3    5.63    0.27
  -7  -5   3    5.43    0.31
   7   5  -3    6.06    0.29
  -7   5   3    5.69    0.28
   6  -5  -3    5.53    0.25
  -6  -5   3    5.24    0.29
  -6  -5   3    5.41    0.25
   6  -5  -3    5.42    0.26
   6   5  -3    5.35    0.27
  -6   5   3    5.27    0.25
  -6   5   3    5.18    0.26
  -5  -5   3    0.98    0.08
   5  -5  -3    0.85    0.08
   5  -5  -3    0.88    0.07
  -5  -5   3    0.91    0.10
  -5   5   3    0.96    0.06
  -5   5   3    0.91    0.07
   5   5  -3    0.93    0.08
   4  -5  -3    1.70    0.10
   4  -5  -3    1.62    0.10
  -4  -5   3    1.61    0.13
  -4  -5   3    1.53    0.11
  -4   5   3    1.83    0.11
  -4   5   3    1.80    0.10
   4   5  -3    1.71    0.11
  -3  -5   3    8.12    0.37
   3  -5  -3    8.30    0.36
   3  -5  -3    8.24    0.36
  -3  -5   3    7.84    0.41
   3   5  -3    7.83    0.37
  -3   5   3    8.04    0.39
  -3   5   3    8.02    0.37
  -2  -5   3    4.61    0.23
  -2  -5   3    4.29    0.25
   2  -5  -3    4.62    0.22
   2  -5  -3    4.98    0.22
  -2   5   3    4.71    0.23
   2   5  -3    4.82    0.20
   2   5  -3    4.50    0.22
   1  -5  -3    1.75    0.10
  -1  -5   3    1.92    0.09
   1  -5  -3    1.92    0.12
  -1  -5   3    1.75    0.12
  -1  -5   3    1.94    0.13
  -1   5   3    1.90    0.10
  -1   5   3    1.81    0.11
   1   5  -3    1.85    0.10
   0  -5   3    1.41    0.10
   0  -5  -3    1.22    0.10
   0  -5   3    1.32    0.07
   0  -5  -3    1.12    0.08
   0   5   3    1.36    0.08
   0   5  -3    1.28    0.08
   0   5  -3    1.38    0.11
   0   5   3    1.21    0.09
  -1  -5  -3   -0.03    0.03
  -1  -5  -3    0.01    0.04
   1  -5   3    0.02    0.02
   1  -5   3   -0.04    0.04
  -1   5  -3   -0.01    0.04
   1   5   3   -0.02    0.03
  -1   5  -3    0.01    0.02
   1   5   3    0.06    0.02
  -2  -5  -3   -0.03    0.04
  -2  -5  -3   -0.01    0.03
   2  -5   3    0.04    0.02
   2  -5   3   -0.02    0.04
   2   5   3   -0.03    0.03
  -2   5  -3   -0.08    0.04
  -2   5  -3   -0.01    0.01
   2   5   3    0.01    0.02
   3  -5   3    2.37    0.12
  -3  -5  -3    2.07    0.11
  -3  -5  -3    2.32    0.15
   3  -5   3    2.27    0.13
   3   5   3    2.20    0.13
   3   5   3    2.01    0.11
  -3   5  -3    2.35    0.14
  -4  -5  -3    2.00    0.14
   4  -5   3    1.93    0.12
   4  -5   3    2.07    0.11
  -4  -5  -3    1.98    0.10
  -4   5  -3    2.14    0.13
   4   5   3    2.00    0.10
   4   5   3    1.62    0.12
  -5  -5  -3    0.18    0.03
  -5  -5  -3    0.23    0.06
   5  -5   3    0.22    0.04
   5  -5   3    0.18    0.05
   5   5   3    0.17    0.02
   5   5   3    0.17    0.05
  -5   5  -3    0.20    0.05
  -6  -5  -3    1.74    0.14
   6  -5   3    1.77    0.12
   6  -5   3    1.94    0.11
   6   5   3    1.90    0.13
  -6   5  -3    1.83    0.12
   6   5   3    1.85    0.09
   7  -5   3    0.20    0.04
   7  -5   3    0.18    0.05
  -7  -5  -3    0.16    0.06
  -7   5  -3    0.17    0.04
   7   5   3    0.20    0.05
   8  -5   3    0.25    0.05
   8  -5   3    0.22    0.05
  -8  -5  -3    0.24    0.07
   8   5   3    0.27    0.06
  -8   5  -3    0.24    0.05
  -9  -5  -3    0.10    0.06
   9  -5   3    0.14    0.04
   9  -5   3    0.15    0.05
   9   5   3    0.15    0.05
  -9   5  -3    0.14    0.04
 -10  -5  -3    0.20    0.07
  10  -5   3    0.18    0.05
  10  -5   3    0.27    0.05
 -10   5  -3    0.21    0.04
  10   5   3    0.23    0.06
  11  -5   3    0.52    0.07
  11  -5   3    0.50    0.07
 -11  -5  -3    0.48    0.09
  11   5   3    0.56    0.08
 -11   5  -3    0.66    0.07
 -12  -5  -3    1.80    0.16
  12  -5   3    1.67    0.13
  12   5   3    1.51    0.13
 -12   5  -3    1.62    0.12
  13  -5   3    0.03    0.05
 -13  -5  -3    0.03    0.07
 -13   5  -3    0.03    0.04
  13   5   3    0.03    0.05
 -13   5  -3   -0.08    0.05
  14  -5   3    0.16    0.06
 -14  -5  -3    0.15    0.09
 -14   5  -3    0.20    0.07
 -14   5  -3    0.10    0.05
  14   5   3    0.08    0.06
  15  -5   3   -0.02    0.05
 -15  -5  -3   -0.03    0.08
 -15   5  -3   -0.05    0.04
 -15   5  -3   -0.06    0.05
 -16  -5  -3    1.75    0.20
 -16   5  -3    1.76    0.14
 -17  -5  -3    0.58    0.13
 -17   5  -3    0.30    0.07
 -18  -5  -3    0.16    0.10
 -18   5  -3   -0.07    0.06
 -19  -5  -3    0.70    0.14
 -19   5  -3    0.48    0.09
 -20  -5  -3    0.08    0.09
 -20   5  -3   -0.02    0.06
 -20  -6   3    0.21    0.10
 -20   6   3    0.28    0.08
 -19  -6   3    0.09    0.09
 -19   6   3   -0.05    0.06
 -18  -6   3   -0.05    0.09
 -18   6   3   -0.05    0.06
 -17  -6   3    0.20    0.10
 -17   6   3    0.18    0.07
 -16  -6   3   -0.04    0.09
 -16   6   3   -0.07    0.05
 -15  -6   3    0.31    0.10
 -15   6   3    0.19    0.06
 -14  -6   3    0.12    0.10
  14  -6  -3    0.16    0.05
  14   6  -3    0.16    0.06
 -14   6   3    0.15    0.06
 -13  -6   3    1.69    0.18
  13  -6  -3    1.42    0.12
  13   6  -3    1.54    0.13
 -13   6   3    1.52    0.12
 -12  -6   3    0.36    0.09
  12  -6  -3    0.24    0.05
 -12   6   3    0.18    0.06
  12   6  -3    0.24    0.06
 -11  -6   3    0.03    0.07
  11  -6  -3    0.00    0.04
 -11   6   3    0.04    0.05
  11   6  -3    0.01    0.04
  10  -6  -3    0.80    0.09
 -10  -6   3    1.04    0.13
 -10   6   3    0.81    0.09
  10   6  -3    0.90    0.09
  -9  -6   3    0.13    0.07
   9  -6  -3    0.09    0.04
  -9  -6   3   -0.01    0.04
   9   6  -3    0.08    0.05
  -9   6   3   -0.01    0.04
  -8  -6   3   -0.02    0.04
  -8  -6   3    0.00    0.06
   8  -6  -3   -0.02    0.03
   8   6  -3    0.05    0.04
  -8   6   3   -0.03    0.04
  -7  -6   3    0.47    0.10
   7  -6  -3    0.34    0.05
  -7  -6   3    0.28    0.06
   7   6  -3    0.40    0.06
  -7   6   3    0.44    0.05
  -6  -6   3    0.29    0.06
  -6  -6   3    0.24    0.08
   6  -6  -3    0.34    0.06
   6  -6  -3    0.32    0.05
  -6   6   3    0.50    0.06
   6   6  -3    0.43    0.06
  -5  -6   3    8.75    0.46
   5  -6  -3    9.12    0.41
   5  -6  -3    8.88    0.41
  -5  -6   3    9.06    0.41
  -5   6   3    9.23    0.43
   5   6  -3    8.71    0.42
   4  -6  -3    0.43    0.06
  -4  -6   3    0.42    0.06
   4  -6  -3    0.27    0.05
  -4  -6   3    0.38    0.08
   4   6  -3    0.45    0.06
  -4   6   3    0.56    0.07
   3  -6  -3    3.39    0.18
  -3  -6   3    3.56    0.19
  -3  -6   3    3.51    0.22
   3   6  -3    3.62    0.18
  -3   6   3    3.27    0.19
  -2  -6   3   -0.04    0.04
   2  -6  -3    0.02    0.04
  -2   6   3    0.00    0.04
  -2   6   3    0.01    0.02
  -2   6   3    0.02    0.02
   2   6  -3    0.00    0.03
   1  -6  -3    3.06    0.16
  -1  -6   3    3.23    0.17
  -1   6   3    3.09    0.15
   1   6  -3    2.88    0.15
  -1   6   3    2.96    0.16
   1   6  -3    3.06    0.19
   0  -6  -3    3.24    0.16
   0  -6   3    3.32    0.18
   0  -6  -3    3.16    0.19
   0   6   3    3.14    0.17
   0   6   3    3.26    0.16
  -1  -6  -3    2.60    0.14
   1  -6   3    2.83    0.16
  -1  -6  -3    2.46    0.16
  -1   6  -3    2.68    0.16
   1   6   3    2.38    0.15
   2  -6   3    0.07    0.03
  -2  -6  -3    0.14    0.06
   2  -6   3    0.11    0.05
  -2  -6  -3    0.06    0.03
   2   6   3    0.09    0.04
  -2   6  -3    0.18    0.05
   3  -6   3    0.66    0.06
   3  -6   3    0.85    0.09
  -3  -6  -3    0.62    0.06
  -3  -6  -3    0.73    0.09
   3   6   3    0.58    0.08
  -3   6  -3    0.81    0.09
   4  -6   3    0.28    0.04
   4  -6   3    0.22    0.06
  -4  -6  -3    0.25    0.07
  -4   6  -3    0.30    0.06
   4   6   3    0.28    0.06
   5  -6   3    1.54    0.12
  -5  -6  -3    1.49    0.14
   5  -6   3    1.58    0.10
   5   6   3    1.47    0.12
  -5   6  -3    1.58    0.11
   6  -6   3    0.04    0.04
  -6  -6  -3    0.10    0.06
   6  -6   3    0.10    0.06
   6   6   3    0.03    0.04
  -6   6  -3    0.08    0.04
  -7  -6  -3    0.03    0.06
   7  -6   3   -0.03    0.05
   7  -6   3    0.01    0.04
  -7   6  -3    0.03    0.04
   7   6   3    0.04    0.04
  -8  -6  -3    0.59    0.10
   8  -6   3    0.38    0.07
   8  -6   3    0.41    0.06
  -8   6  -3    0.42    0.06
   8   6   3    0.33    0.07
   9  -6   3    0.17    0.06
  -9  -6  -3    0.18    0.08
   9  -6   3    0.20    0.05
  -9   6  -3    0.16    0.05
   9   6   3    0.08    0.05
  10  -6   3    0.11    0.06
 -10  -6  -3    0.06    0.07
  10  -6   3    0.00    0.04
 -10   6  -3    0.03    0.04
  10   6   3    0.10    0.05
 -11  -6  -3   -0.03    0.08
  11  -6   3   -0.03    0.06
  11  -6   3    0.03    0.05
  11   6   3    0.01    0.05
 -11   6  -3   -0.03    0.04
 -12  -6  -3    0.70    0.12
  12  -6   3    0.46    0.07
  12   6   3    0.67    0.09
 -12   6  -3    0.52    0.07
 -13  -6  -3    0.09    0.09
  13  -6   3    0.02    0.05
 -13   6  -3    0.00    0.06
 -14  -6  -3    4.13    0.29
 -14   6  -3    3.63    0.22
 -15  -6  -3    3.69    0.28
 -15   6  -3    3.60    0.22
 -16  -6  -3    0.38    0.12
 -16   6  -3    0.50    0.09
 -17  -6  -3    0.14    0.10
 -17   6  -3    0.06    0.06
 -18  -6  -3   -0.04    0.09
 -18   6  -3   -0.01    0.06
 -17  -7   3    0.09    0.10
 -17   7   3    0.10    0.07
 -16  -7   3   -0.01    0.09
 -16   7   3    0.00    0.06
 -15  -7   3    0.16    0.10
 -15   7   3    0.18    0.06
 -14  -7   3    0.02    0.09
 -14   7   3    0.00    0.06
 -13  -7   3    0.07    0.09
 -13   7   3    0.02    0.06
 -12  -7   3    0.14    0.10
  12  -7  -3    0.10    0.05
 -12   7   3    0.19    0.06
  11  -7  -3    0.27    0.05
 -11  -7   3    0.26    0.10
 -11   7   3    0.37    0.07
  11   7  -3    0.13    0.06
  10  -7  -3   -0.04    0.04
 -10  -7   3    0.02    0.08
 -10   7   3   -0.03    0.05
  10   7  -3    0.04    0.05
   9  -7  -3    0.29    0.06
  -9  -7   3    0.30    0.10
   9   7  -3    0.31    0.06
  -9   7   3    0.31    0.07
  -8  -7   3    2.48    0.20
   8  -7  -3    2.46    0.15
   8   7  -3    2.56    0.16
  -8   7   3    2.63    0.16
   7  -7  -3    2.70    0.16
  -7  -7   3    2.90    0.22
  -7   7   3    3.17    0.17
   7   7  -3    2.57    0.17
  -6  -7   3    0.18    0.08
  -6  -7   3    0.20    0.06
   6   7  -3    0.19    0.05
   5  -7  -3    0.04    0.04
  -5  -7   3    0.04    0.05
  -5  -7   3    0.07    0.08
  -4  -7   3    1.18    0.11
  -4  -7   3    1.32    0.14
   4  -7  -3    1.36    0.11
  -3  -7   3    0.93    0.10
   3  -7  -3    1.19    0.10
  -3   7   3    1.21    0.10
  -2  -7   3    0.99    0.11
   2  -7  -3    0.92    0.09
  -2   7   3    1.16    0.10
   2   7  -3    1.14    0.14
  -1  -7   3    0.52    0.07
   1  -7  -3    0.47    0.06
  -1   7   3    0.64    0.08
   1   7  -3    0.54    0.09
   0  -7  -3    0.05    0.04
   0  -7   3    0.08    0.05
   0   7  -3    0.06    0.06
  -1  -7  -3    0.05    0.05
   1  -7   3    0.12    0.06
  -1   7  -3    0.08    0.06
   2  -7   3   -0.07    0.05
  -2  -7  -3   -0.13    0.05
  -2   7  -3    0.00    0.05
   2   7   3    0.01    0.03
  -3  -7  -3    0.02    0.06
   3  -7   3   -0.02    0.05
  -3   7  -3    0.09    0.05
   3   7   3    0.09    0.04
   4  -7   3    0.12    0.06
  -4  -7  -3    0.19    0.07
   4   7   3    0.20    0.05
  -4   7  -3    0.25    0.06
   5  -7   3    0.12    0.06
  -5  -7  -3    0.13    0.07
   5   7   3    0.13    0.05
  -5   7  -3    0.17    0.05
   6  -7   3    0.32    0.08
  -6  -7  -3    0.45    0.10
   6   7   3    0.27    0.06
  -6   7  -3    0.40    0.06
   7  -7   3    0.55    0.09
  -7  -7  -3    0.78    0.12
  -7   7  -3    0.69    0.09
   7   7   3    0.63    0.09
  -8  -7  -3    0.79    0.12
   8  -7   3    0.55    0.09
   8   7   3    0.60    0.09
  -8   7  -3    0.60    0.08
  -9  -7  -3    1.46    0.17
   9  -7   3    1.05    0.13
  -9   7  -3    1.08    0.10
   9   7   3    1.20    0.11
 -10  -7  -3    0.13    0.09
  10  -7   3    0.03    0.07
 -11  -7  -3    6.46    0.40
 -12  -7  -3    3.31    0.28
 -12   7  -3    3.34    0.21
 -13  -7  -3    0.16    0.11
 -13   7  -3    0.09    0.07
 -14  -7  -3    0.35    0.12
 -14   7  -3    0.20    0.07
 -15  -7  -3    0.28    0.11
 -15   7  -3    0.14    0.07
 -16  -7  -3    0.28    0.11
 -16   7  -3    0.14    0.07
 -14  -8   3    0.09    0.11
 -14   8   3    0.15    0.07
 -13  -8   3    0.15    0.10
 -13   8   3    0.11    0.06
 -12  -8   3   -0.09    0.09
 -12   8   3   -0.01    0.06
 -11   8   3    0.78    0.10
 -10  -8   3    0.15    0.10
 -10   8   3    0.07    0.06
  -9  -8   3    2.86    0.24
  -9   8   3    2.71    0.18
  -8  -8   3   -0.15    0.09
  -8   8   3    0.18    0.06
  -7  -8   3    0.32    0.11
  -7   8   3    0.20    0.07
  -6  -8   3    0.02    0.08
  -6   8   3    0.09    0.06
  -5   8   3    0.68    0.08
   4   8  -3    0.21    0.11
  -3  -8   3    0.02    0.05
   3   8  -3    0.15    0.09
  -2  -8   3    0.00    0.05
   2   8  -3    0.13    0.08
  -1  -8   3    0.01    0.06
   1   8  -3    0.04    0.07
   0  -8   3    0.28    0.07
   0   8  -3    0.33    0.08
   1  -8   3    0.18    0.07
  -1   8  -3    0.34    0.08
   1   8   3    0.44    0.08
   2  -8   3    0.04    0.06
  -2   8  -3    0.15    0.06
  -3  -8  -3    0.06    0.07
   3  -8   3    0.00    0.06
  -3   8  -3    0.17    0.06
  -4  -8  -3    0.13    0.08
   4  -8   3    0.08    0.06
  -4   8  -3    0.11    0.06
  -5  -8  -3    0.10    0.08
   5  -8   3    0.14    0.07
  -5   8  -3    0.05    0.05
  -6  -8  -3   -0.01    0.08
   6  -8   3   -0.03    0.06
  -7  -8  -3    0.10    0.09
   7  -8   3    0.12    0.07
   8  -8   3    0.09    0.07
  -8  -8  -3    0.05    0.09
  -9  -8  -3    1.12    0.16
   9  -8   3    1.24    0.13
 -10  -8  -3   -0.01    0.10
 -11  -8  -3    1.62    0.22
 -11   8  -3    1.52    0.16
 -12  -8  -3   -0.01    0.10
 -12   8  -3    0.05    0.07
 -13  -8  -3    0.12    0.10
 -10   9   3    0.06    0.06
  -9  -9   3   -0.23    0.08
  -9   9   3    0.03    0.06
  -8   9   3    1.06    0.11
   6   9  -3    7.74    0.45
   2   9  -3    1.56    0.17
   1   9  -3    0.34    0.08
   0   9  -3    0.36    0.08
   1  -9   3   -0.01    0.06
   2  -9   3   -0.12    0.05
   3  -9   3    0.08    0.06
   4  -9   3   -0.05    0.06
   5  -9   3    0.10    0.07
   6  -9   3    0.04    0.07
   7  -9   3   -0.02    0.06
  -7  -9  -3   -0.08    0.08
  -8  -9  -3   -0.02    0.09
  -9  -9  -3    0.10    0.10
 -25   0   4    0.01    0.05
 -24   0   4    0.00    0.05
 -23   0   4   -0.01    0.06
 -23   0   4    0.02    0.05
 -22   0   4    0.19    0.05
  22   0  -4    0.12    0.05
 -22   0   4    0.15    0.07
 -21   0   4   -0.05    0.05
 -21   0   4   -0.02    0.04
  21   0  -4   -0.04    0.03
  21   0  -4    0.01    0.04
 -20   0   4    0.12    0.04
  20   0  -4    0.10    0.04
  20   0  -4    0.11    0.04
 -20   0   4    0.12    0.06
  19   0  -4    0.02    0.03
  19   0  -4    0.00    0.03
 -19   0   4   -0.05    0.05
 -19   0   4    0.03    0.04
  18   0  -4    0.74    0.08
 -18   0   4    0.80    0.07
 -18   0   4    0.82    0.09
  18   0  -4    0.72    0.08
 -17   0   4    0.08    0.03
  17   0  -4    0.00    0.03
 -17   0   4    0.09    0.05
  17   0  -4    0.01    0.03
 -16   0   4    0.07    0.03
 -16   0   4    0.10    0.04
  16   0  -4    0.07    0.04
  16   0  -4    0.12    0.04
  15   0  -4    0.02    0.03
  15   0  -4    0.01    0.03
 -15   0   4   -0.01    0.04
 -15   0   4    0.02    0.03
 -14   0   4   30.27    1.28
  14   0  -4   29.90    1.30
 -14   0   4   30.09    1.40
  14   0  -4   30.54    1.33
 -13   0   4    0.03    0.03
  13   0  -4   -0.02    0.03
  13   0  -4    0.04    0.03
 -13   0   4    0.04    0.03
  12   0  -4    2.18    0.12
 -12   0   4    2.18    0.11
  12   0  -4    2.02    0.11
 -12   0   4    1.90    0.12
 -11   0   4   -0.01    0.02
  11   0  -4    0.02    0.02
  11   0  -4   -0.03    0.02
 -11   0   4    0.00    0.03
  10   0  -4    0.09    0.03
  10   0  -4    0.08    0.02
 -10   0   4    0.06    0.02
 -10   0   4    0.11    0.03
  -9   0   4    0.05    0.02
   9   0  -4    0.01    0.02
  -9   0   4    0.01    0.02
   9   0  -4    0.00    0.02
   8   0  -4   80.66    3.51
   8   0  -4   82.76    3.45
  -8   0   4   81.59    3.71
  -8   0   4   79.16    3.38
   7   0  -4    0.02    0.02
  -7   0   4    0.01    0.02
  -7   0   4    0.00    0.01
  -7   0   4   -0.01    0.01
  -7   0   4    0.01    0.02
   7   0  -4    0.02    0.02
  -6   0   4   10.25    0.44
  -6   0   4   10.33    0.43
   6   0  -4   10.25    0.45
   6   0  -4   10.04    0.44
  -6   0   4    9.71    0.45
  -6   0   4   10.12    0.47
  -5   0   4   -0.02    0.01
  -5   0   4    0.00    0.01
  -5   0   4   -0.01    0.01
  -5   0   4    0.01    0.01
   5   0  -4   -0.01    0.01
   5   0  -4   -0.01    0.01
  -4   0   4    7.68    0.36
  -4   0   4    7.81    0.35
  -4   0   4    7.68    0.34
   4   0  -4    8.00    0.34
  -4   0   4    7.63    0.33
   3   0  -4   -0.02    0.01
  -3   0   4   -0.02    0.01
   3   0  -4   -0.02    0.01
  -3   0   4   -0.03    0.01
  -3   0   4   -0.02    0.02
  -3   0   4   -0.01    0.01
  -2   0   4  268.53   10.82
  -2   0   4  245.94   11.03
  -2   0   4  251.69   10.82
  -1   0   4   -0.03    0.01
   1   0  -4    0.01    0.01
   1   0  -4    0.01    0.01
  -1   0   4    0.01    0.01
  -1   0   4    0.00    0.01
   1   0  -4   -0.02    0.01
   0   0   4   98.13    4.08
   0   0  -4   97.19    4.47
   0   0   4   95.20    4.24
   0   0  -4  101.53    4.24
  -1   0  -4    0.00    0.02
   1   0   4    0.06    0.02
   1   0   4    0.01    0.02
  -1   0  -4   -0.01    0.02
   1   0   4    0.02    0.02
  -1   0  -4    0.04    0.02
   2   0   4  986.20   39.78
   2   0   4  904.79   38.32
  -2   0  -4  794.30   39.01
  -2   0  -4 1000.00   39.78
   3   0   4    0.08    0.01
  -3   0  -4    0.08    0.02
  -3   0  -4    0.06    0.01
  -3   0  -4    0.03    0.02
   3   0   4    0.05    0.01
   3   0   4    0.07    0.02
   4   0   4   21.46    1.01
  -4   0  -4   22.96    1.03
  -4   0  -4   27.08    1.01
   4   0   4   22.79    0.99
  -5   0  -4   -0.02    0.01
   5   0   4   -0.01    0.02
  -5   0  -4   -0.04    0.02
   5   0   4   -0.03    0.01
   5   0   4   -0.03    0.01
   5   0   4    0.01    0.02
   6   0   4    3.19    0.15
   6   0   4    2.99    0.15
   6   0   4    3.13    0.15
  -6   0  -4    3.24    0.16
  -7   0  -4    0.00    0.02
  -7   0  -4    0.00    0.01
   7   0   4   -0.02    0.02
   7   0   4    0.00    0.02
  -8   0  -4    0.08    0.03
   8   0   4    0.04    0.02
  -8   0  -4    0.04    0.02
   8   0   4    0.06    0.03
   9   0   4    0.02    0.02
  -9   0  -4    0.00    0.02
   9   0   4    0.02    0.02
  -9   0  -4    0.02    0.03
 -10   0  -4   21.79    0.91
  10   0   4   22.08    0.95
  10   0   4   21.35    0.93
 -10   0  -4   21.00    1.00
 -11   0  -4    0.03    0.02
  11   0   4    0.05    0.03
 -11   0  -4    0.05    0.03
  11   0   4    0.07    0.03
  12   0   4    4.30    0.21
 -12   0  -4    4.13    0.19
  12   0   4    4.26    0.21
 -12   0  -4    4.12    0.22
 -13   0  -4    0.00    0.02
  13   0   4    0.02    0.03
 -13   0  -4   -0.02    0.03
  13   0   4    0.02    0.03
  14   0   4    5.01    0.25
 -14   0  -4    4.95    0.27
  14   0   4    5.00    0.25
 -14   0  -4    4.99    0.23
 -15   0  -4   -0.01    0.04
  15   0   4    0.01    0.03
  15   0   4   -0.03    0.03
 -15   0  -4    0.01    0.03
  16   0   4    0.16    0.04
  16   0   4    0.09    0.04
 -16   0  -4    0.08    0.05
 -16   0  -4    0.16    0.03
 -17   0  -4   -0.10    0.05
  17   0   4    0.00    0.04
  17   0   4   -0.03    0.03
 -17   0  -4    0.00    0.03
 -18   0  -4    3.05    0.15
  18   0   4    3.12    0.18
  18   0   4    3.06    0.18
 -18   0  -4    2.87    0.20
  19   0   4    0.01    0.05
 -19   0  -4   -0.05    0.06
 -20   0  -4    0.49    0.09
  20   0   4    0.64    0.08
 -21   0  -4   -0.12    0.06
 -22   0  -4   -0.08    0.07
 -23   0  -4    0.03    0.07
 -24   0  -4   -0.02    0.07
 -26   1   4    0.37    0.07
 -25  -1   4   -0.02    0.06
 -25   1   4    0.03    0.05
 -24  -1   4    0.24    0.08
 -24   1   4    0.27    0.06
 -23  -1   4   -0.08    0.06
 -23  -1   4   -0.01    0.04
 -23   1   4    0.01    0.05
 -22  -1   4    0.31    0.06
 -22  -1   4    0.22    0.08
 -22   1   4    0.23    0.06
  22   1  -4    0.14    0.05
 -21  -1   4    0.07    0.04
 -21  -1   4    0.04    0.06
  21  -1  -4    0.02    0.04
  21   1  -4    0.02    0.04
  21   1  -4    0.04    0.04
 -21   1   4    0.07    0.05
 -21   1   4    0.01    0.05
 -20  -1   4    0.10    0.04
  20  -1  -4    0.00    0.04
 -20  -1   4   -0.01    0.06
  20   1  -4    0.02    0.04
 -20   1   4    0.03    0.04
  20   1  -4    0.03    0.04
 -20   1   4    0.00    0.05
  19  -1  -4    1.05    0.10
 -19  -1   4    1.13    0.12
 -19  -1   4    1.19    0.09
  19  -1  -4    1.06    0.08
 -19   1   4    0.99    0.10
  19   1  -4    1.03    0.09
 -19   1   4    1.12    0.09
  19   1  -4    1.00    0.09
 -18  -1   4    0.16    0.04
  18  -1  -4    0.10    0.03
  18  -1  -4    0.07    0.04
 -18  -1   4    0.12    0.05
 -18   1   4    0.13    0.04
  18   1  -4    0.07    0.03
 -18   1   4    0.14    0.05
  18   1  -4    0.18    0.05
  17  -1  -4    0.39    0.06
 -17  -1   4    0.44    0.07
 -17  -1   4    0.49    0.06
  17  -1  -4    0.44    0.06
  17   1  -4    0.36    0.05
 -17   1   4    0.36    0.06
 -17   1   4    0.39    0.05
  17   1  -4    0.30    0.05
 -16  -1   4    0.08    0.05
 -16  -1   4   -0.01    0.03
  16  -1  -4    0.04    0.03
  16  -1  -4    0.02    0.03
  16   1  -4    0.01    0.03
 -16   1   4    0.02    0.03
  16   1  -4    0.01    0.04
 -16   1   4    0.06    0.04
  15  -1  -4   11.26    0.51
 -15  -1   4   11.31    0.49
 -15  -1   4   11.21    0.55
  15  -1  -4   11.44    0.51
  15   1  -4   11.08    0.50
 -15   1   4   11.12    0.54
  15   1  -4   11.41    0.52
 -15   1   4   11.40    0.49
  14  -1  -4    0.02    0.02
 -14  -1   4   -0.02    0.04
 -14  -1   4   -0.04    0.02
  14  -1  -4   -0.04    0.03
 -14   1   4    0.01    0.03
  14   1  -4    0.01    0.03
  14   1  -4    0.00    0.03
 -14   1   4    0.01    0.03
  13  -1  -4    0.74    0.07
 -13  -1   4    0.87    0.06
  13  -1  -4    0.91    0.06
 -13  -1   4    0.82    0.08
  13   1  -4    0.78    0.07
 -13   1   4    0.88    0.06
 -13   1   4    0.87    0.07
  13   1  -4    0.75    0.06
 -12  -1   4    8.90    0.39
 -12  -1   4    8.94    0.44
  12  -1  -4    8.95    0.41
  12  -1  -4    9.32    0.41
 -12   1   4    9.01    0.43
  12   1  -4    9.49    0.42
  12   1  -4    8.90    0.40
 -12   1   4    8.80    0.39
 -11  -1   4    8.06    0.35
 -11  -1   4    7.90    0.40
  11  -1  -4    8.01    0.37
  11  -1  -4    8.40    0.37
  11   1  -4    8.05    0.36
  11   1  -4    8.07    0.38
 -11   1   4    8.32    0.36
 -11   1   4    8.26    0.39
 -10  -1   4    0.64    0.05
  10  -1  -4    0.71    0.05
  10  -1  -4    0.63    0.05
 -10  -1   4    0.57    0.06
 -10   1   4    0.60    0.05
  10   1  -4    0.61    0.05
  10   1  -4    0.63    0.06
 -10   1   4    0.70    0.05
  -9  -1   4   15.48    0.69
  -9  -1   4   15.77    0.76
   9  -1  -4   16.25    0.70
  -9  -1   4   15.84    0.68
   9  -1  -4   16.32    0.71
   9   1  -4   16.63    0.70
  -9   1   4   16.04    0.68
  -9   1   4   16.42    0.75
   9   1  -4   16.46    0.72
  -8  -1   4    7.53    0.37
   8  -1  -4    7.48    0.34
  -8  -1   4    7.62    0.33
  -8  -1   4    7.68    0.33
   8  -1  -4    7.78    0.34
  -8   1   4    7.22    0.34
  -8   1   4    7.66    0.36
   8   1  -4    7.92    0.33
  -8   1   4    7.58    0.33
   8   1  -4    7.66    0.35
   7  -1  -4    0.15    0.02
   7  -1  -4    0.14    0.03
  -7  -1   4    0.16    0.03
  -7  -1   4    0.13    0.02
  -7  -1   4    0.13    0.02
   7   1  -4    0.14    0.02
  -7   1   4    0.14    0.02
   7   1  -4    0.10    0.03
  -7   1   4    0.14    0.02
  -7   1   4    0.17    0.02
  -6  -1   4    1.49    0.08
   6  -1  -4    1.53    0.08
  -6  -1   4    1.50    0.09
  -6  -1   4    1.56    0.07
  -6  -1   4    1.52    0.08
   6  -1  -4    1.63    0.08
   6   1  -4    1.54    0.07
   6   1  -4    1.31    0.08
  -6   1   4    1.52    0.08
  -6   1   4    1.61    0.08
  -6   1   4    1.56    0.08
  -6   1   4    1.64    0.08
  -5  -1   4    9.02    0.44
  -5  -1   4    8.71    0.42
  -5  -1   4    9.53    0.40
  -5  -1   4    9.49    0.40
   5  -1  -4    9.52    0.41
   5  -1  -4    9.65    0.42
   5   1  -4    9.45    0.40
  -5   1   4    9.49    0.42
  -5   1   4    9.72    0.40
  -5   1   4    9.36    0.41
   5   1  -4    9.54    0.42
  -5   1   4    9.57    0.43
   4  -1  -4    0.72    0.04
  -4  -1   4    0.71    0.04
  -4  -1   4    0.70    0.04
  -4  -1   4    0.67    0.05
   4  -1  -4    0.60    0.03
   4  -1  -4    0.70    0.04
  -4  -1   4    0.73    0.05
  -4   1   4    0.82    0.04
   4   1  -4    0.74    0.04
  -4   1   4    0.70    0.03
  -4   1   4    0.68    0.04
   4   1  -4    0.71    0.05
   3  -1  -4    0.41    0.03
  -3  -1   4    0.41    0.04
  -3  -1   4    0.44    0.02
  -3  -1   4    0.44    0.03
  -3  -1   4    0.44    0.02
  -3  -1   4    0.45    0.04
   3  -1  -4    0.45    0.03
  -3   1   4    0.49    0.03
  -3   1   4    0.44    0.03
   3   1  -4    0.47    0.03
   2  -1  -4   33.93    1.56
  -2  -1   4   38.54    1.51
   2  -1  -4   36.69    1.53
  -2  -1   4   35.57    1.53
  -2  -1   4   39.89    1.65
  -2  -1   4   35.85    1.56
   2   1  -4   35.92    1.56
  -2   1   4   35.21    1.53
  -2   1   4   34.40    1.56
   2   1  -4   35.46    1.53
  -2   1   4   34.99    1.50
  -1  -1   4   23.41    0.95
  -1  -1   4   22.80    0.97
  -1  -1   4   22.37    0.99
   1  -1  -4   22.01    0.99
   1  -1  -4   22.53    1.04
   1   1  -4   23.33    0.97
  -1   1   4   21.52    0.99
  -1   1   4   22.96    0.97
  -1   1   4   22.39    0.95
  -1   1   4   22.71    0.97
   1   1  -4   23.09    1.04
   1   1  -4   23.42    0.99
   0  -1  -4  159.67    7.20
   0  -1  -4  153.08    7.06
   0  -1   4  169.68    6.94
   0   1   4  167.81    7.20
   0   1  -4  154.15    7.60
   0   1   4  195.30    6.93
   1  -1   4   20.59    0.94
   1  -1   4   20.75    0.92
  -1  -1  -4   23.62    0.93
  -1  -1  -4   20.47    0.99
  -1   1  -4   22.25    1.00
   1   1   4   23.31    0.95
  -1   1  -4   21.10    0.94
   1   1   4   21.55    0.90
   1   1   4   20.55    0.92
   1   1   4   22.83    0.90
  -1   1  -4   21.57    0.92
   2  -1   4  514.11   22.70
  -2  -1  -4  514.90   22.27
   2  -1   4  574.20   22.27
  -2   1  -4  541.63   22.27
  -2   1  -4  498.85   23.96
  -2   1  -4  546.62   22.71
   2   1   4  491.08   22.27
   3  -1   4   94.70    3.97
  -3  -1  -4   89.90    3.99
  -3  -1  -4   94.51    4.20
  -3  -1  -4   89.56    3.90
   3  -1   4   90.54    3.90
   3  -1   4   96.22    3.83
   3   1   4   94.08    3.90
  -3   1  -4   97.02    3.98
  -3   1  -4   82.53    3.90
   3   1   4   92.35    3.98
  -3   1  -4   89.84    4.20
  -4  -1  -4    1.02    0.07
  -4  -1  -4    1.03    0.06
   4  -1   4    0.86    0.06
  -4  -1  -4    0.97    0.05
   4  -1   4    0.87    0.05
  -4  -1  -4    0.93    0.04
  -4   1  -4    0.79    0.05
  -4   1  -4    0.91    0.06
   4   1   4    0.95    0.05
   4   1   4    0.96    0.06
   5  -1   4   47.81    1.96
  -5  -1  -4   45.84    1.99
  -5  -1  -4   45.63    2.15
  -5  -1  -4   44.66    1.95
   5  -1   4   47.94    2.03
   5  -1   4   48.58    2.03
   5  -1   4   49.20    1.99
   5   1   4   44.57    2.04
  -5   1  -4   46.39    2.14
   5   1   4   47.28    1.99
   6  -1   4   26.04    1.11
  -6  -1  -4   27.17    1.18
   6  -1   4   25.69    1.12
  -6  -1  -4   22.12    1.07
   6  -1   4   26.54    1.08
   6  -1   4   26.99    1.10
   6   1   4   23.67    1.09
   6   1   4   26.42    1.12
  -7  -1  -4    2.85    0.15
   7  -1   4    2.99    0.14
  -7  -1  -4    2.97    0.13
   7  -1   4    2.38    0.14
   7  -1   4    2.93    0.14
   7  -1   4    3.12    0.14
   7   1   4    2.96    0.15
   7   1   4    2.82    0.14
  -7   1  -4    3.12    0.15
  -8  -1  -4   10.60    0.50
   8  -1   4   10.68    0.47
  -8  -1  -4   10.74    0.45
   8  -1   4   10.11    0.47
   8  -1   4   10.53    0.46
   8  -1   4   10.61    0.47
  -8   1  -4   10.42    0.50
   8   1   4   11.01    0.46
   8   1   4   10.54    0.48
   9  -1   4    0.53    0.05
  -9  -1  -4    0.62    0.06
  -9  -1  -4    0.58    0.04
   9  -1   4    0.58    0.05
   9  -1   4    0.61    0.06
  -9   1  -4    0.67    0.06
  -9   1  -4    0.63    0.05
   9   1   4    0.62    0.06
   9   1   4    0.56    0.05
 -10  -1  -4    0.06    0.03
  10  -1   4   -0.01    0.02
  10  -1   4    0.05    0.03
 -10  -1  -4    0.04    0.02
  10   1   4    0.01    0.02
 -10   1  -4    0.02    0.02
  10   1   4    0.02    0.03
 -10   1  -4    0.03    0.03
 -11  -1  -4    3.80    0.20
 -11  -1  -4    3.52    0.16
  11  -1   4    3.66    0.18
  11   1   4    3.46    0.19
 -11   1  -4    3.53    0.17
  11   1   4    3.75    0.18
 -11   1  -4    3.83    0.19
 -12  -1  -4    0.03    0.02
 -12  -1  -4    0.02    0.04
  12  -1   4   -0.02    0.02
  12  -1   4   -0.01    0.03
  12   1   4   -0.01    0.03
  12   1   4   -0.01    0.03
 -12   1  -4    0.04    0.03
 -12   1  -4    0.01    0.03
 -13  -1  -4    3.67    0.17
  13  -1   4    3.74    0.19
 -13  -1  -4    3.75    0.21
  13  -1   4    3.84    0.19
 -13   1  -4    3.68    0.18
  13   1   4    3.68    0.19
  13   1   4    3.66    0.20
 -13   1  -4    3.86    0.20
  14  -1   4    5.15    0.25
 -14  -1  -4    5.34    0.29
 -14  -1  -4    5.46    0.24
  14  -1   4    5.33    0.26
 -14   1  -4    5.39    0.25
  14   1   4    5.17    0.26
  14   1   4    5.28    0.27
 -14   1  -4    5.33    0.28
  15  -1   4    0.17    0.05
 -15  -1  -4    0.09    0.05
  15  -1   4    0.16    0.04
 -15  -1  -4    0.13    0.03
  15   1   4    0.14    0.04
 -15   1  -4    0.13    0.05
 -15   1  -4    0.15    0.04
  15   1   4    0.13    0.04
  16  -1   4    0.07    0.03
  16  -1   4    0.12    0.05
 -16  -1  -4    0.13    0.03
 -16  -1  -4    0.13    0.06
 -16   1  -4    0.15    0.04
  16   1   4    0.13    0.05
  16   1   4    0.08    0.04
 -16   1  -4    0.13    0.05
 -17  -1  -4    0.50    0.08
  17  -1   4    0.55    0.07
 -17   1  -4    0.51    0.07
  17   1   4    0.34    0.06
 -17   1  -4    0.45    0.05
  17   1   4    0.45    0.07
  18  -1   4    0.16    0.06
 -18  -1  -4    0.19    0.07
 -18   1  -4    0.12    0.06
  18   1   4    0.23    0.06
  18   1   4    0.10    0.05
 -18   1  -4    0.14    0.04
  19  -1   4    0.02    0.05
 -19  -1  -4    0.05    0.07
 -19   1  -4    0.10    0.06
  19   1   4    0.01    0.04
 -19   1  -4    0.00    0.04
  19   1   4    0.02    0.05
 -20  -1  -4    0.57    0.10
 -20   1  -4    0.41    0.06
  20   1   4    0.35    0.07
  20   1   4    0.33    0.06
 -20   1  -4    0.41    0.08
 -21  -1  -4    1.35    0.17
 -21   1  -4    1.19    0.14
 -22  -1  -4    0.07    0.08
 -22   1  -4    0.14    0.07
 -23  -1  -4    0.04    0.08
 -23   1  -4   -0.04    0.07
 -24  -1  -4    0.08    0.09
 -24   1  -4    0.19    0.08
 -25  -2   4    0.04    0.07
 -25   2   4    0.11    0.06
 -24  -2   4    0.01    0.07
 -24   2   4    0.02    0.05
 -23  -2   4    0.55    0.10
 -23   2   4    0.46    0.07
 -22  -2   4    0.78    0.12
 -22   2   4    0.95    0.10
 -21  -2   4    0.04    0.07
 -21  -2   4   -0.03    0.04
  21   2  -4   -0.01    0.04
 -21   2   4   -0.01    0.05
 -20  -2   4    0.06    0.04
 -20  -2   4    0.04    0.07
  20  -2  -4    0.04    0.05
  20   2  -4   -0.02    0.04
 -20   2   4    0.05    0.05
  19  -2  -4    0.63    0.08
 -19  -2   4    0.65    0.10
 -19  -2   4    0.62    0.07
 -19   2   4    0.83    0.08
  19   2  -4    0.65    0.09
 -19   2   4    0.56    0.08
 -18  -2   4    0.05    0.06
  18  -2  -4    0.03    0.04
 -18  -2   4    0.03    0.03
 -18   2   4   -0.03    0.03
  18   2  -4    0.01    0.03
 -18   2   4    0.01    0.04
  18   2  -4    0.00    0.04
 -17  -2   4    0.45    0.08
  17  -2  -4    0.65    0.08
  17  -2  -4    0.49    0.05
 -17  -2   4    0.65    0.07
 -17   2   4    0.48    0.06
  17   2  -4    0.49    0.06
  17   2  -4    0.61    0.08
 -17   2   4    0.56    0.07
  16  -2  -4    0.10    0.04
 -16  -2   4    0.16    0.06
 -16  -2   4    0.16    0.04
  16  -2  -4    0.13    0.03
  16   2  -4    0.19    0.05
 -16   2   4    0.21    0.04
 -16   2   4    0.17    0.04
  16   2  -4    0.15    0.03
 -15  -2   4    0.46    0.06
  15  -2  -4    0.47    0.06
 -15  -2   4    0.43    0.07
  15  -2  -4    0.46    0.05
  15   2  -4    0.48    0.07
 -15   2   4    0.54    0.06
 -15   2   4    0.48    0.06
  15   2  -4    0.48    0.05
 -14  -2   4    7.61    0.33
  14  -2  -4    7.42    0.34
  14  -2  -4    7.26    0.35
 -14  -2   4    7.34    0.38
 -14   2   4    7.36    0.36
  14   2  -4    7.42    0.34
 -14   2   4    7.33    0.33
  14   2  -4    7.56    0.36
  13  -2  -4   14.28    0.62
  13  -2  -4   13.87    0.62
 -13  -2   4   13.92    0.60
 -13  -2   4   14.06    0.68
 -13   2   4   13.90    0.66
  13   2  -4   14.20    0.64
 -13   2   4   13.82    0.61
  13   2  -4   14.12    0.61
  12  -2  -4   13.13    0.60
  12  -2  -4   13.72    0.60
 -12  -2   4   13.47    0.59
 -12  -2   4   13.79    0.66
 -12   2   4   13.51    0.64
 -12   2   4   13.58    0.59
  12   2  -4   13.87    0.62
  12   2  -4   13.87    0.59
  11  -2  -4    0.82    0.07
 -11  -2   4    0.77    0.08
  11  -2  -4    0.78    0.05
 -11  -2   4    0.79    0.06
 -11   2   4    0.88    0.06
  11   2  -4    0.73    0.05
 -11   2   4    0.85    0.06
  11   2  -4    0.69    0.07
  10  -2  -4    2.26    0.12
 -10  -2   4    2.25    0.14
 -10  -2   4    2.24    0.11
  10  -2  -4    2.25    0.11
 -10  -2   4    2.21    0.10
 -10   2   4    2.15    0.11
  10   2  -4    2.36    0.11
 -10   2   4    2.11    0.11
  10   2  -4    2.24    0.12
  -9  -2   4    0.43    0.06
  -9  -2   4    0.35    0.03
   9  -2  -4    0.36    0.03
   9  -2  -4    0.45    0.05
  -9  -2   4    0.37    0.04
   9   2  -4    0.38    0.03
  -9   2   4    0.43    0.03
   9   2  -4    0.35    0.05
  -9   2   4    0.31    0.04
  -9   2   4    0.35    0.03
  -8  -2   4    0.22    0.02
   8  -2  -4    0.24    0.03
  -8  -2   4    0.29    0.05
   8  -2  -4    0.23    0.03
  -8  -2   4    0.21    0.03
  -8   2   4    0.27    0.02
   8   2  -4    0.19    0.03
   8   2  -4    0.24    0.02
  -8   2   4    0.18    0.03
  -8   2   4    0.25    0.03
  -7  -2   4    3.21    0.17
  -7  -2   4    3.23    0.14
   7  -2  -4    3.18    0.16
  -7  -2   4    3.21    0.15
   7  -2  -4    3.25    0.15
   7   2  -4    3.05    0.16
   7   2  -4    3.19    0.14
  -7   2   4    3.24    0.15
  -7   2   4    3.13    0.15
  -7   2   4    3.14    0.15
  -6  -2   4    2.74    0.15
   6  -2  -4    2.56    0.13
  -6  -2   4    2.53    0.13
   6  -2  -4    2.70    0.13
  -6   2   4    2.64    0.12
   6   2  -4    2.82    0.14
  -6   2   4    2.61    0.13
  -6   2   4    2.65    0.13
   6   2  -4    2.70    0.12
   5  -2  -4   17.60    0.75
   5  -2  -4   17.89    0.74
  -5  -2   4   17.30    0.73
  -5  -2   4   16.20    0.80
   5   2  -4   16.57    0.76
  -5   2   4   17.27    0.75
  -5   2   4   17.50    0.73
  -4  -2   4   94.45    4.29
   4  -2  -4   92.46    4.06
   4  -2  -4   92.79    3.98
  -4  -2   4   95.05    4.06
  -4  -2   4   93.75    3.91
  -4   2   4   92.94    3.98
  -4   2   4   97.26    4.05
  -4   2   4   91.95    3.91
   4   2  -4   94.45    4.06
  -4   2   4   91.36    4.27
   3  -2  -4    4.66    0.21
  -3  -2   4    4.92    0.24
  -3  -2   4    4.73    0.22
   3  -2  -4    4.91    0.22
  -3  -2   4    4.83    0.21
  -3   2   4    4.67    0.22
  -3   2   4    4.68    0.21
  -3   2   4    4.67    0.21
  -3   2   4    4.50    0.21
   3   2  -4    4.81    0.22
   2  -2  -4    1.40    0.07
  -2  -2   4    1.43    0.06
   2  -2  -4    1.47    0.08
   2  -2  -4    1.39    0.07
  -2  -2   4    1.43    0.08
  -2  -2   4    1.44    0.07
  -2   2   4    1.43    0.07
  -2   2   4    1.39    0.07
  -2   2   4    1.38    0.07
   2   2  -4    1.46    0.06
   2   2  -4    1.40    0.07
   1  -2  -4    1.76    0.10
  -1  -2   4    1.89    0.08
  -1  -2   4    1.85    0.10
  -1  -2   4    1.82    0.09
  -1  -2   4    1.86    0.09
   1  -2  -4    1.78    0.09
  -1   2   4    1.71    0.09
  -1   2   4    1.80    0.09
   1   2  -4    1.88    0.08
   1   2  -4    1.81    0.09
   0  -2   4    2.14    0.11
   0  -2  -4    2.44    0.12
   0  -2  -4    2.30    0.12
   0  -2  -4    2.42    0.10
   0  -2   4    2.25    0.11
   0  -2   4    2.39    0.11
   0   2  -4    2.27    0.10
   0   2   4    2.27    0.11
   0   2  -4    2.28    0.11
   0   2   4    2.28    0.11
   0   2  -4    2.21    0.12
   0   2   4    2.32    0.11
   1  -2   4    9.20    0.39
  -1  -2  -4    9.04    0.42
  -1  -2  -4    9.02    0.38
  -1  -2  -4    9.14    0.41
   1  -2   4    8.91    0.39
   1  -2   4    8.87    0.39
  -1   2  -4    9.06    0.39
  -1   2  -4    9.18    0.39
   1   2   4    8.70    0.39
  -1   2  -4    8.69    0.42
   1   2   4    8.64    0.40
  -2  -2  -4    3.26    0.16
   2  -2   4    3.09    0.15
   2  -2   4    3.12    0.14
  -2  -2  -4    2.98    0.14
  -2  -2  -4    3.21    0.13
  -2  -2  -4    3.10    0.15
   2   2   4    3.11    0.14
   2   2   4    3.19    0.15
  -2   2  -4    2.73    0.15
  -2   2  -4    2.86    0.14
  -2   2  -4    2.99    0.14
   3  -2   4    4.74    0.22
  -3  -2  -4    4.86    0.24
  -3  -2  -4    5.17    0.24
  -3  -2  -4    4.88    0.20
   3  -2   4    4.92    0.22
  -3  -2  -4    4.66    0.21
  -3   2  -4    4.73    0.23
  -3   2  -4    4.52    0.21
   3   2   4    4.86    0.20
   3   2   4    5.10    0.21
   4  -2   4  100.07    4.24
   4  -2   4   98.59    4.32
  -4  -2  -4   97.18    4.31
  -4  -2  -4  102.00    4.65
  -4  -2  -4  102.47    4.23
  -4   2  -4  103.27    4.64
   4   2   4  108.77    4.23
   4   2   4  102.05    4.31
   4   2   4  100.14    4.41
  -5  -2  -4    4.67    0.24
  -5  -2  -4    4.82    0.21
   5  -2   4    4.59    0.22
  -5  -2  -4    4.74    0.20
   5  -2   4    4.86    0.22
   5   2   4    4.94    0.21
  -5   2  -4    4.89    0.23
   5   2   4    4.73    0.23
   6  -2   4   47.54    2.02
   6  -2   4   49.30    1.96
   6  -2   4   45.57    2.00
  -6  -2  -4   49.76    2.15
  -6  -2  -4   46.74    1.95
   6   2   4   44.92    1.99
  -6   2  -4   43.29    2.14
  -7  -2  -4    0.11    0.04
   7  -2   4    0.09    0.03
   7  -2   4    0.08    0.01
  -7  -2  -4    0.10    0.01
   7  -2   4    0.10    0.03
   7  -2   4    0.07    0.01
  -7   2  -4    0.09    0.02
   7   2   4    0.09    0.02
   7   2   4    0.15    0.04
   8  -2   4    0.60    0.04
   8  -2   4    0.60    0.05
  -8  -2  -4    0.59    0.03
  -8  -2  -4    0.61    0.07
   8  -2   4    0.57    0.06
   8  -2   4    0.53    0.04
   8   2   4    0.52    0.04
  -8   2  -4    0.56    0.05
   8   2   4    0.46    0.06
   9  -2   4    0.52    0.05
   9  -2   4    0.51    0.04
  -9  -2  -4    0.53    0.04
  -9  -2  -4    0.51    0.07
   9  -2   4    0.52    0.04
   9   2   4    0.50    0.06
  -9   2  -4    0.59    0.05
   9   2   4    0.67    0.05
  10  -2   4    0.03    0.02
 -10  -2  -4    0.03    0.02
  10  -2   4    0.01    0.03
 -10  -2  -4    0.05    0.04
  10  -2   4    0.05    0.02
  10  -2   4    0.02    0.03
  10   2   4   -0.02    0.04
 -10   2  -4    0.02    0.03
  10   2   4    0.03    0.02
 -11  -2  -4    1.88    0.09
  11  -2   4    1.69    0.09
 -11  -2  -4    1.85    0.13
  11  -2   4    1.98    0.12
  11   2   4    2.09    0.13
  11   2   4    1.93    0.11
 -11   2  -4    1.93    0.11
 -11   2  -4    1.71    0.11
 -12  -2  -4    3.19    0.19
  12  -2   4    3.25    0.17
  12  -2   4    3.22    0.15
 -12  -2  -4    3.14    0.15
  12   2   4    3.24    0.16
 -12   2  -4    3.23    0.16
  12   2   4    3.30    0.18
 -12   2  -4    3.30    0.18
  13  -2   4    0.31    0.04
 -13  -2  -4    0.31    0.04
 -13  -2  -4    0.32    0.07
  13  -2   4    0.31    0.06
  13   2   4    0.28    0.06
  13   2   4    0.37    0.05
 -13   2  -4    0.36    0.05
 -13   2  -4    0.27    0.05
  14  -2   4    2.06    0.14
 -14  -2  -4    1.95    0.15
 -14   2  -4    2.22    0.12
  14   2   4    2.28    0.14
  14   2   4    2.10    0.12
 -14   2  -4    2.11    0.13
 -15  -2  -4    2.03    0.16
  15  -2   4    2.12    0.14
 -15   2  -4    2.17    0.14
  15   2   4    2.07    0.12
  15   2   4    2.34    0.15
 -15   2  -4    2.05    0.12
 -16  -2  -4    0.04    0.06
  16  -2   4   -0.09    0.04
  16   2   4    0.04    0.03
 -16   2  -4    0.02    0.04
 -16   2  -4   -0.05    0.04
  16   2   4    0.00    0.04
  17  -2   4   -0.05    0.04
 -17  -2  -4    0.03    0.06
 -17   2  -4    0.01    0.04
 -17   2  -4    0.00    0.05
  17   2   4   -0.04    0.03
  17   2   4    0.07    0.05
  18  -2   4   -0.01    0.05
 -18  -2  -4    0.08    0.07
 -18   2  -4   -0.04    0.05
 -18   2  -4   -0.01    0.04
  18   2   4    0.00    0.04
  18   2   4   -0.03    0.04
 -19  -2  -4    0.38    0.09
 -19   2  -4    0.32    0.07
 -19   2  -4    0.30    0.06
  19   2   4    0.26    0.05
  19   2   4    0.36    0.07
 -20  -2  -4    0.07    0.08
 -20   2  -4   -0.02    0.06
 -20   2  -4    0.05    0.05
 -21  -2  -4    0.64    0.12
 -21   2  -4    0.47    0.09
 -21   2  -4    0.43    0.07
 -22  -2  -4    0.19    0.10
 -22   2  -4    0.25    0.08
 -22   2  -4    0.25    0.06
 -23  -2  -4    0.48    0.12
 -23   2  -4    0.18    0.07
 -24  -3   4    0.16    0.09
 -24   3   4    0.14    0.06
 -23  -3   4    0.01    0.08
 -23   3   4   -0.01    0.05
 -22  -3   4    0.19    0.09
 -22   3   4    0.12    0.06
 -21  -3   4    0.21    0.09
 -21   3   4    0.26    0.06
 -20  -3   4    0.18    0.09
 -20   3   4    0.13    0.05
  19  -3  -4    0.13    0.05
 -19  -3   4    0.01    0.07
  19   3  -4    0.08    0.05
 -19   3   4    0.01    0.04
 -18  -3   4    0.01    0.06
  18  -3  -4   -0.01    0.05
 -18  -3   4    0.07    0.04
  18   3  -4   -0.03    0.04
 -18   3   4    0.01    0.04
 -17  -3   4    0.01    0.04
  17  -3  -4    0.06    0.05
 -17  -3   4    0.00    0.06
  17   3  -4    0.11    0.05
 -17   3   4    0.03    0.04
  16  -3  -4    0.20    0.05
 -16  -3   4    0.26    0.08
 -16  -3   4    0.20    0.04
 -16   3   4    0.24    0.05
 -16   3   4    0.25    0.05
  16   3  -4    0.16    0.05
 -15  -3   4    0.28    0.04
  15  -3  -4    0.26    0.05
 -15  -3   4    0.28    0.07
  15   3  -4    0.23    0.06
 -15   3   4    0.21    0.04
 -15   3   4    0.26    0.05
  14  -3  -4    1.17    0.10
 -14  -3   4    1.48    0.13
 -14  -3   4    1.38    0.09
 -14   3   4    1.57    0.10
 -14   3   4    1.37    0.09
  14   3  -4    1.66    0.12
 -13  -3   4    1.26    0.12
  13  -3  -4    1.19    0.07
  13  -3  -4    1.30    0.10
 -13  -3   4    1.18    0.08
  13   3  -4    1.14    0.10
  13   3  -4    1.27    0.07
 -13   3   4    0.99    0.08
 -13   3   4    1.34    0.09
  12  -3  -4    0.24    0.03
 -12  -3   4    0.26    0.04
  12  -3  -4    0.22    0.04
 -12  -3   4    0.17    0.06
  12   3  -4    0.20    0.03
  12   3  -4    0.17    0.05
 -12   3   4    0.24    0.04
 -12   3   4    0.25    0.03
  11  -3  -4   11.40    0.50
  11  -3  -4   11.52    0.49
 -11  -3   4   10.81    0.55
 -11  -3   4   11.12    0.49
 -11   3   4   10.96    0.49
  11   3  -4   11.12    0.48
 -11   3   4   10.90    0.52
  11   3  -4   11.34    0.52
 -10  -3   4   26.01    1.19
 -10  -3   4   22.69    1.07
 -10  -3   4   26.44    1.07
  10  -3  -4   25.18    1.10
  10  -3  -4   25.22    1.09
 -10   3   4   25.67    1.16
 -10   3   4   26.01    1.07
  10   3  -4   26.34    1.12
 -10   3   4   22.41    1.10
  10   3  -4   26.11    1.07
   9  -3  -4    0.27    0.04
  -9  -3   4    0.26    0.04
  -9  -3   4    0.33    0.06
   9  -3  -4    0.27    0.03
  -9  -3   4    0.24    0.02
   9   3  -4    0.26    0.02
   9   3  -4    0.33    0.05
  -9   3   4    0.31    0.03
  -9   3   4    0.26    0.03
  -9   3   4    0.24    0.04
   8  -3  -4    0.15    0.02
   8  -3  -4    0.12    0.03
  -8  -3   4    0.14    0.03
  -8  -3   4    0.09    0.04
  -8   3   4    0.17    0.02
  -8   3   4    0.15    0.03
   8   3  -4    0.15    0.04
  -8   3   4    0.11    0.02
  -7  -3   4   10.81    0.53
   7  -3  -4   11.28    0.49
  -7  -3   4   11.18    0.48
   7  -3  -4   11.20    0.49
  -7   3   4   10.64    0.49
  -7   3   4   10.96    0.51
  -7   3   4   11.30    0.48
   7   3  -4   10.80    0.50
   6  -3  -4   31.44    1.31
  -6  -3   4   29.90    1.40
   6  -3  -4   30.96    1.30
  -6  -3   4   30.16    1.27
   6   3  -4   30.26    1.32
  -6   3   4   26.14    1.38
  -6   3   4   31.11    1.31
  -6   3   4   31.24    1.27
   5  -3  -4    0.36    0.03
  -5  -3   4    0.28    0.04
   5  -3  -4    0.34    0.04
  -5  -3   4    0.33    0.05
  -5   3   4    0.29    0.03
  -5   3   4    0.40    0.04
  -5   3   4    0.38    0.03
   5   3  -4    0.31    0.04
   4  -3  -4   15.41    0.66
   4  -3  -4   15.13    0.65
   4  -3  -4   15.07    0.67
  -4  -3   4   15.40    0.65
  -4  -3   4   15.52    0.72
   4   3  -4   16.19    0.68
  -4   3   4   14.65    0.67
  -4   3   4   15.07    0.71
  -3  -3   4    4.68    0.21
   3  -3  -4    4.58    0.21
  -3  -3   4    4.70    0.24
   3  -3  -4    4.63    0.21
   3  -3  -4    4.59    0.20
  -3   3   4    4.33    0.21
   3   3  -4    4.52    0.21
  -2  -3   4   10.64    0.47
  -2  -3   4   10.35    0.49
  -2  -3   4   10.91    0.47
   2  -3  -4   11.28    0.47
   2  -3  -4   11.25    0.48
  -2  -3   4   10.93    0.52
   2  -3  -4   11.14    0.49
   2  -3  -4   11.10    0.51
  -2   3   4   10.79    0.49
   2   3  -4   10.92    0.49
   2   3  -4   10.90    0.47
  -1  -3   4    0.11    0.02
  -1  -3   4    0.06    0.03
  -1  -3   4    0.08    0.03
   1  -3  -4    0.10    0.02
   1  -3  -4    0.06    0.02
  -1  -3   4    0.09    0.01
   1  -3  -4    0.09    0.03
   1   3  -4    0.12    0.02
   1   3  -4    0.12    0.01
  -1   3   4    0.07    0.02
  -1   3   4    0.09    0.02
   0  -3  -4    3.93    0.18
   0  -3   4    4.10    0.18
   0  -3  -4    4.06    0.20
   0  -3  -4    4.00    0.20
   0  -3   4    4.04    0.18
   0  -3   4    4.17    0.19
   0   3  -4    4.16    0.18
   0   3  -4    4.03    0.18
   0   3   4    3.94    0.18
   0   3  -4    3.99    0.21
   0   3   4    3.81    0.18
   1  -3   4    9.17    0.40
   1  -3   4    9.41    0.41
  -1  -3  -4    9.29    0.39
  -1  -3  -4    9.17    0.44
   1  -3   4    9.27    0.41
  -1  -3  -4    9.48    0.43
  -1   3  -4    9.42    0.41
  -1   3  -4    9.01    0.44
   1   3   4    9.52    0.40
   1   3   4    8.74    0.40
  -1   3  -4    9.16    0.40
  -2  -3  -4    1.17    0.06
   2  -3   4    1.27    0.07
   2  -3   4    1.25    0.08
  -2  -3  -4    1.17    0.08
   2   3   4    1.15    0.06
  -2   3  -4    1.18    0.06
  -2   3  -4    1.25    0.06
  -2   3  -4    1.12    0.08
   2   3   4    1.20    0.06
  -2   3  -4    1.18    0.06
  -3  -3  -4    0.57    0.03
   3  -3   4    0.60    0.06
   3  -3   4    0.62    0.05
  -3  -3  -4    0.49    0.05
   3   3   4    0.56    0.06
   3   3   4    0.60    0.04
  -3   3  -4    0.53    0.05
  -4  -3  -4    6.34    0.27
  -4  -3  -4    5.89    0.27
   4  -3   4    6.19    0.28
  -4  -3  -4    6.43    0.31
   4   3   4    6.24    0.30
   4   3   4    6.48    0.27
  -4   3  -4    6.02    0.30
   5  -3   4    2.58    0.13
   5  -3   4    2.48    0.13
  -5  -3  -4    2.52    0.11
  -5  -3  -4    2.53    0.14
   5   3   4    2.67    0.12
   5   3   4    2.33    0.14
  -5   3  -4    2.60    0.14
   6  -3   4    3.09    0.15
  -6  -3  -4    2.95    0.13
  -6  -3  -4    3.05    0.17
   6  -3   4    2.95    0.15
  -6   3  -4    3.15    0.16
   6   3   4    2.91    0.16
   6   3   4    3.11    0.14
   7  -3   4   16.88    0.72
  -7  -3  -4   15.98    0.78
   7  -3   4   16.20    0.71
  -7  -3  -4   15.86    0.69
  -7   3  -4   16.98    0.77
   7   3   4   16.77    0.71
  -8  -3  -4    2.88    0.13
   8  -3   4    2.95    0.16
   8  -3   4    3.06    0.16
  -8  -3  -4    2.99    0.17
  -8   3  -4    3.00    0.16
   8   3   4    3.01    0.17
   8   3   4    2.99    0.14
  -9  -3  -4    1.15    0.06
   9  -3   4    1.13    0.09
   9  -3   4    1.20    0.09
  -9  -3  -4    1.33    0.11
   9   3   4    1.23    0.10
  -9   3  -4    1.35    0.08
   9   3   4    1.26    0.07
  10  -3   4    0.34    0.05
 -10  -3  -4    0.44    0.07
  10  -3   4    0.33    0.05
 -10   3  -4    0.39    0.05
  10   3   4    0.39    0.04
  10   3   4    0.33    0.06
 -11  -3  -4    0.19    0.06
  11  -3   4    0.22    0.05
  11  -3   4    0.15    0.04
  11   3   4    0.12    0.03
  11   3   4    0.19    0.05
 -11   3  -4    0.19    0.04
 -12  -3  -4    3.95    0.23
  12  -3   4    3.91    0.21
 -12   3  -4    3.79    0.19
  12   3   4    3.74    0.19
  12   3   4    4.11    0.22
 -12   3  -4    3.79    0.20
  13  -3   4    0.25    0.05
 -13  -3  -4    0.42    0.08
 -13   3  -4    0.34    0.05
 -13   3  -4    0.37    0.05
  13   3   4    0.28    0.04
  13   3   4    0.40    0.07
 -14  -3  -4    0.01    0.06
  14  -3   4    0.05    0.04
  14   3   4   -0.02    0.04
 -14   3  -4    0.07    0.04
 -14   3  -4   -0.02    0.04
  14   3   4    0.06    0.03
 -15  -3  -4   -0.05    0.05
  15  -3   4    0.02    0.05
  15   3   4    0.02    0.03
 -15   3  -4    0.02    0.04
  15   3   4    0.06    0.05
 -15   3  -4    0.04    0.04
 -16  -3  -4    0.45    0.09
  16  -3   4    0.48    0.07
 -16   3  -4    0.54    0.07
  16   3   4    0.45    0.07
 -16   3  -4    0.44    0.07
  17  -3   4    0.05    0.05
 -17  -3  -4    0.09    0.08
  17   3   4    0.17    0.06
 -17   3  -4    0.11    0.05
 -17   3  -4    0.06    0.05
 -18  -3  -4    1.58    0.17
  18   3   4    1.41    0.13
 -18   3  -4    1.27    0.11
 -18   3  -4    1.27    0.12
 -19  -3  -4   -0.05    0.08
 -19   3  -4   -0.04    0.05
 -19   3  -4   -0.07    0.04
 -20  -3  -4    0.17    0.09
 -20   3  -4    0.08    0.06
 -20   3  -4    0.14    0.06
 -21  -3  -4    0.28    0.11
 -21   3  -4    0.24    0.06
 -21   3  -4    0.17    0.07
 -22  -3  -4    0.29    0.11
 -22   3  -4    0.35    0.07
 -23   3  -4    0.07    0.05
 -23  -4   4   -0.01    0.08
 -23   4   4    0.05    0.06
 -22  -4   4    0.10    0.09
 -22   4   4   -0.04    0.05
 -21  -4   4    0.04    0.09
 -21   4   4    0.07    0.06
 -20  -4   4    0.19    0.09
 -20   4   4   -0.03    0.05
 -19  -4   4    0.79    0.13
 -19   4   4    1.08    0.11
 -18  -4   4    0.06    0.08
  18  -4  -4    0.10    0.06
 -18   4   4    0.01    0.05
  18   4  -4    0.05    0.06
 -17  -4   4    2.13    0.17
  17  -4  -4    1.78    0.14
  17   4  -4    1.94    0.15
 -17   4   4    1.79    0.12
 -16  -4   4    0.29    0.05
 -16  -4   4    0.27    0.08
  16  -4  -4    0.23    0.06
 -16   4   4    0.19    0.05
  16   4  -4    0.15    0.05
 -15  -4   4   -0.01    0.06
 -15  -4   4    0.03    0.04
  15  -4  -4    0.05    0.04
  15   4  -4   -0.05    0.04
 -15   4   4    0.01    0.04
 -14  -4   4    0.08    0.04
 -14  -4   4    0.22    0.07
  14  -4  -4    0.17    0.05
 -14   4   4    0.09    0.04
  14   4  -4    0.13    0.05
 -13  -4   4    3.05    0.16
 -13  -4   4    2.77    0.20
  13  -4  -4    3.17    0.17
 -13   4   4    3.01    0.16
  13   4  -4    3.10    0.18
  12  -4  -4    0.08    0.04
 -12  -4   4    0.04    0.04
 -12  -4   4    0.07    0.06
 -12   4   4    0.03    0.02
 -12   4   4    0.02    0.04
  12   4  -4   -0.03    0.04
 -11  -4   4    1.96    0.14
 -11  -4   4    1.98    0.12
  11  -4  -4    1.76    0.12
  11   4  -4    2.04    0.13
 -11   4   4    1.81    0.10
 -11   4   4    1.83    0.11
  10  -4  -4    1.44    0.08
 -10  -4   4    1.47    0.10
  10  -4  -4    1.46    0.10
 -10  -4   4    1.32    0.12
 -10   4   4    1.45    0.10
  10   4  -4    1.44    0.11
 -10   4   4    1.48    0.08
   9  -4  -4    6.91    0.32
  -9  -4   4    6.91    0.35
   9  -4  -4    6.81    0.31
  -9  -4   4    6.90    0.31
  -9   4   4    6.66    0.32
  -9   4   4    6.55    0.31
   9   4  -4    6.74    0.33
   8  -4  -4    0.19    0.04
   8  -4  -4    0.16    0.02
  -8  -4   4    0.15    0.05
  -8  -4   4    0.15    0.04
   8   4  -4    0.05    0.04
  -8   4   4    0.18    0.03
  -8   4   4    0.07    0.03
   7  -4  -4    2.93    0.14
   7  -4  -4    2.65    0.15
  -7  -4   4    2.88    0.17
  -7  -4   4    2.73    0.15
  -7   4   4    2.87    0.14
  -7   4   4    2.58    0.13
   7   4  -4    3.04    0.16
  -7   4   4    2.73    0.14
  -6  -4   4    0.29    0.05
   6  -4  -4    0.27    0.03
   6  -4  -4    0.21    0.04
  -6  -4   4    0.19    0.05
   6   4  -4    0.30    0.04
  -6   4   4    0.26    0.03
  -6   4   4    0.19    0.02
   5  -4  -4    1.57    0.09
   5  -4  -4    1.45    0.09
  -5  -4   4    1.60    0.11
  -5  -4   4    1.35    0.09
   5  -4  -4    1.43    0.09
  -5   4   4    1.36    0.07
  -5   4   4    1.43    0.08
   5   4  -4    1.44    0.09
   4  -4  -4    3.47    0.17
  -4  -4   4    3.47    0.17
   4  -4  -4    3.63    0.17
   4  -4  -4    3.79    0.17
  -4  -4   4    3.64    0.20
   4   4  -4    3.29    0.17
  -4   4   4    3.41    0.17
  -4   4   4    3.13    0.16
  -3  -4   4    4.81    0.25
   3  -4  -4    4.87    0.22
   3  -4  -4    4.89    0.22
   3  -4  -4    4.77    0.23
  -3  -4   4    4.77    0.23
   3   4  -4    4.93    0.23
  -3   4   4    4.52    0.24
  -2  -4   4    0.77    0.08
   2  -4  -4    0.82    0.07
   2  -4  -4    0.88    0.06
   2  -4  -4    0.84    0.06
  -2  -4   4    0.74    0.07
   2  -4  -4    0.79    0.06
  -2  -4   4    0.81    0.04
   2   4  -4    0.71    0.06
   2   4  -4    0.77    0.04
  -1  -4   4    7.40    0.37
  -1  -4   4    7.48    0.32
   1  -4  -4    7.62    0.32
  -1  -4   4    7.41    0.33
   1  -4  -4    7.47    0.36
  -1   4   4    7.54    0.33
   1   4  -4    7.44    0.33
   1   4  -4    6.99    0.32
   0  -4  -4    1.80    0.09
   0  -4  -4    1.68    0.10
   0  -4   4    1.65    0.09
   0  -4   4    1.75    0.10
   0   4  -4    1.57    0.09
   0   4  -4    1.85    0.09
   0   4   4    1.81    0.09
   0   4  -4    1.66    0.08
   0   4  -4    1.45    0.11
   0   4   4    1.72    0.10
   1  -4   4   18.34    0.77
  -1  -4  -4   18.22    0.76
  -1  -4  -4   18.03    0.84
   1  -4   4   18.29    0.77
  -1   4  -4   16.29    0.77
   1   4   4   17.20    0.77
  -1   4  -4   17.60    0.78
  -1   4  -4   18.61    0.78
  -1   4  -4   18.04    0.84
   1   4   4   18.15    0.80
   2  -4   4    0.11    0.04
   2  -4   4    0.10    0.02
  -2  -4  -4    0.03    0.02
  -2  -4  -4    0.06    0.04
  -2   4  -4    0.10    0.02
   2   4   4    0.08    0.02
  -2   4  -4    0.08    0.01
  -2   4  -4    0.18    0.04
   2   4   4    0.11    0.04
  -3  -4  -4    0.04    0.02
   3  -4   4    0.06    0.03
  -3  -4  -4    0.08    0.04
   3  -4   4    0.12    0.03
  -3   4  -4    0.04    0.03
   3   4   4    0.04    0.03
   3   4   4    0.06    0.02
   4  -4   4    8.46    0.38
  -4  -4  -4    8.28    0.36
   4  -4   4    8.42    0.38
  -4  -4  -4    8.33    0.41
   4   4   4    8.35    0.39
  -4   4  -4    8.22    0.40
   4   4   4    8.64    0.37
  -5  -4  -4    2.30    0.11
   5  -4   4    2.39    0.13
   5  -4   4    2.44    0.13
  -5  -4  -4    2.56    0.15
   5   4   4    2.09    0.11
  -5   4  -4    2.34    0.13
  -6  -4  -4   12.54    0.57
   6  -4   4   13.63    0.59
  -6  -4  -4   13.38    0.65
   6  -4   4   13.83    0.59
   6   4   4   13.65    0.58
   6   4   4   12.95    0.61
  -6   4  -4   13.91    0.63
  -7  -4  -4    2.82    0.17
   7  -4   4    2.79    0.15
   7  -4   4    2.84    0.15
   7   4   4    2.60    0.16
  -7   4  -4    2.85    0.15
   7   4   4    2.72    0.13
  -8  -4  -4    0.74    0.09
   8  -4   4    0.76    0.07
   8  -4   4    0.69    0.08
   8   4   4    0.68    0.09
   8   4   4    0.84    0.05
  -8   4  -4    0.83    0.07
  -9  -4  -4    6.03    0.31
   9  -4   4    5.77    0.28
   9  -4   4    5.58    0.28
   9   4   4    5.69    0.26
  -9   4  -4    5.69    0.29
   9   4   4    5.91    0.30
  10  -4   4    0.03    0.04
 -10  -4  -4    0.07    0.05
  10  -4   4    0.14    0.05
 -10   4  -4    0.07    0.04
  10   4   4    0.10    0.03
  10   4   4    0.06    0.05
  11  -4   4    0.04    0.05
  11  -4   4    0.14    0.05
 -11  -4  -4    0.08    0.06
 -11   4  -4    0.09    0.04
  11   4   4    0.07    0.03
  11   4   4    0.06    0.05
  12  -4   4    1.10    0.10
 -12  -4  -4    1.09    0.12
  12   4   4    0.99    0.11
 -12   4  -4    1.21    0.09
 -13  -4  -4    0.26    0.08
  13  -4   4    0.13    0.05
  13   4   4    0.32    0.07
 -13   4  -4    0.20    0.05
 -13   4  -4    0.27    0.05
 -14  -4  -4    0.02    0.07
  14  -4   4    0.05    0.05
  14   4   4    0.02    0.05
 -14   4  -4   -0.03    0.05
 -14   4  -4    0.01    0.04
  15  -4   4    0.03    0.05
 -15  -4  -4    0.08    0.07
  15   4   4    0.13    0.06
 -15   4  -4    0.01    0.05
 -15   4  -4   -0.01    0.04
 -16  -4  -4   -0.05    0.07
  16  -4   4    0.03    0.05
 -16   4  -4    0.04    0.06
 -16   4  -4    0.00    0.05
  16   4   4    0.00    0.05
 -17  -4  -4    0.03    0.08
 -17   4  -4    0.01    0.05
 -17   4  -4    0.03    0.05
 -18  -4  -4    0.01    0.09
 -18   4  -4    0.07    0.06
 -18   4  -4    0.02    0.05
 -19  -4  -4    0.17    0.10
 -19   4  -4    0.10    0.06
 -19   4  -4    0.29    0.07
 -20  -4  -4    0.04    0.09
 -20   4  -4    0.11    0.06
 -21  -4  -4   -0.06    0.09
 -21   4  -4   -0.01    0.06
 -22   4  -4   -0.04    0.05
 -22  -5   4    0.40    0.12
 -22   5   4    0.31    0.07
 -21  -5   4    2.48    0.23
 -21   5   4    2.45    0.17
 -20  -5   4    1.20    0.17
 -20   5   4    1.40    0.13
 -19  -5   4    0.27    0.11
 -19   5   4    0.33    0.07
 -18  -5   4    0.07    0.09
 -18   5   4   -0.08    0.05
 -17  -5   4    0.08    0.09
 -17   5   4    0.13    0.06
  16  -5  -4    0.12    0.05
 -16  -5   4    0.08    0.08
 -16   5   4    0.13    0.06
  16   5  -4    0.09    0.06
  15  -5  -4    2.01    0.15
 -15  -5   4    2.16    0.19
 -15   5   4    2.18    0.14
  15   5  -4    1.99    0.15
 -14  -5   4    1.15    0.14
  14  -5  -4    1.10    0.11
 -14   5   4    1.08    0.10
  14   5  -4    1.09    0.11
  13  -5  -4    1.63    0.12
 -13  -5   4    1.58    0.11
 -13  -5   4    1.67    0.16
  13   5  -4    1.70    0.13
 -13   5   4    1.60    0.11
 -12  -5   4   -0.07    0.06
 -12  -5   4    0.02    0.04
  12  -5  -4    0.00    0.04
 -12   5   4   -0.06    0.04
  12   5  -4    0.05    0.04
 -11  -5   4    1.30    0.13
 -11  -5   4    1.23    0.10
  11  -5  -4    1.26    0.10
 -11   5   4    1.24    0.10
  11   5  -4    1.36    0.11
 -10  -5   4    0.16    0.05
 -10  -5   4    0.15    0.07
  10  -5  -4    0.11    0.04
 -10   5   4    0.10    0.04
  10   5  -4    0.13    0.05
  -9  -5   4    0.05    0.04
  -9  -5   4    0.00    0.05
   9  -5  -4   -0.05    0.03
  -9   5   4    0.02    0.02
  -9   5   4    0.00    0.04
   9   5  -4    0.02    0.04
  -8  -5   4    0.09    0.06
   8  -5  -4    0.23    0.05
  -8  -5   4    0.23    0.05
   8   5  -4    0.11    0.04
  -8   5   4    0.24    0.03
  -8   5   4    0.15    0.04
  -7  -5   4    0.31    0.05
  -7  -5   4    0.41    0.08
   7  -5  -4    0.24    0.05
  -7   5   4    0.41    0.04
  -7   5   4    0.34    0.05
   7   5  -4    0.37    0.06
  -6  -5   4    0.45    0.08
  -6  -5   4    0.34    0.05
   6  -5  -4    0.33    0.04
  -6   5   4    0.35    0.05
   6   5  -4    0.30    0.05
   5  -5  -4    3.12    0.16
  -5  -5   4    3.07    0.19
   5  -5  -4    2.81    0.15
  -5  -5   4    2.94    0.16
  -5   5   4    2.81    0.15
   5   5  -4    2.98    0.16
  -5   5   4    2.91    0.16
   4  -5  -4    0.79    0.07
  -4  -5   4    0.90    0.10
  -4  -5   4    0.80    0.08
   4  -5  -4    0.82    0.07
  -4   5   4    0.74    0.06
  -4   5   4    0.87    0.07
   4   5  -4    0.86    0.07
   3  -5  -4    0.57    0.06
  -3  -5   4    0.65    0.07
   3  -5  -4    0.62    0.06
  -3  -5   4    0.64    0.08
  -3   5   4    0.67    0.07
  -3   5   4    0.69    0.06
   3   5  -4    0.67    0.06
  -2  -5   4   24.27    1.16
  -2  -5   4   24.88    1.06
   2  -5  -4   24.88    1.15
   2  -5  -4   25.15    1.05
   2   5  -4   24.70    1.09
   2   5  -4   24.00    1.05
  -2   5   4   25.06    1.09
   1  -5  -4    6.28    0.28
   1  -5  -4    6.19    0.32
  -1  -5   4    6.26    0.28
  -1  -5   4    6.66    0.30
  -1   5   4    6.21    0.30
  -1   5   4    6.12    0.28
   1   5  -4    6.34    0.29
   0  -5  -4   10.96    0.50
   0  -5  -4   10.26    0.45
   0  -5   4   10.25    0.45
   0  -5   4   10.05    0.46
   0   5  -4   10.46    0.46
   0   5   4   10.55    0.46
   0   5  -4   10.14    0.51
   0   5   4   10.39    0.48
  -1  -5  -4   -0.01    0.03
   1  -5   4    0.02    0.02
  -1  -5  -4    0.04    0.04
   1  -5   4    0.02    0.04
   1   5   4    0.05    0.02
   1   5   4    0.00    0.03
  -1   5  -4    0.04    0.02
  -1   5  -4    0.01    0.04
   2  -5   4    3.04    0.17
  -2  -5  -4    2.98    0.18
  -2  -5  -4    2.98    0.15
   2  -5   4    3.15    0.15
  -2   5  -4    3.24    0.18
   2   5   4    2.95    0.14
   2   5   4    2.95    0.17
  -2   5  -4    3.12    0.14
  -3  -5  -4    3.32    0.16
   3  -5   4    3.43    0.17
  -3  -5  -4    3.62    0.20
   3  -5   4    3.48    0.18
  -3   5  -4    3.44    0.19
   3   5   4    3.38    0.16
   3   5   4    3.58    0.19
  -4  -5  -4    1.34    0.07
   4  -5   4    1.39    0.09
  -4  -5  -4    1.17    0.11
   4  -5   4    1.40    0.10
   4   5   4    1.35    0.11
  -4   5  -4    1.26    0.10
   4   5   4    1.21    0.07
   5  -5   4    1.17    0.08
  -5  -5  -4    1.26    0.11
   5  -5   4    1.19    0.09
  -5   5  -4    1.16    0.09
   5   5   4    1.14    0.10
   5   5   4    1.08    0.07
  -6  -5  -4    0.01    0.05
   6  -5   4    0.03    0.04
   6  -5   4    0.05    0.03
   6   5   4    0.02    0.04
   6   5   4   -0.01    0.02
  -6   5  -4    0.01    0.03
   7  -5   4    0.32    0.06
  -7  -5  -4    0.51    0.08
   7  -5   4    0.33    0.05
  -7   5  -4    0.30    0.05
   7   5   4    0.49    0.07
   8  -5   4    0.12    0.04
   8  -5   4    0.10    0.05
  -8  -5  -4    0.16    0.06
   8   5   4    0.15    0.05
  -8   5  -4    0.15    0.04
   9  -5   4    0.36    0.05
   9  -5   4    0.32    0.06
  -9  -5  -4    0.42    0.08
   9   5   4    0.37    0.07
  -9   5  -4    0.42    0.06
 -10  -5  -4    0.10    0.07
  10  -5   4    0.02    0.04
  10  -5   4    0.07    0.05
 -10   5  -4    0.03    0.04
  10   5   4    0.12    0.05
  11  -5   4    1.55    0.12
  11  -5   4    1.77    0.12
 -11  -5  -4    1.81    0.16
  11   5   4    1.42    0.13
 -11   5  -4    1.60    0.11
 -12  -5  -4    0.19    0.08
  12  -5   4    0.09    0.05
  12   5   4    0.16    0.06
 -12   5  -4    0.17    0.05
  13  -5   4    0.03    0.05
 -13  -5  -4    0.04    0.08
 -13   5  -4    0.05    0.06
 -13   5  -4    0.04    0.04
  13   5   4    0.06    0.05
  14  -5   4    1.28    0.12
 -14  -5  -4    1.52    0.18
 -14   5  -4    1.58    0.13
  14   5   4    1.45    0.13
 -14   5  -4    1.26    0.11
 -15  -5  -4    0.40    0.11
  15  -5   4    0.25    0.07
 -15   5  -4    0.18    0.06
 -15   5  -4    0.22    0.07
 -16  -5  -4    2.08    0.21
 -16   5  -4    2.33    0.15
 -16   5  -4    1.71    0.14
 -17  -5  -4    1.32    0.17
 -17   5  -4    1.19    0.13
 -18  -5  -4    0.13    0.10
 -18   5  -4   -0.02    0.06
 -19  -5  -4    0.01    0.09
 -19   5  -4   -0.02    0.06
 -20  -5  -4    0.03    0.10
 -20   5  -4    0.01    0.06
 -20  -6   4    1.02    0.16
 -20   6   4    1.15    0.13
 -19  -6   4    0.14    0.10
 -19   6   4    0.02    0.06
 -18  -6   4   -0.08    0.09
 -18   6   4    0.01    0.06
 -17  -6   4    0.09    0.09
 -17   6   4    0.08    0.06
 -16  -6   4    0.06    0.09
 -16   6   4   -0.03    0.06
 -15  -6   4    0.16    0.09
 -15   6   4    0.08    0.06
  14  -6  -4    0.00    0.04
 -14  -6   4    0.17    0.09
  14   6  -4    0.02    0.05
 -14   6   4   -0.05    0.05
  13  -6  -4    0.68    0.08
 -13  -6   4    0.68    0.12
  13   6  -4    0.74    0.10
 -13   6   4    0.80    0.10
 -12  -6   4    0.48    0.11
  12  -6  -4    0.51    0.07
 -12   6   4    0.49    0.07
  12   6  -4    0.41    0.07
 -11  -6   4    0.13    0.08
  11  -6  -4    0.12    0.05
  11   6  -4    0.03    0.05
 -11   6   4    0.06    0.05
  10  -6  -4    0.28    0.05
 -10  -6   4    0.32    0.09
 -10  -6   4    0.23    0.06
  10   6  -4    0.30    0.06
 -10   6   4    0.27    0.06
   9  -6  -4    0.43    0.06
  -9  -6   4    0.40    0.09
  -9  -6   4    0.51    0.07
  -9   6   4    0.43    0.06
   9   6  -4    0.48    0.07
  -8  -6   4    0.49    0.09
  -8  -6   4    0.45    0.06
   8  -6  -4    0.36    0.05
  -8   6   4    0.29    0.06
   8   6  -4    0.46    0.06
  -7  -6   4    0.43    0.07
  -7  -6   4    0.55    0.09
   7  -6  -4    0.43    0.06
  -7   6   4    0.37    0.06
   7   6  -4    0.60    0.07
   6  -6  -4    0.61    0.08
  -6  -6   4    0.63    0.08
  -6  -6   4    0.70    0.11
   6   6  -4    0.64    0.08
  -6   6   4    0.78    0.07
  -5  -6   4    1.78    0.13
   5  -6  -4    1.87    0.12
  -5  -6   4    1.82    0.16
   5  -6  -4    1.90    0.12
   5   6  -4    1.82    0.12
  -5   6   4    2.18    0.12
  -4  -6   4   22.36    0.95
   4  -6  -4   21.82    0.94
   4  -6  -4   22.08    0.96
  -4  -6   4   21.90    1.05
   4   6  -4   21.61    0.98
  -4   6   4   21.96    1.03
  -3  -6   4    1.09    0.10
   3  -6  -4    1.18    0.09
  -3  -6   4    0.95    0.12
   3   6  -4    1.04    0.08
  -3   6   4    1.10    0.08
  -3   6   4    1.19    0.09
   2  -6  -4    4.76    0.22
  -2  -6   4    4.73    0.24
  -2   6   4    4.52    0.24
  -2   6   4    4.62    0.22
  -2   6   4    4.72    0.23
   2   6  -4    4.52    0.23
   1  -6  -4    0.13    0.04
   1  -6  -4    0.10    0.05
  -1  -6   4    0.08    0.05
  -1   6   4    0.14    0.03
   1   6  -4    0.16    0.06
  -1   6   4    0.05    0.03
   0  -6  -4    0.29    0.04
   0  -6  -4    0.24    0.06
   0  -6   4    0.36    0.06
   0   6   4    0.36    0.04
   0   6   4    0.22    0.05
   0   6  -4    0.42    0.07
   1  -6   4    0.05    0.05
  -1  -6  -4    0.08    0.05
  -1  -6  -4    0.07    0.03
   1   6   4    0.11    0.03
  -1   6  -4    0.06    0.05
   1   6   4    0.05    0.04
  -2  -6  -4    2.05    0.15
  -2  -6  -4    2.04    0.11
   2  -6   4    2.09    0.14
  -2   6  -4    2.05    0.14
   2   6   4    2.12    0.13
   3  -6   4    2.03    0.14
  -3  -6  -4    2.07    0.15
   3  -6   4    1.91    0.11
   3   6   4    1.88    0.13
  -3   6  -4    1.89    0.13
   4  -6   4    1.14    0.08
  -4  -6  -4    1.06    0.11
   4  -6   4    1.10    0.11
   4   6   4    1.12    0.10
  -4   6  -4    1.17    0.10
  -5  -6  -4    0.55    0.09
   5  -6   4    0.52    0.08
   5  -6   4    0.38    0.05
  -5   6  -4    0.58    0.08
   5   6   4    0.45    0.07
   6  -6   4   -0.02    0.05
  -6  -6  -4    0.05    0.06
   6  -6   4    0.07    0.04
   6   6   4   -0.01    0.04
  -6   6  -4    0.09    0.04
  -7  -6  -4   -0.07    0.06
   7  -6   4    0.00    0.03
   7  -6   4    0.03    0.05
   7   6   4    0.01    0.05
  -7   6  -4   -0.02    0.04
   8  -6   4    0.89    0.11
   8  -6   4    0.82    0.08
  -8  -6  -4    0.77    0.11
  -8   6  -4    0.75    0.08
   8   6   4    0.49    0.08
  -9  -6  -4    1.11    0.13
   9  -6   4    0.91    0.11
   9  -6   4    0.98    0.09
   9   6   4    0.96    0.10
  -9   6  -4    0.94    0.09
 -10  -6  -4   -0.08    0.07
  10  -6   4    0.03    0.04
  10  -6   4    0.05    0.06
  10   6   4    0.03    0.05
 -10   6  -4    0.03    0.04
 -11  -6  -4    0.15    0.09
  11  -6   4    0.26    0.06
  11  -6   4    0.30    0.08
  11   6   4    0.38    0.08
 -11   6  -4    0.26    0.06
  12  -6   4    1.08    0.11
 -12  -6  -4    1.51    0.17
  12   6   4    1.28    0.13
 -12   6  -4    1.13    0.11
  13  -6   4    0.11    0.05
 -13  -6  -4    0.19    0.10
 -13   6  -4    0.05    0.05
 -13   6  -4   -0.01    0.07
 -14  -6  -4    7.06    0.41
 -14   6  -4    6.54    0.34
 -15  -6  -4    0.67    0.13
 -15   6  -4    0.56    0.09
 -16  -6  -4   -0.06    0.09
 -16   6  -4    0.06    0.07
 -17  -6  -4    0.35    0.11
 -17   6  -4    0.32    0.08
 -18  -6  -4    0.40    0.13
 -18   6  -4    0.47    0.09
 -17  -7   4    0.34    0.12
 -17   7   4    0.40    0.08
 -16  -7   4    0.36    0.12
 -16   7   4    0.23    0.07
 -15  -7   4    0.24    0.10
 -15   7   4   -0.01    0.06
 -14  -7   4    0.00    0.09
 -14   7   4    0.03    0.06
 -13  -7   4    0.21    0.11
 -13   7   4    0.26    0.07
 -12  -7   4    0.06    0.09
 -12   7   4    0.07    0.06
  11  -7  -4    0.09    0.05
 -11  -7   4    0.18    0.09
 -11   7   4    0.07    0.06
  11   7  -4   -0.03    0.05
  10  -7  -4    0.18    0.05
 -10  -7   4    0.04    0.09
 -10   7   4    0.00    0.05
  10   7  -4    0.05    0.05
   9  -7  -4    0.30    0.06
  -9  -7   4    0.23    0.09
  -9   7   4    0.40    0.07
   9   7  -4    0.28    0.06
  -8  -7   4   -0.04    0.07
   8  -7  -4    0.05    0.04
  -8   7   4    0.05    0.05
   8   7  -4    0.04    0.04
  -7  -7   4    3.01    0.22
  -7  -7   4    2.90    0.17
   7  -7  -4    2.80    0.17
  -7   7   4    3.03    0.17
   7   7  -4    3.00    0.17
  -6  -7   4    1.16    0.11
   6  -7  -4    0.89    0.09
  -6  -7   4    1.19    0.15
   6   7  -4    1.23    0.11
  -6   7   4    1.20    0.10
  -5  -7   4    0.14    0.06
  -5  -7   4    0.02    0.07
  -4  -7   4    0.01    0.05
  -3  -7   4    0.47    0.08
   3  -7  -4    0.56    0.07
   3   7  -4    0.67    0.12
  -2  -7   4    0.30    0.07
   2  -7  -4    0.21    0.05
  -2   7   4    0.37    0.06
   2   7  -4    0.48    0.09
  -1  -7   4    3.32    0.19
   1  -7  -4    3.37    0.18
  -1   7   4    3.30    0.20
   1   7  -4    3.55    0.22
   0  -7   4    0.09    0.06
   0   7  -4    0.04    0.06
   1  -7   4    0.11    0.06
  -1  -7  -4    0.14    0.06
  -1   7  -4    0.16    0.06
  -2  -7  -4    1.38    0.13
   2  -7   4    1.42    0.13
  -2   7  -4    1.31    0.12
   2   7   4    1.32    0.11
  -3  -7  -4   -0.09    0.06
   3  -7   4   -0.01    0.06
  -3   7  -4    0.07    0.05
   3   7   4    0.03    0.04
  -4  -7  -4    0.22    0.07
   4  -7   4    0.16    0.07
   4   7   4    0.12    0.05
  -4   7  -4    0.29    0.06
  -5  -7  -4    0.12    0.07
   5  -7   4    0.04    0.07
   5   7   4    0.08    0.05
  -5   7  -4    0.13    0.05
   6  -7   4   -0.01    0.06
  -6  -7  -4   -0.02    0.07
  -6   7  -4    0.03    0.05
   6   7   4    0.10    0.05
   7  -7   4    0.04    0.06
  -7  -7  -4    0.02    0.07
   7   7   4    0.12    0.05
  -7   7  -4    0.02    0.05
  -8  -7  -4    0.37    0.10
   8  -7   4    0.35    0.08
  -8   7  -4    0.32    0.06
   8   7   4    0.35    0.07
   9  -7   4    0.04    0.07
  -9  -7  -4    0.11    0.09
  -9   7  -4    0.03    0.05
   9   7   4    0.11    0.05
 -10  -7  -4    1.27    0.16
  10  -7   4    1.05    0.13
 -10   7  -4    0.79    0.10
 -11  -7  -4    2.18    0.24
 -12  -7  -4    0.81    0.15
 -12   7  -4    0.67    0.10
 -13  -7  -4    0.73    0.14
 -13   7  -4    0.68    0.10
 -14  -7  -4    0.90    0.15
 -14   7  -4    0.64    0.10
 -15  -7  -4    0.48    0.13
 -15   7  -4    0.29    0.08
 -16  -7  -4    0.34    0.12
 -14  -8   4    0.43    0.12
 -14   8   4    0.26    0.07
 -13  -8   4   -0.04    0.10
 -13   8   4    0.03    0.06
 -12  -8   4   -0.01    0.10
 -12   8   4    0.01    0.06
 -11  -8   4    0.26    0.11
 -11   8   4    0.13    0.06
 -10  -8   4    0.21    0.11
 -10   8   4    0.22    0.07
  -9  -8   4    0.12    0.10
  -9   8   4    0.08    0.06
  -8  -8   4    0.34    0.11
  -8   8   4    0.48    0.08
  -7  -8   4    0.70    0.12
  -7   8   4    0.60    0.08
  -6   8   4    0.52    0.08
   5   8  -4    0.29    0.13
  -4  -8   4    0.07    0.06
  -4   8   4    0.14    0.05
   4   8  -4    0.54    0.13
  -3  -8   4    0.35    0.08
   3   8  -4    0.51    0.11
  -2  -8   4    0.00    0.06
   2   8  -4    0.21    0.09
  -1  -8   4    0.07    0.06
   1   8  -4    0.03    0.07
   0  -8   4    1.45    0.14
   0   8  -4    1.61    0.15
   1  -8   4    0.26    0.08
  -1   8  -4    0.49    0.09
   2  -8   4    0.12    0.07
  -2   8  -4    0.17    0.07
  -3  -8  -4   -0.02    0.07
   3  -8   4    0.11    0.07
  -3   8  -4    0.15    0.06
   4  -8   4    0.21    0.07
  -4  -8  -4    0.26    0.09
  -4   8  -4    0.16    0.06
   5  -8   4   -0.09    0.06
  -5  -8  -4    0.00    0.07
  -5   8  -4    0.03    0.05
  -6  -8  -4   -0.03    0.08
   6  -8   4   -0.04    0.06
  -6   8  -4   -0.02    0.05
  -7  -8  -4    0.20    0.09
   7  -8   4    0.25    0.08
  -8  -8  -4   -0.10    0.08
   8  -8   4   -0.02    0.07
   9  -8   4    0.10    0.07
  -9  -8  -4    0.11    0.10
 -10  -8  -4    0.67    0.14
 -11  -8  -4    0.36    0.12
 -11   8  -4    0.47    0.09
 -12  -8  -4    0.07    0.10
 -12   8  -4    0.11    0.08
 -13  -8  -4    0.18    0.11
 -10   9   4    0.06    0.06
  -9   9   4    0.16    0.07
   6   9  -4    4.39    0.31
   3   9  -4    1.44    0.17
   2   9  -4    0.34    0.09
   1   9  -4    0.34    0.08
   0  -9   4   -0.06    0.06
   0   9  -4    0.13    0.07
   1  -9   4    0.23    0.07
  -1   9  -4    0.51    0.09
   2  -9   4    0.01    0.06
   3  -9   4    0.14    0.07
   4  -9   4   -0.02    0.06
   5  -9   4    0.04    0.07
   6  -9   4    0.08    0.07
   7  -9   4    0.06    0.07
 -25   0   5    0.14    0.05
 -24   0   5    0.01    0.05
 -23   0   5    0.92    0.12
 -23   0   5    0.97    0.10
  22   0  -5   -0.01    0.04
 -22   0   5    0.04    0.05
  22   0  -5   -0.01    0.04
 -22   0   5    0.01    0.06
  21   0  -5    0.50    0.07
 -21   0   5    0.42    0.06
 -21   0   5    0.48    0.08
  21   0  -5    0.43    0.06
 -20   0   5    0.06    0.04
 -20   0   5   -0.03    0.05
  20   0  -5    0.03    0.04
  20   0  -5   -0.03    0.03
 -19   0   5    1.62    0.11
  19   0  -5    1.69    0.11
  19   0  -5    1.61    0.11
 -19   0   5    1.44    0.12
 -18   0   5    0.06    0.04
 -18   0   5    0.04    0.04
  18   0  -5   -0.03    0.03
  18   0  -5    0.04    0.04
  17   0  -5    1.96    0.12
 -17   0   5    1.90    0.13
  17   0  -5    1.70    0.12
 -17   0   5    2.01    0.11
 -16   0   5    0.02    0.04
 -16   0   5   -0.03    0.03
  16   0  -5   -0.03    0.03
  16   0  -5    0.00    0.03
  15   0  -5    6.29    0.28
 -15   0   5    5.72    0.26
 -15   0   5    5.52    0.29
  15   0  -5    5.50    0.28
  14   0  -5    0.04    0.03
  14   0  -5    0.00    0.03
 -14   0   5    0.07    0.04
 -14   0   5   -0.01    0.03
 -13   0   5   17.64    0.77
  13   0  -5   18.17    0.79
  13   0  -5   18.31    0.80
 -13   0   5   17.89    0.85
  12   0  -5   -0.02    0.02
  12   0  -5    0.01    0.02
 -12   0   5   -0.03    0.02
 -12   0   5   -0.02    0.03
 -11   0   5    0.41    0.04
  11   0  -5    0.43    0.05
 -11   0   5    0.39    0.05
  11   0  -5    0.44    0.05
  10   0  -5    0.02    0.02
 -10   0   5    0.01    0.02
 -10   0   5    0.00    0.02
  10   0  -5   -0.01    0.02
   9   0  -5   59.97    2.52
  -9   0   5   56.04    2.42
  -9   0   5   56.93    2.66
   9   0  -5   58.95    2.47
   8   0  -5    0.02    0.02
  -8   0   5    0.07    0.02
  -8   0   5    0.05    0.02
   8   0  -5    0.03    0.02
  -7   0   5    0.86    0.06
   7   0  -5    0.94    0.06
  -7   0   5    0.92    0.05
   7   0  -5    0.86    0.06
  -7   0   5    0.89    0.05
  -7   0   5    0.84    0.06
  -6   0   5    0.00    0.01
  -6   0   5   -0.02    0.01
   6   0  -5    0.01    0.02
   6   0  -5   -0.01    0.01
  -6   0   5    0.01    0.01
  -6   0   5    0.01    0.01
   5   0  -5   29.39    1.26
  -5   0   5   29.23    1.23
  -5   0   5   27.51    1.32
  -5   0   5   29.61    1.26
   5   0  -5   28.85    1.23
  -5   0   5   28.77    1.21
  -4   0   5   -0.02    0.01
  -4   0   5   -0.03    0.01
  -4   0   5   -0.02    0.01
  -4   0   5   -0.01    0.01
   4   0  -5   -0.03    0.01
   4   0  -5   -0.03    0.01
  -3   0   5   24.46    1.09
   3   0  -5   28.53    1.11
  -3   0   5   26.79    1.11
  -3   0   5   27.11    1.19
   3   0  -5   22.86    1.13
  -3   0   5   26.24    1.13
   2   0  -5    0.03    0.01
  -2   0   5   -0.01    0.01
   2   0  -5   -0.02    0.01
  -2   0   5   -0.04    0.01
  -2   0   5   -0.02    0.01
   1   0  -5  513.71   25.50
  -1   0   5  613.69   25.04
   1   0  -5  612.50   27.43
   1   0  -5  668.40   26.00
   0   0   5    0.03    0.01
   0   0  -5    0.05    0.01
   0   0   5    0.05    0.02
   0   0  -5    0.04    0.01
   0   0  -5    0.06    0.01
   1   0   5   37.71    1.55
  -1   0  -5   35.98    1.70
  -1   0  -5   37.86    1.58
   1   0   5   36.06    1.58
  -1   0  -5   36.75    1.62
   1   0   5   38.53    1.62
   2   0   5    0.03    0.01
   2   0   5    0.03    0.01
  -2   0  -5    0.08    0.02
  -2   0  -5    0.03    0.01
   2   0   5    0.06    0.02
  -2   0  -5    0.03    0.02
   3   0   5    3.36    0.15
  -3   0  -5    3.55    0.16
   3   0   5    3.39    0.16
   3   0   5    3.23    0.16
  -3   0  -5    3.70    0.17
  -3   0  -5    3.34    0.15
  -4   0  -5    0.01    0.02
   4   0   5    0.00    0.01
  -4   0  -5    0.03    0.01
   4   0   5    0.00    0.02
  -4   0  -5   -0.01    0.02
   4   0   5    0.01    0.01
   5   0   5    9.10    0.43
   5   0   5    9.78    0.42
   5   0   5    9.68    0.41
   6   0   5   -0.03    0.02
   6   0   5    0.00    0.01
   6   0   5    0.03    0.02
   6   0   5    0.02    0.02
  -6   0  -5    0.00    0.02
  -7   0  -5    3.35    0.17
   7   0   5    3.20    0.16
   7   0   5    3.24    0.16
  -7   0  -5    3.28    0.15
   8   0   5   -0.01    0.02
  -8   0  -5   -0.01    0.03
  -8   0  -5    0.00    0.01
   8   0   5    0.00    0.02
   9   0   5    0.37    0.05
   9   0   5    0.50    0.05
  -9   0  -5    0.44    0.05
  -9   0  -5    0.41    0.04
 -10   0  -5    0.00    0.02
  10   0   5    0.06    0.03
  10   0   5    0.04    0.02
 -10   0  -5    0.04    0.03
  11   0   5   32.76    1.43
 -11   0  -5   32.16    1.37
  11   0   5   32.54    1.40
 -11   0  -5   32.52    1.51
 -12   0  -5   -0.02    0.02
  12   0   5    0.04    0.04
  12   0   5   -0.02    0.03
 -12   0  -5    0.02    0.04
 -13   0  -5    3.51    0.16
 -13   0  -5    3.20    0.19
  13   0   5    3.62    0.18
  13   0   5    3.28    0.18
 -14   0  -5    0.03    0.02
  14   0   5    0.06    0.03
 -14   0  -5    0.05    0.04
  14   0   5    0.02    0.04
 -15   0  -5    3.30    0.19
  15   0   5    3.40    0.18
  15   0   5    2.95    0.17
 -15   0  -5    2.98    0.15
  16   0   5    0.01    0.04
 -16   0  -5    0.01    0.03
  16   0   5    0.01    0.03
 -16   0  -5    0.06    0.05
  17   0   5    0.00    0.03
 -17   0  -5   -0.03    0.05
  17   0   5    0.01    0.04
 -17   0  -5    0.00    0.03
 -18   0  -5    0.05    0.04
  18   0   5   -0.04    0.04
 -18   0  -5    0.05    0.06
  18   0   5   -0.01    0.04
 -19   0  -5    0.92    0.13
  19   0   5    0.95    0.11
 -20   0  -5   -0.09    0.06
 -21   0  -5    1.21    0.15
 -22   0  -5   -0.04    0.07
 -23   0  -5   -0.05    0.07
 -24   0  -5    0.01    0.08
 -26   1   5    0.03    0.05
 -25  -1   5    0.41    0.09
 -25   1   5    0.39    0.07
 -24  -1   5    0.15    0.07
 -24   1   5    0.21    0.06
 -23  -1   5    0.07    0.07
 -23  -1   5    0.16    0.05
 -23   1   5    0.04    0.05
 -22  -1   5    0.12    0.05
 -22  -1   5    0.25    0.07
  22   1  -5    0.13    0.05
 -22   1   5    0.25    0.06
 -21  -1   5    0.20    0.05
 -21  -1   5    0.04    0.06
  21  -1  -5    0.21    0.05
 -21   1   5    0.10    0.06
 -21   1   5    0.22    0.05
  21   1  -5    0.08    0.04
  20  -1  -5    0.56    0.07
 -20  -1   5    0.66    0.09
  20  -1  -5    0.51    0.07
 -20  -1   5    0.81    0.08
  20   1  -5    0.56    0.07
  20   1  -5    0.69    0.08
 -20   1   5    0.70    0.08
 -20   1   5    0.55    0.08
  19  -1  -5    0.01    0.03
 -19  -1   5   -0.02    0.05
  19  -1  -5    0.04    0.04
 -19  -1   5    0.02    0.04
  19   1  -5   -0.02    0.03
  19   1  -5    0.03    0.04
 -19   1   5    0.04    0.04
 -19   1   5    0.06    0.04
 -18  -1   5    0.02    0.03
 -18  -1   5   -0.09    0.04
  18  -1  -5   -0.03    0.03
  18  -1  -5    0.03    0.03
  18   1  -5   -0.01    0.03
 -18   1   5    0.06    0.04
  18   1  -5   -0.02    0.03
 -18   1   5    0.01    0.04
 -17  -1   5    0.18    0.04
 -17  -1   5    0.25    0.06
  17  -1  -5    0.15    0.04
  17  -1  -5    0.21    0.05
 -17   1   5    0.17    0.05
  17   1  -5    0.18    0.04
  17   1  -5    0.21    0.05
 -17   1   5    0.13    0.04
 -16  -1   5    0.62    0.06
  16  -1  -5    0.64    0.06
 -16  -1   5    0.56    0.07
  16  -1  -5    0.56    0.07
 -16   1   5    0.62    0.07
 -16   1   5    0.57    0.06
  16   1  -5    0.57    0.06
  16   1  -5    0.50    0.07
  15  -1  -5    2.93    0.15
  15  -1  -5    2.83    0.16
 -15  -1   5    2.91    0.14
 -15  -1   5    2.38    0.17
 -15   1   5    2.97    0.15
  15   1  -5    2.99    0.16
 -15   1   5    2.78    0.16
  15   1  -5    2.85    0.15
  14  -1  -5    0.02    0.02
 -14  -1   5    0.03    0.04
 -14  -1   5   -0.01    0.03
  14  -1  -5   -0.02    0.03
 -14   1   5    0.02    0.03
  14   1  -5    0.00    0.03
 -14   1   5    0.00    0.03
  14   1  -5    0.03    0.03
  13  -1  -5    1.86    0.11
 -13  -1   5    1.86    0.12
  13  -1  -5    1.96    0.10
 -13  -1   5    1.78    0.10
 -13   1   5    1.88    0.10
  13   1  -5    2.02    0.12
 -13   1   5    1.78    0.11
  13   1  -5    1.73    0.10
  12  -1  -5    3.59    0.18
  12  -1  -5    3.60    0.17
 -12  -1   5    3.50    0.17
 -12  -1   5    3.54    0.19
  12   1  -5    3.35    0.18
 -12   1   5    3.36    0.17
 -12   1   5    3.51    0.18
  12   1  -5    3.58    0.17
 -11  -1   5   10.39    0.44
 -11  -1   5   10.15    0.49
  11  -1  -5    9.98    0.46
  11  -1  -5   10.69    0.46
 -11   1   5   10.34    0.49
 -11   1   5   10.43    0.45
  11   1  -5   10.13    0.45
  11   1  -5   10.22    0.47
  10  -1  -5    8.14    0.36
 -10  -1   5    7.80    0.39
 -10  -1   5    7.93    0.35
  10  -1  -5    7.59    0.36
  10   1  -5    7.88    0.37
 -10   1   5    7.91    0.35
  10   1  -5    8.22    0.35
 -10   1   5    8.06    0.38
   9  -1  -5    2.43    0.13
   9  -1  -5    2.66    0.13
  -9  -1   5    2.38    0.12
  -9  -1   5    2.62    0.12
  -9  -1   5    2.47    0.14
  -9   1   5    2.59    0.13
   9   1  -5    2.66    0.12
   9   1  -5    2.52    0.13
  -9   1   5    2.46    0.12
   8  -1  -5    9.32    0.40
  -8  -1   5    8.83    0.39
  -8  -1   5    8.87    0.39
  -8  -1   5    8.63    0.43
   8  -1  -5    8.89    0.40
   8   1  -5    9.46    0.39
   8   1  -5    9.07    0.41
  -8   1   5    8.95    0.40
  -8   1   5    8.56    0.39
  -8   1   5    9.28    0.42
   7  -1  -5    7.23    0.33
  -7  -1   5    7.10    0.35
  -7  -1   5    7.54    0.32
  -7  -1   5    7.71    0.32
   7  -1  -5    6.37    0.33
  -7   1   5    7.81    0.32
   7   1  -5    7.67    0.32
  -7   1   5    7.50    0.33
  -7   1   5    7.43    0.34
   7   1  -5    7.38    0.34
  -6  -1   5   20.20    0.93
  -6  -1   5   22.50    1.02
   6  -1  -5   22.24    0.97
   6  -1  -5   22.69    0.95
  -6  -1   5   23.24    0.94
   6   1  -5   23.17    0.94
   6   1  -5   23.90    0.97
  -6   1   5   19.05    1.01
  -6   1   5   19.92    0.93
  -6   1   5   22.77    0.97
  -6   1   5   23.40    0.96
   5  -1  -5    1.01    0.06
  -5  -1   5    0.95    0.06
  -5  -1   5    0.94    0.06
  -5  -1   5    1.00    0.05
  -5  -1   5    0.91    0.06
   5  -1  -5    1.04    0.06
  -5   1   5    1.00    0.05
  -5   1   5    0.98    0.06
   5   1  -5    1.02    0.05
   5   1  -5    0.98    0.06
  -5   1   5    1.02    0.05
  -5   1   5    1.01    0.05
  -4  -1   5   10.96    0.50
   4  -1  -5   10.63    0.47
  -4  -1   5   11.05    0.46
  -4  -1   5   10.42    0.47
  -4  -1   5   10.88    0.46
   4  -1  -5   10.89    0.46
   4   1  -5   10.65    0.47
  -4   1   5   10.38    0.45
  -4   1   5   10.74    0.47
  -4   1   5   10.47    0.46
   3  -1  -5    4.25    0.19
  -3  -1   5    4.43    0.18
  -3  -1   5    4.28    0.18
  -3  -1   5    4.19    0.19
  -3  -1   5    4.12    0.21
   3  -1  -5    4.41    0.19
  -3  -1   5    4.00    0.19
  -3   1   5    4.36    0.19
  -3   1   5    4.22    0.18
   3   1  -5    4.34    0.19
  -3   1   5    4.06    0.19
  -2  -1   5   21.28    0.96
  -2  -1   5   23.30    0.95
  -2  -1   5   22.42    0.98
  -2  -1   5   23.93    1.04
   2  -1  -5   22.04    0.98
   2  -1  -5   22.78    1.03
  -2   1   5   21.91    0.98
   2   1  -5   22.06    0.96
  -2   1   5   23.40    0.94
   2   1  -5   22.58    0.98
  -1  -1   5  399.62   17.57
  -1  -1   5  426.42   17.23
   1  -1  -5  427.52   17.57
  -1   1   5  390.65   17.24
   1   1  -5  400.48   18.54
   1   1  -5  410.11   17.57
  -1   1   5  393.58   16.92
   0  -1  -5  160.03    7.28
   0  -1  -5  171.98    7.42
   0  -1   5  169.00    7.15
   0   1  -5  170.79    7.83
   0   1  -5  165.14    7.42
   0   1   5  195.71    7.14
   0   1  -5  170.43    7.27
   0   1   5  170.43    7.42
  -1  -1  -5   14.23    0.60
   1  -1   5   14.07    0.59
   1  -1   5   14.01    0.58
  -1  -1  -5   13.86    0.58
   1  -1   5   14.37    0.58
  -1  -1  -5   12.09    0.62
  -1   1  -5   11.88    0.59
   1   1   5   13.92    0.58
  -1   1  -5   14.33    0.63
   1   1   5   12.08    0.57
  -1   1  -5   14.15    0.58
  -2  -1  -5    0.27    0.04
   2  -1   5    0.43    0.03
  -2  -1  -5    0.30    0.03
  -2  -1  -5    0.29    0.03
   2  -1   5    0.37    0.04
   2  -1   5    0.41    0.03
  -2   1  -5    0.39    0.03
  -2   1  -5    0.41    0.03
  -2   1  -5    0.37    0.03
  -3  -1  -5   21.61    0.90
   3  -1   5   22.90    0.86
  -3  -1  -5   18.59    0.93
  -3  -1  -5   18.42    0.84
  -3  -1  -5   19.42    0.87
  -3  -1  -5   19.33    0.84
   3  -1   5   18.93    0.88
  -3   1  -5   22.46    0.87
   3   1   5   21.61    0.89
  -3   1  -5   19.74    0.88
   3   1   5   21.36    0.87
  -3   1  -5   18.62    0.93
  -4  -1  -5   54.96    2.49
  -4  -1  -5   56.81    2.68
   4  -1   5   58.43    2.54
  -4  -1  -5   55.77    2.44
   4  -1   5   60.96    2.45
  -4  -1  -5   63.03    2.55
   4  -1   5   61.28    2.49
  -4   1  -5   61.47    2.54
   4   1   5   58.14    2.49
  -4   1  -5   54.71    2.68
  -5  -1  -5   40.69    1.74
  -5  -1  -5   36.20    1.58
   5  -1   5   37.68    1.62
   5  -1   5   36.35    1.65
   5  -1   5   38.39    1.64
  -5   1  -5   34.96    1.74
   5   1   5   40.92    1.62
  -6  -1  -5    0.17    0.02
   6  -1   5    0.15    0.03
   6  -1   5    0.14    0.03
  -6  -1  -5    0.15    0.03
  -6   1  -5    0.09    0.02
   6   1   5    0.09    0.03
   6   1   5    0.18    0.02
   7  -1   5   32.86    1.45
   7  -1   5   34.83    1.45
   7  -1   5   35.52    1.40
  -7  -1  -5   32.52    1.54
  -7  -1  -5   28.23    1.39
   7   1   5   34.24    1.43
   7   1   5   33.90    1.46
  -7   1  -5   34.80    1.53
   8  -1   5    2.78    0.14
   8  -1   5    2.92    0.14
  -8  -1  -5    2.84    0.15
   8  -1   5    2.72    0.13
   8  -1   5    2.58    0.14
  -8  -1  -5    2.80    0.12
   8   1   5    2.70    0.15
  -8   1  -5    2.80    0.15
   8   1   5    2.68    0.14
   9  -1   5    1.20    0.08
  -9  -1  -5    1.22    0.06
  -9  -1  -5    1.31    0.09
   9  -1   5    1.16    0.07
   9   1   5    1.18    0.08
   9   1   5    1.18    0.09
  -9   1  -5    1.23    0.08
  10  -1   5    3.17    0.15
 -10  -1  -5    3.13    0.17
 -10  -1  -5    2.92    0.14
 -10   1  -5    3.18    0.17
  10   1   5    2.95    0.17
  10   1   5    3.07    0.15
 -10   1  -5    3.11    0.15
 -11  -1  -5    8.90    0.43
  11  -1   5    8.88    0.40
 -11  -1  -5    8.63    0.38
  11  -1   5    8.89    0.40
  11   1   5    8.90    0.42
 -11   1  -5    8.90    0.43
 -11   1  -5    8.57    0.39
  11   1   5    8.97    0.40
  12  -1   5    0.74    0.06
  12  -1   5    0.66    0.07
 -12  -1  -5    0.62    0.05
 -12  -1  -5    0.66    0.08
 -12   1  -5    0.66    0.07
 -12   1  -5    0.76    0.06
  12   1   5    0.59    0.07
  12   1   5    0.59    0.08
  13  -1   5    3.57    0.18
 -13  -1  -5    3.57    0.20
 -13  -1  -5    3.30    0.16
  13  -1   5    3.50    0.17
  13   1   5    3.39    0.19
  13   1   5    3.27    0.18
 -13   1  -5    3.38    0.19
 -13   1  -5    3.40    0.17
 -14  -1  -5    1.46    0.08
 -14  -1  -5    1.56    0.12
  14  -1   5    1.47    0.09
  14  -1   5    1.43    0.11
 -14   1  -5    1.46    0.09
  14   1   5    1.54    0.11
  14   1   5    1.58    0.10
 -14   1  -5    1.45    0.11
 -15  -1  -5    0.42    0.08
  15  -1   5    0.38    0.06
  15  -1   5    0.47    0.05
 -15  -1  -5    0.46    0.04
 -15   1  -5    0.47    0.05
  15   1   5    0.29    0.06
 -15   1  -5    0.45    0.07
  15   1   5    0.28    0.05
 -16  -1  -5    0.05    0.06
  16  -1   5    0.11    0.05
 -16   1  -5    0.07    0.03
  16   1   5    0.03    0.04
  16   1   5    0.07    0.04
 -16   1  -5    0.02    0.05
 -17  -1  -5   -0.02    0.06
  17  -1   5    0.08    0.05
  17   1   5    0.06    0.04
  17   1   5    0.03    0.04
 -17   1  -5    0.01    0.03
 -17   1  -5    0.03    0.05
  18  -1   5    0.03    0.05
 -18  -1  -5    0.01    0.06
 -18   1  -5    0.06    0.06
 -18   1  -5    0.02    0.04
  18   1   5    0.00    0.04
  18   1   5    0.06    0.05
 -19  -1  -5    1.19    0.14
  19  -1   5    1.07    0.11
 -19   1  -5    1.00    0.12
 -19   1  -5    0.99    0.09
  19   1   5    1.04    0.10
  19   1   5    0.98    0.10
 -20  -1  -5    0.14    0.08
 -20   1  -5    0.05    0.07
  20   1   5    0.10    0.05
  20   1   5    0.11    0.05
 -20   1  -5    0.11    0.04
 -21  -1  -5    1.79    0.19
 -21   1  -5    1.90    0.17
 -22  -1  -5    0.70    0.13
 -22   1  -5    0.84    0.12
 -23  -1  -5   -0.02    0.08
 -23   1  -5   -0.02    0.07
 -24   1  -5    0.11    0.08
 -26  -2   5    0.05    0.07
 -25  -2   5    0.53    0.11
 -25   2   5    0.43    0.07
 -24  -2   5    0.01    0.07
 -24   2   5    0.01    0.05
 -23  -2   5    0.19    0.08
 -23   2   5    0.17    0.06
 -22  -2   5    0.65    0.11
 -22   2   5    0.58    0.08
 -21  -2   5    0.33    0.09
 -21  -2   5    0.26    0.06
  21   2  -5    0.17    0.05
 -21   2   5    0.33    0.06
 -20  -2   5    0.20    0.08
  20  -2  -5    0.08    0.05
 -20  -2   5    0.14    0.05
  20   2  -5    0.18    0.05
 -20   2   5    0.07    0.05
 -19  -2   5    0.15    0.05
  19  -2  -5    0.10    0.05
 -19  -2   5    0.19    0.07
 -19   2   5    0.14    0.05
  19   2  -5    0.22    0.05
 -18  -2   5    0.09    0.06
  18  -2  -5    0.11    0.04
 -18  -2   5    0.28    0.05
 -18   2   5    0.26    0.05
 -18   2   5    0.22    0.05
  18   2  -5    0.18    0.05
  17  -2  -5    0.12    0.03
 -17  -2   5    0.10    0.06
 -17  -2   5    0.16    0.04
  17  -2  -5    0.13    0.04
 -17   2   5    0.13    0.04
 -17   2   5    0.13    0.04
  17   2  -5    0.18    0.05
  17   2  -5    0.15    0.03
 -16  -2   5    0.48    0.08
  16  -2  -5    0.54    0.07
  16  -2  -5    0.42    0.05
 -16  -2   5    0.48    0.06
  16   2  -5    0.43    0.05
 -16   2   5    0.49    0.06
 -16   2   5    0.44    0.06
  16   2  -5    0.45    0.06
 -15  -2   5    0.10    0.03
  15  -2  -5    0.13    0.04
  15  -2  -5    0.10    0.03
 -15  -2   5    0.07    0.05
 -15   2   5    0.16    0.04
 -15   2   5    0.06    0.03
  15   2  -5    0.01    0.04
  15   2  -5    0.07    0.03
  14  -2  -5    6.36    0.30
 -14  -2   5    6.34    0.29
  14  -2  -5    6.54    0.29
 -14  -2   5    6.16    0.33
 -14   2   5    6.18    0.31
  14   2  -5    6.32    0.31
 -14   2   5    6.33    0.29
  14   2  -5    6.18    0.29
  13  -2  -5   31.13    1.34
 -13  -2   5   28.49    1.44
  13  -2  -5   31.17    1.35
 -13  -2   5   31.29    1.31
 -13   2   5   31.77    1.31
 -13   2   5   30.84    1.43
  13   2  -5   31.69    1.37
  13   2  -5   31.27    1.33
  12  -2  -5    0.11    0.02
  12  -2  -5    0.15    0.04
 -12  -2   5    0.12    0.05
 -12  -2   5    0.06    0.03
 -12   2   5    0.12    0.03
 -12   2   5    0.13    0.03
  12   2  -5    0.17    0.04
  12   2  -5    0.08    0.02
 -11  -2   5    2.98    0.18
 -11  -2   5    2.77    0.14
 -11  -2   5    3.12    0.15
  11  -2  -5    3.13    0.16
  11  -2  -5    3.23    0.15
 -11   2   5    3.21    0.16
 -11   2   5    3.03    0.15
  11   2  -5    3.08    0.17
  11   2  -5    3.21    0.15
  10  -2  -5    0.08    0.02
 -10  -2   5    0.11    0.03
 -10  -2   5    0.08    0.04
  10  -2  -5    0.06    0.03
 -10  -2   5    0.08    0.02
 -10   2   5    0.07    0.02
  10   2  -5    0.07    0.03
 -10   2   5    0.08    0.03
  10   2  -5    0.13    0.02
   9  -2  -5    0.89    0.05
  -9  -2   5    0.93    0.06
   9  -2  -5    0.78    0.06
  -9  -2   5    0.78    0.07
  -9  -2   5    0.85    0.05
  -9   2   5    0.76    0.05
   9   2  -5    0.85    0.07
  -9   2   5    0.85    0.05
   9   2  -5    0.90    0.05
  -8  -2   5    2.19    0.11
  -8  -2   5    2.24    0.10
  -8  -2   5    2.18    0.13
   8  -2  -5    2.30    0.11
   8   2  -5    2.22    0.12
   8   2  -5    2.23    0.10
  -8   2   5    2.21    0.11
  -8   2   5    2.15    0.11
  -8   2   5    2.24    0.11
  -7  -2   5   14.76    0.73
   7  -2  -5   15.94    0.68
  -7  -2   5   15.54    0.66
   7  -2  -5   15.18    0.68
  -7  -2   5   15.36    0.66
  -7   2   5   16.18    0.71
  -7   2   5   15.32    0.68
   7   2  -5   15.41    0.69
  -7   2   5   15.84    0.66
   7   2  -5   15.56    0.66
  -6  -2   5    5.88    0.26
   6  -2  -5    5.81    0.27
   6  -2  -5    6.00    0.26
  -6  -2   5    5.48    0.29
   6   2  -5    5.58    0.27
  -6   2   5    6.02    0.26
  -6   2   5    5.95    0.27
  -6   2   5    5.98    0.26
  -5  -2   5    5.42    0.24
   5  -2  -5    5.61    0.25
   5  -2  -5    5.64    0.25
  -5  -2   5    4.94    0.27
  -5   2   5    5.62    0.25
   5   2  -5    5.49    0.25
  -5   2   5    5.60    0.24
  -5   2   5    5.59    0.25
   4  -2  -5   42.73    1.82
  -4  -2   5   48.24    1.96
   4  -2  -5   41.24    1.85
  -4  -2   5   47.14    1.86
  -4  -2   5   42.14    1.79
  -4   2   5   41.85    1.78
  -4   2   5   38.32    1.85
  -4   2   5   38.31    1.94
   4   2  -5   43.60    1.85
   3  -2  -5   36.37    1.56
  -3  -2   5   38.51    1.59
   3  -2  -5   39.80    1.67
  -3  -2   5   35.89    1.53
   3  -2  -5   34.96    1.59
  -3  -2   5   36.02    1.68
  -3   2   5   34.72    1.52
  -3   2   5   37.67    1.59
   3   2  -5   34.36    1.59
  -2  -2   5    0.07    0.03
   2  -2  -5    0.10    0.02
   2  -2  -5    0.12    0.02
  -2  -2   5    0.07    0.02
  -2  -2   5    0.12    0.03
  -2  -2   5    0.08    0.01
   2  -2  -5    0.07    0.02
  -2   2   5    0.11    0.02
  -2   2   5    0.07    0.02
   2   2  -5    0.05    0.02
   2   2  -5    0.08    0.01
  -2   2   5    0.06    0.02
  -1  -2   5    0.01    0.01
   1  -2  -5    0.05    0.02
  -1  -2   5    0.03    0.03
  -1  -2   5    0.01    0.01
   1  -2  -5    0.01    0.01
  -1   2   5    0.00    0.02
   1   2  -5    0.01    0.01
  -1   2   5    0.01    0.01
   1   2  -5   -0.03    0.02
   1   2  -5    0.00    0.01
  -1   2   5    0.00    0.01
  -1   2   5   -0.01    0.01
   0  -2   5   14.23    0.60
   0  -2   5   13.87    0.61
   0  -2  -5   14.40    0.62
   0  -2   5   12.51    0.60
   0  -2  -5   14.06    0.65
   0   2  -5   14.55    0.60
   0   2   5   13.18    0.60
   0   2  -5   13.74    0.65
   0   2   5   14.76    0.59
   0   2   5   13.87    0.62
   0   2  -5   14.61    0.61
   0   2   5   14.27    0.60
  -1  -2  -5   37.66    1.59
   1  -2   5   33.04    1.52
   1  -2   5   35.97    1.57
   1  -2   5   35.61    1.54
  -1  -2  -5   37.49    1.66
  -1  -2  -5   37.83    1.55
  -1   2  -5   37.89    1.54
  -1   2  -5   35.19    1.57
  -1   2  -5   37.05    1.67
   1   2   5   35.33    1.54
   1   2   5   36.00    1.51
   2  -2   5    0.70    0.05
  -2  -2  -5    0.70    0.05
   2  -2   5    0.68    0.04
   2  -2   5    0.74    0.05
  -2  -2  -5    0.67    0.06
  -2  -2  -5    0.68    0.04
  -2   2  -5    0.70    0.04
   2   2   5    0.66    0.04
  -2   2  -5    0.60    0.05
  -2   2  -5    0.72    0.04
  -3  -2  -5   34.57    1.61
  -3  -2  -5   33.35    1.49
   3  -2   5   34.74    1.50
   3  -2   5   35.42    1.47
  -3  -2  -5   36.50    1.54
  -3   2  -5   36.41    1.49
  -3   2  -5   36.79    1.52
   3   2   5   34.12    1.49
  -3   2  -5   33.45    1.61
  -4  -2  -5    0.08    0.03
   4  -2   5    0.06    0.03
   4  -2   5    0.07    0.02
   4   2   5    0.08    0.02
  -4   2  -5    0.10    0.03
   5  -2   5   63.30    2.81
   5  -2   5   67.93    2.72
  -5  -2  -5   64.01    2.98
   5  -2   5   61.85    2.77
   5   2   5   63.53    2.76
  -5   2  -5   66.32    2.97
   5   2   5   67.83    2.83
   6  -2   5   13.98    0.59
   6  -2   5   13.51    0.58
  -6  -2  -5   13.10    0.57
   6  -2   5   12.60    0.59
  -6  -2  -5   13.98    0.64
   6  -2   5   13.38    0.59
   6   2   5   14.10    0.59
   6   2   5   13.48    0.61
  -6   2  -5   13.97    0.63
   7  -2   5    2.72    0.13
   7  -2   5    2.84    0.14
  -7  -2  -5    2.83    0.15
   7  -2   5    2.75    0.13
   7  -2   5    2.83    0.14
  -7  -2  -5    2.61    0.12
   7   2   5    2.64    0.15
  -7   2  -5    2.75    0.14
   7   2   5    2.76    0.13
  -8  -2  -5    6.89    0.31
   8  -2   5    7.36    0.33
   8  -2   5    7.68    0.33
  -8  -2  -5    7.51    0.36
   8  -2   5    7.03    0.32
   8  -2   5    7.31    0.33
  -8   2  -5    7.72    0.35
   8   2   5    7.04    0.35
   8   2   5    7.40    0.33
  -9  -2  -5    2.82    0.16
   9  -2   5    2.51    0.13
   9  -2   5    2.74    0.13
   9  -2   5    2.65    0.14
   9  -2   5    2.74    0.14
  -9  -2  -5    2.51    0.12
   9   2   5    2.50    0.15
   9   2   5    2.65    0.13
  -9   2  -5    2.69    0.14
 -10  -2  -5    0.01    0.04
  10  -2   5   -0.03    0.03
  10  -2   5    0.03    0.03
  10  -2   5    0.00    0.02
 -10  -2  -5    0.03    0.01
  10  -2   5    0.01    0.02
 -10   2  -5    0.01    0.03
  10   2   5   -0.01    0.03
  10   2   5   -0.02    0.02
  11  -2   5    0.02    0.02
 -11  -2  -5    0.04    0.05
 -11  -2  -5    0.00    0.02
  11  -2   5    0.01    0.03
  11   2   5   -0.01    0.04
  11   2   5    0.00    0.03
 -11   2  -5    0.01    0.03
 -12  -2  -5    0.23    0.06
 -12  -2  -5    0.23    0.03
  12  -2   5    0.18    0.04
  12  -2   5    0.21    0.03
 -12   2  -5    0.24    0.05
  12   2   5    0.19    0.04
 -12   2  -5    0.22    0.04
  12   2   5    0.15    0.05
 -13  -2  -5    1.53    0.13
  13  -2   5    1.58    0.11
  13   2   5    1.68    0.12
 -13   2  -5    1.72    0.11
 -13   2  -5    1.73    0.10
  13   2   5    1.79    0.11
 -14  -2  -5    1.25    0.12
  14  -2   5    1.34    0.11
 -14   2  -5    1.48    0.11
 -14   2  -5    1.24    0.09
  14   2   5    1.20    0.09
  14   2   5    1.43    0.11
 -15  -2  -5    0.79    0.11
  15  -2   5    0.72    0.09
  15   2   5    0.66    0.07
 -15   2  -5    0.74    0.09
 -15   2  -5    0.79    0.07
  15   2   5    0.76    0.09
 -16  -2  -5    0.17    0.07
  16  -2   5    0.10    0.05
 -16   2  -5    0.03    0.05
  16   2   5    0.12    0.04
 -16   2  -5    0.18    0.05
  16   2   5    0.14    0.05
  17  -2   5    0.14    0.06
 -17  -2  -5    0.18    0.07
  17   2   5    0.17    0.06
 -17   2  -5    0.23    0.06
 -17   2  -5    0.11    0.04
  17   2   5    0.14    0.04
 -18  -2  -5    0.14    0.08
  18  -2   5    0.19    0.06
 -18   2  -5    0.12    0.05
  18   2   5    0.15    0.06
 -18   2  -5    0.12    0.06
  18   2   5    0.08    0.04
 -19  -2  -5    0.30    0.09
  19   2   5    0.29    0.06
 -19   2  -5    0.29    0.07
  19   2   5    0.16    0.05
 -19   2  -5    0.28    0.06
 -20  -2  -5   -0.03    0.07
 -20   2  -5   -0.07    0.06
 -20   2  -5    0.02    0.04
 -21  -2  -5    0.51    0.11
 -21   2  -5    0.48    0.07
 -21   2  -5    0.43    0.09
 -22  -2  -5    0.17    0.10
 -22   2  -5    0.15    0.07
 -23  -2  -5    0.98    0.15
 -23   2  -5    0.94    0.12
 -25  -3   5    0.07    0.08
 -24  -3   5    0.07    0.09
 -24   3   5    0.14    0.06
 -23  -3   5    0.24    0.09
 -23   3   5    0.15    0.06
 -22  -3   5    0.23    0.09
 -22   3   5    0.16    0.06
 -21  -3   5    0.00    0.07
 -21   3   5    0.07    0.05
 -20  -3   5    0.19    0.08
 -20   3   5    0.13    0.05
 -19  -3   5    0.09    0.05
 -19  -3   5    0.02    0.07
  19  -3  -5    0.08    0.05
 -19   3   5    0.06    0.05
  19   3  -5    0.05    0.05
 -18  -3   5    0.13    0.05
 -18  -3   5    0.17    0.07
  18  -3  -5    0.14    0.05
  18   3  -5    0.16    0.06
 -18   3   5    0.10    0.05
 -17  -3   5    0.18    0.05
 -17  -3   5    0.17    0.07
  17  -3  -5    0.22    0.06
 -17   3   5    0.23    0.05
  17   3  -5    0.13    0.05
  16  -3  -5    0.08    0.04
 -16  -3   5    0.02    0.04
 -16  -3   5    0.16    0.06
 -16   3   5    0.06    0.04
  16   3  -5    0.12    0.05
 -15  -3   5    1.01    0.08
  15  -3  -5    1.03    0.10
 -15  -3   5    0.95    0.11
 -15   3   5    1.14    0.08
  15   3  -5    1.20    0.10
  14  -3  -5    1.57    0.11
 -14  -3   5    1.32    0.13
  14  -3  -5    1.45    0.08
 -14  -3   5    1.43    0.10
 -14   3   5    1.45    0.09
  14   3  -5    1.61    0.12
 -14   3   5    1.55    0.10
 -13  -3   5    1.06    0.08
 -13  -3   5    0.97    0.11
  13  -3  -5    0.99    0.06
  13  -3  -5    0.99    0.09
 -13   3   5    0.91    0.07
  13   3  -5    1.10    0.06
  13   3  -5    1.05    0.09
 -13   3   5    1.02    0.07
 -12  -3   5    1.15    0.08
  12  -3  -5    1.14    0.07
 -12  -3   5    1.01    0.11
 -12   3   5    1.13    0.07
  12   3  -5    1.01    0.09
 -12   3   5    1.13    0.08
  12   3  -5    1.15    0.06
  11  -3  -5   31.96    1.34
 -11  -3   5   30.07    1.44
 -11  -3   5   31.05    1.30
  11  -3  -5   32.49    1.34
  11   3  -5   31.06    1.36
  11   3  -5   30.61    1.31
 -11   3   5   28.71    1.41
 -11   3   5   30.63    1.30
  10  -3  -5   21.87    0.95
 -10  -3   5   21.78    0.92
  10  -3  -5   21.46    0.94
 -10  -3   5   21.56    1.02
 -10   3   5   21.06    0.99
  10   3  -5   21.93    0.96
  10   3  -5   21.33    0.92
 -10   3   5   21.56    0.92
   9  -3  -5    5.96    0.26
  -9  -3   5    5.45    0.29
  -9  -3   5    5.64    0.26
   9  -3  -5    5.53    0.27
   9   3  -5    5.54    0.27
  -9   3   5    5.34    0.26
  -9   3   5    5.87    0.26
  -9   3   5    5.76    0.27
   8  -3  -5    0.00    0.02
  -8  -3   5    0.02    0.03
   8  -3  -5    0.00    0.01
  -8  -3   5    0.01    0.04
  -8   3   5    0.01    0.01
  -8   3   5   -0.03    0.02
  -8   3   5    0.00    0.01
   8   3  -5   -0.02    0.03
  -7  -3   5    0.31    0.04
   7  -3  -5    0.25    0.04
   7  -3  -5    0.23    0.03
  -7  -3   5    0.26    0.05
  -7   3   5    0.33    0.03
  -7   3   5    0.27    0.04
  -7   3   5    0.22    0.02
   7   3  -5    0.21    0.04
  -6  -3   5   10.87    0.54
   6  -3  -5   11.65    0.50
  -6  -3   5   11.19    0.49
   6  -3  -5   11.60    0.50
  -6   3   5   11.08    0.52
   6   3  -5   11.44    0.51
  -6   3   5   10.77    0.48
  -6   3   5   11.14    0.49
   5  -3  -5    0.61    0.05
  -5  -3   5    0.64    0.06
   5  -3  -5    0.69    0.05
  -5  -3   5    0.51    0.06
   5   3  -5    0.50    0.05
  -5   3   5    0.59    0.05
  -5   3   5    0.63    0.04
  -5   3   5    0.56    0.04
  -4  -3   5    0.05    0.03
   4  -3  -5    0.05    0.02
   4  -3  -5    0.05    0.02
  -4  -3   5    0.05    0.03
   4   3  -5    0.10    0.02
  -4   3   5    0.05    0.02
  -4   3   5    0.08    0.02
  -4   3   5    0.07    0.02
  -3  -3   5   20.07    0.93
  -3  -3   5   19.16    0.85
   3  -3  -5   20.59    0.88
   3  -3  -5   20.55    0.92
   3  -3  -5   20.13    0.86
   3   3  -5   20.84    0.88
  -3   3   5   18.97    0.84
  -3   3   5   19.29    0.87
   2  -3  -5   11.01    0.46
   2  -3  -5   10.41    0.47
   2  -3  -5   10.45    0.49
  -2  -3   5   10.21    0.50
  -2  -3   5   10.49    0.44
  -2  -3   5   10.49    0.45
  -2  -3   5    9.31    0.46
   2   3  -5   10.63    0.44
   2   3  -5   10.43    0.46
   1  -3  -5    2.66    0.12
  -1  -3   5    2.80    0.13
  -1  -3   5    2.64    0.12
  -1  -3   5    2.68    0.13
   1  -3  -5    2.70    0.14
   1  -3  -5    2.45    0.14
  -1   3   5    2.68    0.13
   1   3  -5    2.67    0.12
   1   3  -5    2.80    0.13
   0  -3   5    0.73    0.05
   0  -3   5    0.77    0.07
   0  -3   5    0.78    0.05
   0  -3  -5    0.80    0.06
   0  -3  -5    0.78    0.04
   0  -3  -5    0.88    0.06
   0   3  -5    0.71    0.07
   0   3  -5    0.82    0.04
   0   3  -5    0.82    0.05
   0   3   5    0.87    0.05
   1  -3   5    0.02    0.03
  -1  -3  -5    0.02    0.02
  -1  -3  -5    0.02    0.01
   1  -3   5    0.03    0.01
   1  -3   5    0.02    0.02
  -1  -3  -5    0.09    0.03
  -1   3  -5    0.03    0.01
  -1   3  -5    0.03    0.01
   1   3   5    0.02    0.02
  -1   3  -5    0.03    0.03
   2  -3   5    0.29    0.04
   2  -3   5    0.34    0.03
  -2  -3  -5    0.36    0.02
  -2  -3  -5    0.33    0.05
  -2  -3  -5    0.34    0.04
  -2   3  -5    0.30    0.03
  -2   3  -5    0.37    0.05
  -2   3  -5    0.33    0.02
   2   3   5    0.36    0.03
   3  -3   5    9.87    0.43
  -3  -3  -5    9.94    0.42
  -3  -3  -5    9.87    0.47
   3   3   5   10.35    0.43
  -3   3  -5    9.53    0.47
  -4  -3  -5    1.87    0.08
  -4  -3  -5    1.93    0.11
   4  -3   5    1.92    0.10
   4  -3   5    1.93    0.10
   4   3   5    1.51    0.09
   4   3   5    1.81    0.11
  -4   3  -5    1.85    0.10
   5  -3   5    2.65    0.13
   5  -3   5    2.58    0.13
  -5  -3  -5    2.53    0.15
   5   3   5    2.26    0.14
  -5   3  -5    2.60    0.14
   5   3   5    2.54    0.12
   6  -3   5    4.42    0.20
  -6  -3  -5    4.34    0.22
   6  -3   5    4.15    0.20
   6   3   5    3.93    0.21
   6   3   5    4.35    0.19
  -6   3  -5    4.19    0.21
   7  -3   5    4.93    0.24
   7  -3   5    5.18    0.24
  -7  -3  -5    4.90    0.26
   7   3   5    4.89    0.23
  -7   3  -5    5.05    0.25
   8  -3   5   18.78    0.81
  -8  -3  -5   18.08    0.88
   8  -3   5   18.57    0.80
   8   3   5   19.10    0.80
  -8   3  -5   18.73    0.86
   8   3   5   17.99    0.84
   9  -3   5    0.69    0.07
   9  -3   5    0.56    0.07
  -9  -3  -5    0.73    0.09
   9   3   5    0.65    0.05
   9   3   5    0.59    0.07
  -9   3  -5    0.72    0.07
 -10  -3  -5    0.03    0.05
  10  -3   5    0.04    0.04
  10  -3   5   -0.04    0.03
  10   3   5    0.00    0.04
 -10   3  -5    0.01    0.03
  10   3   5   -0.01    0.02
  11  -3   5    2.65    0.15
  11  -3   5    2.82    0.16
 -11  -3  -5    2.71    0.18
  11   3   5    2.91    0.17
  11   3   5    2.69    0.14
 -11   3  -5    2.87    0.16
  12  -3   5    3.94    0.20
 -12  -3  -5    3.84    0.22
  12   3   5    3.45    0.18
 -12   3  -5    3.92    0.20
  12   3   5    3.54    0.21
  13  -3   5    1.61    0.12
 -13  -3  -5    1.40    0.13
 -13   3  -5    1.64    0.11
 -13   3  -5    1.63    0.11
  13   3   5    1.40    0.09
  13   3   5    1.55    0.12
 -14  -3  -5    0.00    0.06
  14  -3   5    0.01    0.04
 -14   3  -5   -0.03    0.04
  14   3   5    0.01    0.03
 -14   3  -5   -0.02    0.04
  14   3   5    0.05    0.05
  15  -3   5   -0.02    0.05
 -15  -3  -5    0.03    0.06
  15   3   5    0.00    0.03
 -15   3  -5    0.03    0.04
  15   3   5    0.04    0.05
 -15   3  -5    0.08    0.04
  16  -3   5   -0.02    0.05
 -16  -3  -5    0.07    0.07
 -16   3  -5    0.02    0.05
  16   3   5   -0.03    0.03
 -16   3  -5   -0.02    0.05
  16   3   5    0.06    0.05
 -17  -3  -5    1.07    0.14
  17  -3   5    1.21    0.12
 -17   3  -5    1.05    0.10
 -17   3  -5    0.91    0.10
  17   3   5    1.17    0.12
 -18  -3  -5    0.32    0.10
 -18   3  -5    0.18    0.06
 -18   3  -5    0.22    0.06
 -19  -3  -5   -0.01    0.08
 -19   3  -5    0.01    0.05
 -19   3  -5   -0.03    0.05
 -20  -3  -5   -0.01    0.09
 -20   3  -5    0.05    0.05
 -20   3  -5   -0.02    0.06
 -21  -3  -5    0.01    0.09
 -21   3  -5   -0.13    0.05
 -21   3  -5   -0.06    0.05
 -22  -3  -5    0.15    0.10
 -22   3  -5    0.02    0.05
 -22   3  -5   -0.07    0.06
 -23   3  -5    0.58    0.08
 -23  -4   5   -0.03    0.08
 -23   4   5    0.02    0.06
 -22  -4   5    0.85    0.14
 -22   4   5    0.50    0.08
 -21  -4   5    0.66    0.12
 -21   4   5    0.43    0.07
 -20  -4   5    0.09    0.09
 -20   4   5    0.19    0.06
 -19  -4   5    1.52    0.17
 -19   4   5    1.50    0.12
  18  -4  -5    5.14    0.27
 -18  -4   5    4.94    0.31
 -18   4   5    5.37    0.26
  18   4  -5    4.89    0.28
 -17  -4   5    0.20    0.05
  17  -4  -5    0.16    0.06
 -17  -4   5    0.12    0.08
  17   4  -5    0.15    0.06
 -17   4   5    0.22    0.05
 -16  -4   5    0.06    0.05
  16  -4  -5    0.05    0.05
 -16  -4   5    0.12    0.07
 -16   4   5    0.06    0.04
  16   4  -5    0.07    0.05
 -15  -4   5    1.09    0.13
 -15  -4   5    0.98    0.09
  15  -4  -5    1.24    0.11
  15   4  -5    1.16    0.11
 -15   4   5    1.02    0.09
 -14  -4   5    0.46    0.06
 -14  -4   5    0.46    0.08
  14  -4  -5    0.38    0.06
 -14   4   5    0.33    0.05
  14   4  -5    0.35    0.06
 -13  -4   5    0.01    0.04
 -13  -4   5    0.00    0.05
  13  -4  -5   -0.02    0.04
 -13   4   5    0.04    0.04
  13   4  -5   -0.01    0.04
  12  -4  -5    1.12    0.10
 -12  -4   5    1.18    0.09
 -12  -4   5    1.09    0.12
  12   4  -5    1.11    0.10
 -12   4   5    1.32    0.09
 -11  -4   5    5.53    0.26
 -11  -4   5    5.17    0.30
  11  -4  -5    5.63    0.27
  11   4  -5    5.45    0.27
 -11   4   5    5.29    0.25
  10  -4  -5    3.07    0.15
  10  -4  -5    3.14    0.17
 -10  -4   5    2.92    0.16
 -10  -4   5    2.76    0.19
  10   4  -5    3.09    0.17
 -10   4   5    2.93    0.15
 -10   4   5    3.00    0.15
  -9  -4   5    7.43    0.34
   9  -4  -5    7.48    0.34
   9  -4  -5    7.18    0.35
  -9  -4   5    7.18    0.38
  -9   4   5    7.29    0.35
   9   4  -5    7.62    0.36
  -9   4   5    7.60    0.33
  -8  -4   5    3.06    0.18
   8  -4  -5    2.80    0.15
  -8  -4   5    2.95    0.15
   8  -4  -5    2.91    0.14
  -8   4   5    2.72    0.14
  -8   4   5    2.90    0.14
   8   4  -5    2.83    0.16
  -7  -4   5    0.13    0.05
   7  -4  -5    0.16    0.04
  -7  -4   5    0.19    0.04
   7  -4  -5    0.16    0.03
  -7   4   5    0.14    0.02
   7   4  -5    0.13    0.04
  -7   4   5    0.19    0.04
  -7   4   5    0.19    0.02
  -6  -4   5    0.99    0.10
  -6  -4   5    1.04    0.08
   6  -4  -5    0.97    0.07
   6  -4  -5    0.88    0.06
  -6   4   5    0.96    0.07
   6   4  -5    0.90    0.07
  -6   4   5    0.84    0.06
   5  -4  -5    3.77    0.18
  -5  -4   5    3.68    0.21
   5  -4  -5    3.61    0.18
  -5  -4   5    3.59    0.18
  -5   4   5    3.69    0.18
  -5   4   5    3.53    0.17
   5   4  -5    3.58    0.18
   4  -4  -5    0.08    0.03
  -4  -4   5    0.11    0.05
   4  -4  -5    0.08    0.03
  -4  -4   5    0.09    0.04
   4   4  -5    0.07    0.03
  -4   4   5    0.10    0.02
   3  -4  -5    0.38    0.05
   3  -4  -5    0.34    0.04
  -3  -4   5    0.30    0.05
   3  -4  -5    0.40    0.04
  -3  -4   5    0.35    0.05
   3   4  -5    0.36    0.04
  -2  -4   5    0.53    0.06
   2  -4  -5    0.52    0.05
  -2  -4   5    0.55    0.07
   2  -4  -5    0.55    0.05
   2  -4  -5    0.53    0.06
  -2  -4   5    0.59    0.03
   2   4  -5    0.54    0.03
   2   4  -5    0.53    0.05
   1  -4  -5    0.03    0.03
  -1  -4   5    0.06    0.03
   1  -4  -5   -0.02    0.02
  -1  -4   5    0.01    0.02
  -1  -4   5    0.01    0.01
   1  -4  -5    0.02    0.03
   1   4  -5    0.00    0.01
   1   4  -5   -0.02    0.04
   1   4  -5    0.02    0.02
  -1   4   5   -0.02    0.02
   0  -4  -5    1.45    0.08
   0  -4  -5    1.30    0.10
   0  -4  -5    1.36    0.09
   0  -4   5    1.45    0.10
   0  -4   5    1.47    0.08
   0   4  -5    1.53    0.10
   0   4  -5    1.33    0.07
   0   4   5    1.48    0.08
   0   4  -5    1.53    0.08
   1  -4   5    6.70    0.29
  -1  -4  -5    6.91    0.32
  -1  -4  -5    6.85    0.28
   1  -4   5    6.56    0.30
  -1   4  -5    6.48    0.29
   1   4   5    6.77    0.29
  -1   4  -5    5.86    0.29
   1   4   5    6.81    0.31
  -1   4  -5    6.44    0.32
  -1   4  -5    5.70    0.28
  -2  -4  -5    3.93    0.21
   2  -4   5    3.77    0.19
   2  -4   5    4.27    0.18
  -2  -4  -5    3.69    0.17
   2   4   5    3.75    0.20
  -2   4  -5    3.98    0.17
   2   4   5    3.81    0.18
  -2   4  -5    3.91    0.21
  -2   4  -5    3.97    0.18
   3  -4   5   14.69    0.64
  -3  -4  -5   14.95    0.70
  -3  -4  -5   14.67    0.62
   3  -4   5   14.89    0.64
  -3   4  -5   14.27    0.70
   3   4   5   15.04    0.64
   3   4   5   14.97    0.67
   4  -4   5    1.98    0.11
  -4  -4  -5    1.94    0.09
   4  -4   5    1.88    0.12
  -4  -4  -5    1.79    0.13
   4   4   5    2.01    0.10
  -4   4  -5    1.98    0.12
   4   4   5    1.89    0.12
  -5  -4  -5    0.99    0.09
   5  -4   5    0.89    0.08
  -5  -4  -5    0.94    0.05
   5  -4   5    0.92    0.07
   5   4   5    0.87    0.06
   5   4   5    0.89    0.09
  -5   4  -5    0.94    0.08
  -6  -4  -5    2.86    0.18
   6  -4   5    3.08    0.16
   6  -4   5    3.11    0.16
  -6   4  -5    3.18    0.16
   6   4   5    2.81    0.17
   6   4   5    2.90    0.14
   7  -4   5    0.23    0.04
  -7  -4  -5    0.21    0.05
   7  -4   5    0.14    0.05
   7   4   5    0.16    0.05
   7   4   5    0.21    0.03
  -7   4  -5    0.26    0.05
   8  -4   5    4.44    0.22
  -8  -4  -5    4.39    0.24
   8  -4   5    4.35    0.22
  -8   4  -5    4.51    0.22
   8   4   5    4.32    0.20
   8   4   5    4.14    0.23
   9  -4   5    0.00    0.03
   9  -4   5   -0.01    0.05
  -9  -4  -5    0.03    0.05
   9   4   5    0.02    0.02
  -9   4  -5    0.04    0.03
   9   4   5   -0.07    0.04
 -10  -4  -5    4.54    0.27
  10  -4   5    4.79    0.24
  10  -4   5    4.61    0.23
  10   4   5    4.62    0.25
  10   4   5    4.64    0.22
 -10   4  -5    4.94    0.24
 -11  -4  -5    2.87    0.19
  11  -4   5    2.62    0.16
  11  -4   5    2.63    0.16
  11   4   5    2.64    0.14
  11   4   5    2.94    0.18
 -11   4  -5    2.97    0.16
  12  -4   5    0.05    0.04
 -12  -4  -5    0.09    0.06
  12  -4   5    0.06    0.04
  12   4   5    0.04    0.03
 -12   4  -5    0.05    0.04
  12   4   5    0.15    0.06
  13  -4   5    0.85    0.10
 -13  -4  -5    1.05    0.13
 -13   4  -5    0.99    0.09
 -13   4  -5    0.86    0.09
  13   4   5    0.98    0.11
 -14  -4  -5    0.23    0.08
  14  -4   5    0.32    0.06
 -14   4  -5    0.21    0.06
  14   4   5    0.31    0.07
 -14   4  -5    0.26    0.06
  15  -4   5    0.40    0.07
 -15  -4  -5    0.49    0.10
 -15   4  -5    0.61    0.08
 -15   4  -5    0.55    0.07
  15   4   5    0.51    0.08
  16  -4   5    1.55    0.13
 -16  -4  -5    1.79    0.18
 -16   4  -5    1.43    0.12
 -16   4  -5    1.48    0.13
  16   4   5    1.50    0.14
 -17  -4  -5    0.01    0.08
 -17   4  -5    0.01    0.05
 -17   4  -5    0.06    0.06
 -18  -4  -5    0.22    0.10
 -18   4  -5    0.27    0.07
 -18   4  -5    0.13    0.06
 -19  -4  -5    0.04    0.09
 -19   4  -5   -0.04    0.05
 -19   4  -5    0.18    0.06
 -20  -4  -5    0.69    0.13
 -20   4  -5    0.57    0.09
 -21  -4  -5    0.12    0.10
 -21   4  -5    0.20    0.07
 -22  -5   5    0.22    0.10
 -22   5   5    0.08    0.06
 -21  -5   5    0.09    0.10
 -21   5   5    0.18    0.07
 -20  -5   5    2.44    0.23
 -20   5   5    2.53    0.17
 -19  -5   5    0.02    0.10
 -19   5   5    0.06    0.06
 -18  -5   5    0.29    0.10
 -18   5   5    0.34    0.06
 -17  -5   5   -0.07    0.08
 -17   5   5   -0.04    0.05
  16  -5  -5    1.71    0.13
 -16  -5   5    1.68    0.18
  16   5  -5    1.56    0.14
 -16   5   5    1.53    0.12
 -15  -5   5    1.31    0.15
  15  -5  -5    1.27    0.11
 -15   5   5    1.19    0.10
  15   5  -5    1.32    0.12
 -14  -5   5    0.36    0.06
  14  -5  -5    0.39    0.06
 -14  -5   5    0.43    0.09
 -14   5   5    0.42    0.06
  14   5  -5    0.33    0.07
  13  -5  -5    0.18    0.05
 -13  -5   5    0.05    0.05
 -13  -5   5    0.07    0.07
 -13   5   5    0.05    0.04
  13   5  -5    0.10    0.05
  12  -5  -5    1.02    0.09
 -12  -5   5    0.96    0.09
 -12  -5   5    0.97    0.12
 -12   5   5    0.92    0.09
  12   5  -5    0.97    0.10
 -11  -5   5    0.17    0.07
  11  -5  -5    0.18    0.05
 -11  -5   5    0.25    0.05
 -11   5   5    0.21    0.05
  11   5  -5    0.26    0.06
  10  -5  -5    1.04    0.09
 -10  -5   5    1.06    0.10
 -10  -5   5    1.22    0.13
  10   5  -5    1.05    0.10
 -10   5   5    1.16    0.09
   9  -5  -5    0.49    0.06
  -9  -5   5    0.46    0.08
  -9  -5   5    0.47    0.06
   9   5  -5    0.56    0.07
  -9   5   5    0.37    0.05
   8  -5  -5    0.51    0.06
  -8  -5   5    0.52    0.07
  -8  -5   5    0.45    0.08
  -8   5   5    0.62    0.07
   8   5  -5    0.64    0.07
   7  -5  -5    0.15    0.03
  -7  -5   5    0.05    0.06
  -7  -5   5    0.11    0.05
   7  -5  -5    0.12    0.04
   7   5  -5    0.13    0.04
  -7   5   5    0.13    0.04
  -7   5   5    0.14    0.03
  -6  -5   5    1.71    0.12
   6  -5  -5    1.74    0.10
  -6  -5   5    1.96    0.14
   6  -5  -5    1.66    0.11
   6   5  -5    1.73    0.11
  -6   5   5    1.78    0.10
   5  -5  -5    0.09    0.03
  -5  -5   5    0.04    0.04
   5  -5  -5    0.09    0.03
  -5  -5   5    0.02    0.05
  -5   5   5    0.09    0.03
   5   5  -5    0.11    0.03
   4  -5  -5   -0.01    0.03
  -4  -5   5   -0.06    0.04
  -4  -5   5   -0.03    0.04
  -4   5   5    0.04    0.03
   4   5  -5    0.01    0.03
   3  -5  -5    0.19    0.04
  -3  -5   5    0.13    0.06
  -3  -5   5    0.21    0.05
   3   5  -5    0.31    0.04
  -3   5   5    0.21    0.04
  -2  -5   5   16.00    0.74
   2  -5  -5   17.61    0.73
   2  -5  -5   17.42    0.80
  -2   5   5   17.94    0.76
   2   5  -5   16.59    0.75
  -2   5   5   16.76    0.74
  -1  -5   5   12.61    0.54
   1  -5  -5   11.81    0.58
   1  -5  -5   12.12    0.53
  -1  -5   5   12.44    0.53
   1   5  -5   12.76    0.54
   1   5  -5   12.04    0.59
  -1   5   5   11.93    0.53
  -1   5   5   11.93    0.56
   0  -5  -5    5.90    0.27
   0  -5  -5    6.13    0.31
   0  -5   5    6.04    0.27
   0  -5   5    5.95    0.29
   0   5  -5    5.98    0.31
   0   5   5    6.50    0.30
   0   5   5    6.15    0.28
   0   5  -5    5.90    0.28
   1  -5   5    0.04    0.04
   1  -5   5    0.08    0.02
  -1  -5  -5    0.07    0.03
  -1  -5  -5    0.11    0.04
  -1   5  -5    0.05    0.02
   1   5   5    0.12    0.03
  -1   5  -5    0.05    0.04
   1   5   5    0.02    0.03
   2  -5   5   -0.01    0.02
   2  -5   5   -0.05    0.04
  -2  -5  -5    0.01    0.02
  -2  -5  -5   -0.01    0.04
   2   5   5    0.05    0.04
   2   5   5   -0.01    0.02
  -2   5  -5   -0.02    0.04
  -3  -5  -5    0.35    0.04
   3  -5   5    0.39    0.05
   3  -5   5    0.38    0.06
  -3  -5  -5    0.42    0.07
  -3   5  -5    0.43    0.06
   3   5   5    0.37    0.04
   3   5   5    0.23    0.05
  -4  -5  -5    1.24    0.11
   4  -5   5    1.05    0.09
   4  -5   5    1.10    0.08
   4   5   5    1.00    0.07
  -4   5  -5    1.03    0.09
   4   5   5    1.12    0.10
  -5  -5  -5    0.67    0.09
   5  -5   5    0.43    0.06
   5  -5   5    0.53    0.06
   5   5   5    0.66    0.08
   5   5   5    0.55    0.05
  -5   5  -5    0.55    0.07
   6  -5   5    0.43    0.05
  -6  -5  -5    0.53    0.08
   6  -5   5    0.41    0.06
   6   5   5    0.54    0.07
   6   5   5    0.36    0.04
  -6   5  -5    0.40    0.06
  -7  -5  -5    0.01    0.05
   7  -5   5    0.07    0.03
   7  -5   5    0.07    0.05
   7   5   5    0.09    0.05
  -7   5  -5    0.04    0.04
   7   5   5    0.06    0.02
  -8  -5  -5    0.89    0.12
   8  -5   5    1.03    0.10
   8  -5   5    1.16    0.09
  -8   5  -5    1.19    0.09
   8   5   5    0.97    0.10
  -9  -5  -5    0.78    0.11
   9  -5   5    0.79    0.10
   9  -5   5    0.55    0.07
   9   5   5    0.59    0.08
  -9   5  -5    0.66    0.07
  10  -5   5    0.60    0.07
  10  -5   5    0.29    0.07
 -10  -5  -5    0.60    0.10
 -10   5  -5    0.42    0.06
  10   5   5    0.57    0.08
  11  -5   5    2.35    0.15
 -11  -5  -5    2.53    0.19
  11  -5   5    2.14    0.15
 -11   5  -5    2.38    0.14
  11   5   5    2.01    0.16
  12  -5   5    0.62    0.08
 -12  -5  -5    0.69    0.11
  12  -5   5    0.68    0.09
  12   5   5    0.98    0.11
 -12   5  -5    0.72    0.09
 -13  -5  -5    1.17    0.16
  13  -5   5    1.05    0.11
 -13   5  -5    1.07    0.10
  13   5   5    0.73    0.10
  14  -5   5    0.30    0.06
 -14  -5  -5    0.38    0.11
 -14   5  -5    0.39    0.07
 -14   5  -5    0.38    0.07
  14   5   5    0.29    0.07
 -15  -5  -5    0.45    0.12
 -15   5  -5    0.40    0.07
 -15   5  -5    0.39    0.08
 -16  -5  -5   -0.03    0.09
 -16   5  -5   -0.07    0.06
 -16   5  -5    0.02    0.05
 -17  -5  -5    3.07    0.24
 -17   5  -5    2.30    0.17
 -17   5  -5    2.08    0.16
 -18  -5  -5    1.04    0.16
 -18   5  -5    1.14    0.13
 -19  -5  -5    0.65    0.14
 -19   5  -5    0.38    0.08
 -20   5  -5   -0.01    0.06
 -20  -6   5    0.22    0.11
 -20   6   5    0.03    0.06
 -19  -6   5    0.33    0.11
 -19   6   5    0.10    0.07
 -18  -6   5    0.06    0.09
 -18   6   5    0.13    0.07
 -17  -6   5    0.19    0.11
 -17   6   5    0.04    0.06
 -16  -6   5    0.04    0.09
 -16   6   5    0.06    0.06
 -15  -6   5    0.01    0.09
 -15   6   5    0.03    0.05
 -14  -6   5    0.99    0.14
  14  -6  -5    0.57    0.08
  14   6  -5    0.66    0.09
 -14   6   5    0.69    0.08
 -13  -6   5    1.46    0.17
  13  -6  -5    1.39    0.12
 -13   6   5    1.21    0.11
  13   6  -5    1.14    0.12
 -12  -6   5    2.16    0.18
  12  -6  -5    1.95    0.14
  12   6  -5    1.78    0.14
 -12   6   5    1.96    0.13
  11  -6  -5    0.27    0.05
 -11  -6   5    0.38    0.09
 -11  -6   5    0.23    0.06
 -11   6   5    0.19    0.05
  11   6  -5    0.32    0.06
  10  -6  -5    0.25    0.05
 -10  -6   5    0.24    0.06
 -10  -6   5    0.22    0.08
 -10   6   5    0.18    0.05
  10   6  -5    0.32    0.06
  -9  -6   5    0.19    0.08
  -9  -6   5    0.14    0.05
   9  -6  -5    0.08    0.04
  -9   6   5    0.10    0.04
   9   6  -5    0.13    0.05
  -8  -6   5    0.56    0.10
   8  -6  -5    0.47    0.06
  -8  -6   5    0.44    0.07
   8   6  -5    0.40    0.06
  -8   6   5    0.50    0.06
  -7  -6   5    2.59    0.19
   7  -6  -5    2.66    0.15
  -7  -6   5    2.41    0.15
  -7   6   5    2.46    0.14
   7   6  -5    2.63    0.15
  -6  -6   5    0.01    0.06
  -6  -6   5   -0.03    0.05
   6  -6  -5   -0.03    0.03
   6   6  -5    0.02    0.04
  -6   6   5    0.00    0.04
  -5  -6   5    7.22    0.39
  -5  -6   5    7.30    0.34
   5  -6  -5    7.05    0.34
  -5   6   5    7.49    0.33
   5   6  -5    7.28    0.35
  -4  -6   5    5.72    0.28
  -4  -6   5    5.82    0.32
  -4   6   5    5.91    0.29
   4   6  -5    5.64    0.28
  -3  -6   5   11.51    0.50
   3   6  -5   11.27    0.50
  -3   6   5   10.47    0.53
  -3   6   5   10.78    0.50
  -3   6   5   10.86    0.49
   2  -6  -5    1.27    0.08
  -2  -6   5    1.13    0.11
   2   6  -5    1.45    0.12
  -2   6   5    1.15    0.09
  -2   6   5    1.18    0.08
  -2   6   5    1.03    0.09
   2   6  -5    1.23    0.08
  -1  -6   5    0.02    0.05
   1  -6  -5    0.05    0.03
   1  -6  -5    0.12    0.05
  -1   6   5    0.09    0.03
   1   6  -5    0.01    0.05
  -1   6   5    0.04    0.03
   0  -6   5    0.20    0.06
   0  -6  -5    0.34    0.04
   0  -6  -5    0.26    0.06
   0   6  -5    0.24    0.06
   0   6   5    0.32    0.04
   0   6   5    0.28    0.05
  -1  -6  -5    2.68    0.17
  -1  -6  -5    2.69    0.13
   1  -6   5    2.69    0.16
   1   6   5    2.56    0.16
   1   6   5    2.58    0.13
  -1   6  -5    2.67    0.17
   2  -6   5    0.42    0.07
  -2  -6  -5    0.51    0.08
  -2   6  -5    0.35    0.06
   2   6   5    0.48    0.07
   3  -6   5    1.83    0.11
   3  -6   5    2.16    0.14
  -3  -6  -5    2.01    0.15
  -3   6  -5    1.83    0.13
   3   6   5    1.79    0.13
   4  -6   5    0.11    0.03
   4  -6   5    0.15    0.06
  -4  -6  -5    0.05    0.06
   4   6   5    0.12    0.05
  -4   6  -5    0.12    0.05
   5  -6   5    4.13    0.22
   5  -6   5    4.29    0.21
  -5  -6  -5    4.24    0.25
   5   6   5    4.04    0.23
  -5   6  -5    4.08    0.23
   6  -6   5    1.13    0.09
   6  -6   5    1.10    0.11
  -6  -6  -5    1.05    0.13
  -6   6  -5    1.22    0.10
   6   6   5    1.25    0.11
  -7  -6  -5    0.01    0.06
   7  -6   5    0.04    0.06
   7  -6   5    0.06    0.04
   7   6   5   -0.01    0.04
  -7   6  -5    0.01    0.04
   8  -6   5    0.10    0.04
  -8  -6  -5    0.10    0.07
   8  -6   5    0.07    0.06
   8   6   5    0.06    0.05
  -8   6  -5    0.12    0.05
  -9  -6  -5    0.69    0.11
   9  -6   5    0.48    0.07
   9  -6   5    0.59    0.09
   9   6   5    0.48    0.08
  -9   6  -5    0.65    0.08
  10  -6   5    0.02    0.04
 -10  -6  -5   -0.01    0.07
  10  -6   5    0.04    0.06
 -10   6  -5   -0.04    0.04
  10   6   5    0.02    0.05
  11  -6   5    0.01    0.04
 -11  -6  -5    0.13    0.09
  11  -6   5    0.06    0.07
  11   6   5    0.00    0.05
 -11   6  -5    0.06    0.05
  12  -6   5    0.70    0.09
 -12  -6  -5    0.61    0.12
  12  -6   5    0.46    0.07
 -12   6  -5    0.55    0.08
 -13  -6  -5    0.74    0.13
 -13   6  -5    0.68    0.09
 -13   6  -5    0.75    0.10
 -14  -6  -5    1.45    0.20
 -14   6  -5    0.97    0.11
 -14   6  -5    1.39    0.14
 -15  -6  -5    3.56    0.28
 -15   6  -5    3.71    0.22
 -16  -6  -5    0.30    0.11
 -16   6  -5    0.28    0.08
 -17  -6  -5    0.34    0.12
 -17   6  -5    0.33    0.08
 -18  -6  -5    0.24    0.11
 -18   6  -5    0.02    0.07
 -17  -7   5    0.00    0.09
 -17   7   5    0.00    0.06
 -16  -7   5    0.33    0.11
 -16   7   5    0.27    0.07
 -15  -7   5    0.11    0.10
 -15   7   5    0.08    0.06
 -14  -7   5   -0.07    0.09
 -14   7   5   -0.05    0.05
 -13  -7   5    0.31    0.11
 -12  -7   5    0.50    0.12
 -12   7   5    0.47    0.07
  11  -7  -5    0.20    0.06
 -11  -7   5    0.28    0.10
  11   7  -5    0.27    0.07
 -11   7   5    0.26    0.06
  10  -7  -5    0.12    0.05
 -10  -7   5    0.22    0.09
  10   7  -5    0.14    0.05
 -10   7   5    0.15    0.06
  -9  -7   5    0.00    0.08
   9  -7  -5    0.08    0.05
   9   7  -5    0.06    0.05
  -9   7   5   -0.09    0.04
  -8  -7   5   -0.05    0.07
   8  -7  -5    0.05    0.04
  -8  -7   5    0.08    0.06
  -8   7   5    0.08    0.05
   8   7  -5   -0.01    0.04
   7  -7  -5    0.85    0.09
  -7  -7   5    0.97    0.13
  -7  -7   5    1.01    0.11
  -7   7   5    1.11    0.10
   7   7  -5    1.07    0.09
  -6  -7   5    1.19    0.15
  -6  -7   5    1.32    0.12
  -6   7   5    1.53    0.11
  -5  -7   5   -0.12    0.07
  -5  -7   5    0.07    0.06
  -5   7   5   -0.02    0.04
  -4  -7   5    1.21    0.11
  -4   7   5    1.24    0.10
  -3  -7   5    0.06    0.06
  -3   7   5    0.20    0.05
   3   7  -5    0.23    0.09
  -2  -7   5    1.24    0.12
   2   7  -5    1.62    0.16
  -1  -7   5    3.25    0.20
   1   7  -5    3.62    0.23
  -1   7   5    3.51    0.20
   0  -7   5    0.04    0.06
   0   7  -5    0.09    0.06
  -1  -7  -5    0.90    0.11
   1  -7   5    0.86    0.10
  -1   7  -5    1.13    0.12
  -2  -7  -5    1.33    0.12
   2  -7   5    1.18    0.13
  -2   7  -5    1.20    0.12
   2   7   5    1.28    0.11
   3  -7   5    1.04    0.12
  -3  -7  -5    1.23    0.13
   3   7   5    1.03    0.10
  -3   7  -5    1.13    0.11
  -4  -7  -5    0.04    0.06
   4  -7   5   -0.03    0.06
  -4   7  -5    0.02    0.05
   4   7   5    0.01    0.04
   5  -7   5    1.40    0.14
  -5  -7  -5    1.64    0.16
  -5   7  -5    1.66    0.13
   5   7   5    1.71    0.13
  -6  -7  -5    0.60    0.10
   6  -7   5    0.61    0.09
   6   7   5    0.46    0.08
  -6   7  -5    0.65    0.09
   7  -7   5    0.25    0.08
  -7  -7  -5    0.31    0.09
  -7   7  -5    0.31    0.06
   7   7   5    0.26    0.06
   8  -7   5    0.05    0.07
  -8  -7  -5    0.12    0.08
   8   7   5    0.06    0.05
  -8   7  -5   -0.03    0.05
   9  -7   5    0.08    0.07
  -9  -7  -5    0.09    0.09
  -9   7  -5    0.03    0.05
  10  -7   5    0.14    0.08
 -10  -7  -5    0.06    0.09
 -10   7  -5    0.04    0.05
 -11  -7  -5    1.50    0.20
  11  -7   5    1.44    0.15
 -12  -7  -5    0.46    0.13
 -13  -7  -5    0.04    0.11
 -13   7  -5    0.11    0.08
 -14  -7  -5    0.01    0.10
 -14   7  -5   -0.06    0.07
 -15  -7  -5   -0.05    0.10
 -15   7  -5    0.06    0.07
 -14  -8   5    0.06    0.10
 -14   8   5    0.06    0.06
 -13  -8   5    0.17    0.10
 -13   8   5    0.17    0.06
 -12  -8   5   -0.05    0.10
 -12   8   5   -0.03    0.05
 -11  -8   5    0.54    0.12
 -11   8   5    0.63    0.09
 -10  -8   5    0.27    0.11
 -10   8   5    0.30    0.07
  -9  -8   5    0.04    0.10
  -9   8   5   -0.04    0.05
  -8  -8   5   -0.07    0.09
  -8   8   5    0.06    0.05
  -7   8   5    0.32    0.06
  -6   8   5    0.05    0.05
  -5  -8   5    0.04    0.06
   5   8  -5    0.33    0.12
  -5   8   5    0.11    0.05
   4   8  -5    1.46    0.20
  -3  -8   5    0.14    0.07
   3   8  -5    0.13    0.09
  -2  -8   5    1.22    0.13
   2   8  -5    1.65    0.17
  -1  -8   5    0.02    0.07
   1   8  -5    0.06    0.07
   0  -8   5   -0.05    0.06
   0   8  -5    0.16    0.07
   1  -8   5    3.10    0.20
  -1   8  -5    3.04    0.20
   2  -8   5    0.37    0.09
  -2   8  -5    0.41    0.08
  -3  -8  -5    0.11    0.07
   3  -8   5    0.14    0.07
  -3   8  -5    0.21    0.07
  -4  -8  -5    0.05    0.07
   4  -8   5    0.05    0.07
  -4   8  -5    0.05    0.06
  -5  -8  -5    0.03    0.07
   5  -8   5   -0.01    0.07
  -5   8  -5    0.11    0.06
  -6  -8  -5    0.10    0.08
   6  -8   5    0.07    0.07
  -6   8  -5    0.11    0.06
   7  -8   5    0.08    0.07
  -7  -8  -5    0.00    0.08
  -7   8  -5   -0.08    0.05
   8  -8   5   -0.18    0.06
  -8  -8  -5    0.14    0.09
  -9  -8  -5    0.17    0.10
   9  -8   5    0.17    0.08
 -10  -8  -5    0.28    0.11
  10  -8   5    0.32    0.08
 -11  -8  -5    0.59    0.13
 -12  -8  -5    1.13    0.16
 -12   8  -5    1.32    0.15
   6   9  -5    2.76    0.23
   5   9  -5    2.23    0.21
   4   9  -5    1.95    0.20
   2   9  -5    1.70    0.18
   1   9  -5    1.03    0.14
   0  -9   5   -0.02    0.06
   0   9  -5    0.16    0.07
   1  -9   5    0.13    0.07
  -1   9  -5    0.32    0.08
   2  -9   5    0.05    0.07
  -2   9  -5    0.14    0.07
   3  -9   5    0.15    0.07
   4  -9   5    0.06    0.07
   5  -9   5    0.02    0.07
   6  -9   5   -0.08    0.07
   7  -9   5    0.16    0.08
 -26   0   6    0.21    0.06
 -25   0   6    0.04    0.05
 -24   0   6    0.10    0.05
 -23   0   6    0.06    0.05
  22   0  -6    1.34    0.11
 -22   0   6    1.36    0.13
 -22   0   6    1.63    0.12
  22   0  -6    1.49    0.11
  21   0  -6    0.05    0.04
  21   0  -6   -0.04    0.04
 -21   0   6    0.01    0.04
 -21   0   6    0.03    0.05
 -20   0   6    3.11    0.17
  20   0  -6    3.15    0.17
  20   0  -6    2.95    0.17
 -20   0   6    2.86    0.19
 -19   0   6   -0.07    0.03
 -19   0   6    0.01    0.04
  19   0  -6    0.00    0.03
  19   0  -6    0.05    0.04
 -18   0   6    2.72    0.18
 -18   0   6    3.19    0.16
  18   0  -6    3.15    0.17
  18   0  -6    2.89    0.17
  17   0  -6    0.03    0.03
 -17   0   6    0.04    0.04
 -17   0   6    0.01    0.03
  17   0  -6   -0.02    0.03
  16   0  -6    1.50    0.10
 -16   0   6    1.53    0.10
  16   0  -6    1.64    0.11
 -16   0   6    1.68    0.12
 -15   0   6    0.00    0.03
 -15   0   6    0.03    0.03
  15   0  -6    0.01    0.03
  15   0  -6    0.00    0.03
 -14   0   6    8.13    0.41
  14   0  -6    8.35    0.38
  14   0  -6    8.26    0.38
 -14   0   6    8.40    0.37
  13   0  -6    0.02    0.03
 -13   0   6    0.01    0.03
  13   0  -6   -0.01    0.02
 -13   0   6    0.02    0.03
 -12   0   6    0.88    0.07
  12   0  -6    0.97    0.07
 -12   0   6    0.91    0.06
  12   0  -6    0.89    0.07
 -11   0   6   -0.01    0.02
  11   0  -6   -0.02    0.02
  11   0  -6    0.00    0.02
 -11   0   6    0.03    0.02
 -10   0   6    1.60    0.08
 -10   0   6    1.50    0.09
  10   0  -6    1.63    0.09
  10   0  -6    1.62    0.09
   9   0  -6   -0.01    0.02
  -9   0   6    0.00    0.02
  -9   0   6    0.01    0.02
   9   0  -6    0.00    0.02
   8   0  -6  162.25    7.10
   8   0  -6  167.98    6.96
  -8   0   6  163.49    7.49
  -8   0   6  162.75    6.84
   7   0  -6   -0.01    0.02
  -7   0   6   -0.01    0.02
   7   0  -6   -0.02    0.02
  -7   0   6    0.00    0.02
  -7   0   6    0.01    0.02
  -6   0   6   17.64    0.88
   6   0  -6   21.04    0.82
  -6   0   6   20.44    0.84
  -6   0   6   20.06    0.82
   6   0  -6   16.67    0.84
   5   0  -6   -0.01    0.01
  -5   0   6   -0.01    0.01
  -5   0   6   -0.01    0.02
  -5   0   6    0.01    0.01
   5   0  -6   -0.01    0.01
  -5   0   6   -0.01    0.01
  -4   0   6    0.35    0.03
  -4   0   6    0.30    0.03
  -4   0   6    0.36    0.03
   4   0  -6    0.37    0.03
  -4   0   6    0.37    0.03
  -3   0   6   -0.01    0.01
   3   0  -6   -0.02    0.01
   3   0  -6   -0.03    0.01
  -3   0   6    0.00    0.01
  -3   0   6   -0.02    0.01
  -3   0   6    0.00    0.01
  -2   0   6   18.84    0.69
   2   0  -6   18.54    0.71
   2   0  -6   16.70    0.72
  -2   0   6   14.01    0.70
   2   0  -6   14.29    0.75
   1   0  -6    0.01    0.01
  -1   0   6    0.02    0.01
   1   0  -6    0.00    0.01
   1   0  -6    0.01    0.01
  -1   0   6    0.01    0.01
  -1   0   6    0.04    0.01
   0   0   6   46.03    2.03
   0   0   6   48.17    1.99
   0   0  -6   43.39    1.99
   0   0   6   50.39    1.96
   0   0  -6   47.13    2.04
   0   0  -6   46.40    2.14
  -1   0  -6    0.01    0.01
   1   0   6    0.02    0.02
   1   0   6   -0.01    0.01
  -1   0  -6   -0.01    0.01
   1   0   6    0.04    0.01
  -1   0  -6    0.01    0.02
   2   0   6   22.49    0.97
   2   0   6   21.09    0.99
  -2   0  -6   26.77    1.02
   2   0   6   22.98    1.01
  -2   0  -6   23.68    1.06
  -2   0  -6   22.13    0.99
  -3   0  -6    0.00    0.02
  -3   0  -6   -0.04    0.01
   3   0   6   -0.03    0.01
   3   0   6   -0.02    0.02
  -3   0  -6   -0.06    0.01
   3   0   6   -0.02    0.01
   4   0   6    0.03    0.02
  -4   0  -6    0.05    0.02
   4   0   6    0.04    0.02
  -4   0  -6    0.05    0.02
   4   0   6    0.06    0.02
   5   0   6   -0.01    0.02
   5   0   6    0.02    0.02
   5   0   6    0.00    0.01
  -5   0  -6    0.00    0.02
  -5   0  -6    0.01    0.02
   6   0   6   15.65    0.67
   6   0   6   15.80    0.65
   6   0   6   15.04    0.69
   7   0   6   -0.01    0.02
   7   0   6    0.01    0.02
  -7   0  -6   -0.02    0.02
   8   0   6    2.74    0.14
  -8   0  -6    2.84    0.13
   8   0   6    2.84    0.15
  -8   0  -6    2.78    0.15
  -9   0  -6   -0.02    0.03
  -9   0  -6   -0.01    0.02
   9   0   6    0.02    0.03
   9   0   6    0.00    0.02
  10   0   6   23.26    1.03
  10   0   6   23.95    1.01
 -10   0  -6   22.84    1.08
 -10   0  -6   22.66    0.98
  11   0   6    0.01    0.03
 -11   0  -6    0.03    0.04
  11   0   6   -0.01    0.03
 -11   0  -6    0.02    0.02
 -12   0  -6   19.40    0.93
 -12   0  -6   19.58    0.84
  12   0   6   20.38    0.89
  12   0   6   19.81    0.87
 -13   0  -6    0.04    0.04
  13   0   6    0.07    0.04
  13   0   6    0.04    0.03
 -13   0  -6    0.02    0.02
 -14   0  -6    2.10    0.10
  14   0   6    1.89    0.12
 -14   0  -6    1.91    0.13
  14   0   6    1.86    0.12
 -15   0  -6    0.01    0.02
  15   0   6    0.01    0.04
  15   0   6    0.03    0.03
 -15   0  -6    0.02    0.04
 -16   0  -6    0.06    0.05
  16   0   6    0.08    0.04
  16   0   6    0.03    0.04
 -16   0  -6    0.09    0.03
  17   0   6    0.03    0.04
 -17   0  -6   -0.02    0.05
 -17   0  -6   -0.01    0.03
  17   0   6   -0.02    0.04
  18   0   6    1.34    0.12
 -18   0  -6    1.86    0.15
  19   0   6    0.01    0.05
 -19   0  -6    0.06    0.07
 -20   0  -6   -0.01    0.07
 -21   0  -6   -0.09    0.07
 -22   0  -6   -0.10    0.07
 -23   0  -6    0.03    0.08
 -26   1   6    0.30    0.07
 -25   1   6    0.78    0.09
 -24  -1   6    0.12    0.07
 -24  -1   6    0.13    0.05
 -24   1   6    0.03    0.05
 -23  -1   6    0.61    0.10
 -23  -1   6    0.82    0.09
 -23   1   6    0.63    0.08
 -22  -1   6   -0.01    0.06
  22  -1  -6    0.00    0.04
 -22  -1   6    0.02    0.05
 -22   1   6   -0.03    0.04
  22   1  -6   -0.03    0.04
  21  -1  -6    0.72    0.09
 -21  -1   6    0.77    0.09
 -21  -1   6    0.70    0.10
 -21   1   6    0.82    0.09
  21   1  -6    0.65    0.09
 -20  -1   6    5.82    0.28
  20  -1  -6    5.75    0.29
 -20  -1   6    5.59    0.32
  20  -1  -6    5.66    0.28
 -20   1   6    6.10    0.28
  20   1  -6    5.94    0.29
  20   1  -6    5.58    0.28
 -20   1   6    5.51    0.30
 -19  -1   6    1.46    0.13
  19  -1  -6    1.84    0.12
  19  -1  -6    1.56    0.11
 -19  -1   6    1.74    0.11
  19   1  -6    1.74    0.11
 -19   1   6    1.65    0.12
  19   1  -6    1.78    0.12
 -19   1   6    1.70    0.11
  18  -1  -6    0.07    0.04
 -18  -1   6    0.10    0.05
  18  -1  -6    0.07    0.03
 -18  -1   6    0.00    0.03
  18   1  -6    0.08    0.03
  18   1  -6    0.02    0.04
 -18   1   6    0.02    0.04
 -18   1   6    0.03    0.04
 -17  -1   6    3.30    0.21
  17  -1  -6    3.51    0.19
  17  -1  -6    3.69    0.18
 -17  -1   6    3.48    0.18
  17   1  -6    3.39    0.18
 -17   1   6    3.50    0.18
  17   1  -6    3.61    0.19
 -17   1   6    3.56    0.20
 -16  -1   6    0.95    0.10
 -16  -1   6    1.10    0.08
  16  -1  -6    1.00    0.08
  16  -1  -6    1.13    0.09
 -16   1   6    1.03    0.09
  16   1  -6    1.07    0.09
 -16   1   6    1.06    0.08
  16   1  -6    1.04    0.08
  15  -1  -6    0.43    0.05
 -15  -1   6    0.44    0.05
  15  -1  -6    0.41    0.05
 -15  -1   6    0.34    0.06
 -15   1   6    0.41    0.06
  15   1  -6    0.32    0.04
  15   1  -6    0.37    0.06
 -15   1   6    0.44    0.06
  14  -1  -6    0.48    0.06
 -14  -1   6    0.62    0.07
  14  -1  -6    0.44    0.05
 -14  -1   6    0.49    0.05
 -14   1   6    0.45    0.06
  14   1  -6    0.58    0.06
 -14   1   6    0.49    0.05
  14   1  -6    0.49    0.05
  13  -1  -6    4.13    0.20
 -13  -1   6    3.94    0.19
  13  -1  -6    3.83    0.20
 -13  -1   6    4.06    0.22
 -13   1   6    3.86    0.19
  13   1  -6    4.01    0.19
 -13   1   6    3.91    0.20
  13   1  -6    4.10    0.20
 -12  -1   6    1.18    0.07
 -12  -1   6    1.25    0.09
  12  -1  -6    1.00    0.08
  12  -1  -6    1.32    0.08
  12   1  -6    1.19    0.08
 -12   1   6    1.11    0.07
  12   1  -6    1.26    0.07
 -12   1   6    1.17    0.08
 -11  -1   6   14.53    0.63
  11  -1  -6   14.05    0.64
 -11  -1   6   14.07    0.69
  11  -1  -6   15.27    0.65
  11   1  -6   14.49    0.64
 -11   1   6   14.67    0.68
 -11   1   6   15.10    0.63
  11   1  -6   14.97    0.66
 -10  -1   6    4.20    0.22
  10  -1  -6    4.25    0.20
  10  -1  -6    4.10    0.20
 -10  -1   6    4.11    0.19
 -10   1   6    4.14    0.19
 -10   1   6    4.06    0.20
  10   1  -6    4.37    0.19
  10   1  -6    4.24    0.20
   9  -1  -6   11.11    0.49
  -9  -1   6   10.81    0.47
   9  -1  -6   11.57    0.49
  -9  -1   6   10.74    0.48
  -9  -1   6   11.08    0.52
  -9   1   6   10.04    0.47
  -9   1   6   10.82    0.51
   9   1  -6   11.46    0.48
   9   1  -6   11.86    0.50
  -8  -1   6    2.95    0.13
  -8  -1   6    2.75    0.14
  -8  -1   6    2.87    0.15
   8  -1  -6    2.86    0.14
   8  -1  -6    2.98    0.14
   8   1  -6    2.94    0.14
  -8   1   6    2.83    0.14
  -8   1   6    3.11    0.14
   8   1  -6    2.93    0.15
   7  -1  -6    0.45    0.04
  -7  -1   6    0.41    0.05
  -7  -1   6    0.39    0.04
  -7  -1   6    0.47    0.03
   7  -1  -6    0.47    0.04
   7   1  -6    0.43    0.03
   7   1  -6    0.31    0.04
  -7   1   6    0.47    0.03
  -7   1   6    0.52    0.04
  -7   1   6    0.46    0.04
   6  -1  -6   94.94    4.09
  -6  -1   6  100.04    4.02
  -6  -1   6   98.13    4.08
   6  -1  -6   94.07    4.17
  -6  -1   6   97.37    4.40
  -6   1   6   95.63    4.39
   6   1  -6   94.32    4.17
  -6   1   6   94.28    4.17
   6   1  -6   98.37    4.08
  -6   1   6   94.35    4.01
  -5  -1   6    5.50    0.23
   5  -1  -6    5.46    0.24
  -5  -1   6    5.30    0.23
   5  -1  -6    5.39    0.24
  -5  -1   6    5.03    0.26
  -5  -1   6    5.02    0.24
   5   1  -6    5.28    0.24
  -5   1   6    5.00    0.24
   5   1  -6    5.31    0.23
  -5   1   6    5.25    0.24
  -5   1   6    5.26    0.23
   4  -1  -6    2.24    0.11
  -4  -1   6    2.24    0.10
  -4  -1   6    2.12    0.12
  -4  -1   6    2.13    0.11
   4  -1  -6    2.44    0.11
  -4  -1   6    2.18    0.10
  -4  -1   6    2.19    0.11
  -4   1   6    2.34    0.10
   4   1  -6    2.09    0.11
  -4   1   6    2.29    0.11
  -4   1   6    2.26    0.11
  -3  -1   6   18.07    0.78
   3  -1  -6   16.14    0.77
  -3  -1   6   18.66    0.76
  -3  -1   6   18.44    0.83
   3  -1  -6   18.10    0.78
  -3   1   6   18.42    0.78
  -3   1   6   14.81    0.75
   3   1  -6   19.62    0.78
  -3   1   6   18.76    0.77
  -2  -1   6   74.45    3.06
   2  -1  -6   74.83    3.18
   2  -1  -6   76.94    3.34
  -2  -1   6   74.29    3.11
  -2  -1   6   67.43    3.17
   2   1  -6   72.73    3.11
  -2   1   6   76.58    3.17
   2   1  -6   75.41    3.17
  -2   1   6   71.11    3.05
  -2   1   6   70.53    3.11
   2   1  -6   71.96    3.35
  -1  -1   6   34.82    1.59
   1  -1  -6   38.32    1.56
   1  -1  -6   36.86    1.67
  -1  -1   6   39.90    1.53
  -1  -1   6   36.47    1.55
   1  -1  -6   36.74    1.59
  -1   1   6   34.50    1.56
  -1   1   6   37.01    1.53
  -1   1   6   36.67    1.59
   1   1  -6   35.18    1.59
   1   1  -6   34.76    1.55
   1   1  -6   37.33    1.68
   0  -1  -6    5.03    0.23
   0  -1   6    5.28    0.22
   0  -1  -6    4.58    0.22
   0  -1   6    4.86    0.22
   0  -1  -6    5.22    0.23
   0  -1   6    5.04    0.22
   0   1  -6    5.02    0.22
   0   1   6    5.02    0.21
   0   1   6    4.67    0.22
   0   1  -6    4.96    0.24
   0   1  -6    5.11    0.22
   0   1   6    4.98    0.23
   1  -1   6   17.74    0.79
  -1  -1  -6   19.28    0.80
  -1  -1  -6   16.64    0.83
   1  -1   6   19.62    0.77
   1  -1   6   15.84    0.78
  -1  -1  -6   18.74    0.78
  -1   1  -6   17.27    0.78
   1   1   6   18.77    0.76
   1   1   6   19.97    0.80
  -1   1  -6   17.72    0.79
  -2  -1  -6   26.08    1.12
   2  -1   6   25.22    1.13
  -2  -1  -6   29.28    1.20
   2  -1   6   25.01    1.12
   2   1   6   30.51    1.14
   2   1   6   23.65    1.11
  -2   1  -6   24.85    1.11
  -2   1  -6   26.47    1.14
   2   1   6   25.69    1.09
  -2   1  -6   24.49    1.20
   3  -1   6    0.16    0.03
  -3  -1  -6    0.20    0.02
  -3  -1  -6    0.20    0.03
  -3  -1  -6    0.18    0.03
   3  -1   6    0.19    0.02
  -3   1  -6    0.20    0.03
   3   1   6    0.16    0.02
  -3   1  -6    0.26    0.03
   3   1   6    0.17    0.01
  -3   1  -6    0.21    0.03
   4  -1   6    0.43    0.05
   4  -1   6    0.41    0.04
  -4  -1  -6    0.48    0.03
   4  -1   6    0.46    0.03
  -4  -1  -6    0.54    0.04
  -4  -1  -6    0.53    0.05
  -4   1  -6    0.64    0.04
  -4   1  -6    0.53    0.04
  -5  -1  -6    7.62    0.31
   5  -1   6    6.76    0.33
   5  -1   6    7.34    0.32
  -5  -1  -6    7.24    0.34
  -5  -1  -6    7.72    0.35
   5  -1   6    6.89    0.32
  -5   1  -6    7.13    0.33
   5   1   6    7.50    0.32
  -5   1  -6    7.50    0.35
   6  -1   6   39.18    1.46
  -6  -1  -6   30.35    1.60
   6  -1   6   39.46    1.52
   6  -1   6   37.73    1.51
  -6  -1  -6   29.96    1.45
   6  -1   6   32.95    1.49
   6   1   6   37.75    1.53
  -6   1  -6   33.51    1.60
   6   1   6   32.08    1.48
   7  -1   6   20.77    0.85
   7  -1   6   18.42    0.86
   7  -1   6   19.71    0.86
  -7  -1  -6   19.62    0.91
  -7  -1  -6   18.60    0.82
   7  -1   6   20.06    0.83
   7   1   6   20.31    0.85
   7   1   6   20.53    0.87
  -7   1  -6   18.59    0.91
   8  -1   6   11.74    0.60
  -8  -1  -6   13.39    0.65
   8  -1   6   14.02    0.59
  -8  -1  -6   14.13    0.58
   8  -1   6   14.23    0.61
   8  -1   6   12.88    0.61
   8   1   6   14.29    0.60
  -8   1  -6   14.50    0.64
   8   1   6   13.85    0.62
   9  -1   6    9.28    0.41
  -9  -1  -6    9.31    0.39
   9  -1   6    8.46    0.41
   9  -1   6    9.00    0.40
   9   1   6    8.78    0.42
   9   1   6    9.30    0.40
  -9   1  -6    9.28    0.43
  10  -1   6    0.02    0.03
 -10  -1  -6    0.00    0.03
 -10  -1  -6    0.00    0.01
  10  -1   6   -0.05    0.02
  10   1   6    0.00    0.03
 -10   1  -6   -0.01    0.02
  10   1   6   -0.01    0.03
 -10   1  -6   -0.03    0.03
  11  -1   6    2.49    0.13
 -11  -1  -6    2.48    0.12
 -11  -1  -6    2.46    0.15
  11  -1   6    2.67    0.14
  11   1   6    2.59    0.14
 -11   1  -6    2.53    0.13
  11   1   6    2.47    0.15
 -11   1  -6    2.47    0.14
  12  -1   6    9.37    0.43
 -12  -1  -6    9.43    0.41
 -12  -1  -6    9.22    0.47
  12  -1   6    9.87    0.44
 -12   1  -6    9.57    0.42
  12   1   6    9.65    0.43
 -12   1  -6    9.38    0.46
  12   1   6    9.63    0.45
  13  -1   6    1.55    0.11
  13  -1   6    1.56    0.10
 -13  -1  -6    1.52    0.08
 -13  -1  -6    1.53    0.12
 -13   1  -6    1.42    0.09
  13   1   6    1.65    0.10
 -13   1  -6    1.60    0.11
  13   1   6    1.62    0.12
 -14  -1  -6    0.56    0.05
  14  -1   6    0.56    0.07
  14  -1   6    0.61    0.06
 -14  -1  -6    0.42    0.07
  14   1   6    0.46    0.07
 -14   1  -6    0.63    0.06
 -14   1  -6    0.57    0.08
  15  -1   6    0.00    0.04
 -15  -1  -6    0.08    0.06
  15  -1   6    0.07    0.03
  15   1   6    0.01    0.04
 -15   1  -6   -0.01    0.04
  15   1   6    0.03    0.04
 -15   1  -6    0.02    0.03
 -16  -1  -6    0.05    0.06
  16  -1   6    0.09    0.05
 -16   1  -6    0.02    0.03
  16   1   6    0.02    0.04
  16   1   6    0.05    0.04
 -16   1  -6    0.02    0.05
 -17  -1  -6    1.00    0.12
  17  -1   6    0.90    0.10
 -17   1  -6    0.92    0.08
  17   1   6    0.70    0.09
  17   1   6    0.99    0.10
 -17   1  -6    0.88    0.11
 -18  -1  -6    0.38    0.09
  18  -1   6    0.34    0.07
  18   1   6    0.31    0.06
  18   1   6    0.25    0.06
 -18   1  -6    0.35    0.05
 -18   1  -6    0.43    0.08
 -19  -1  -6    0.37    0.09
  19   1   6    0.20    0.06
  19   1   6    0.22    0.06
 -19   1  -6    0.24    0.05
 -19   1  -6    0.18    0.07
 -20  -1  -6   -0.02    0.08
 -20   1  -6   -0.08    0.06
 -21  -1  -6    0.18    0.09
 -21   1  -6    0.31    0.09
 -22  -1  -6    0.35    0.11
 -22   1  -6    0.41    0.09
 -23  -1  -6    0.10    0.09
 -23   1  -6    0.16    0.08
 -26  -2   6    0.25    0.09
 -25  -2   6    0.15    0.08
 -25   2   6    0.23    0.06
 -24  -2   6    0.24    0.08
 -24   2   6    0.18    0.06
 -23  -2   6    1.55    0.16
 -23   2   6    1.54    0.13
 -22  -2   6    1.36    0.11
 -22  -2   6    1.23    0.15
 -22   2   6    1.25    0.11
 -21  -2   6    0.09    0.05
 -21  -2   6    0.01    0.06
  21  -2  -6    0.00    0.05
 -21   2   6   -0.04    0.04
  21   2  -6   -0.02    0.04
 -20  -2   6    1.01    0.10
  20  -2  -6    1.14    0.11
 -20  -2   6    1.09    0.13
 -20   2   6    1.22    0.10
  20   2  -6    0.97    0.10
  19  -2  -6    0.43    0.06
 -19  -2   6    0.39    0.08
 -19  -2   6    0.44    0.06
 -19   2   6    0.37    0.06
  19   2  -6    0.37    0.07
  18  -2  -6    1.11    0.10
 -18  -2   6    0.92    0.09
 -18  -2   6    1.05    0.12
  18   2  -6    1.15    0.10
 -18   2   6    1.02    0.08
 -17  -2   6   -0.01    0.05
  17  -2  -6    0.04    0.02
  17  -2  -6    0.01    0.04
 -17  -2   6    0.04    0.04
 -17   2   6    0.03    0.03
 -17   2   6   -0.01    0.03
  17   2  -6    0.00    0.04
  17   2  -6    0.04    0.03
 -16  -2   6    1.50    0.13
  16  -2  -6    1.73    0.10
 -16  -2   6    1.63    0.10
  16  -2  -6    1.85    0.12
  16   2  -6    1.55    0.11
  16   2  -6    1.50    0.09
 -16   2   6    1.46    0.10
 -16   2   6    1.68    0.10
  15  -2  -6    0.33    0.04
 -15  -2   6    0.42    0.05
  15  -2  -6    0.27    0.05
 -15  -2   6    0.49    0.08
  15   2  -6    0.35    0.06
 -15   2   6    0.44    0.05
  15   2  -6    0.45    0.05
 -15   2   6    0.36    0.05
  14  -2  -6    2.20    0.13
 -14  -2   6    2.12    0.12
  14  -2  -6    2.46    0.12
 -14  -2   6    2.38    0.15
  14   2  -6    2.32    0.14
 -14   2   6    2.24    0.12
 -14   2   6    2.20    0.13
  14   2  -6    2.25    0.12
 -13  -2   6    6.69    0.30
 -13  -2   6    6.76    0.35
  13  -2  -6    6.42    0.32
  13  -2  -6    6.60    0.31
 -13   2   6    6.66    0.30
  13   2  -6    7.20    0.33
 -13   2   6    6.63    0.32
  13   2  -6    6.95    0.30
  12  -2  -6    1.69    0.09
 -12  -2   6    1.69    0.10
 -12  -2   6    1.81    0.12
  12  -2  -6    1.54    0.10
  12   2  -6    1.80    0.11
  12   2  -6    1.80    0.09
 -12   2   6    1.59    0.09
 -12   2   6    1.34    0.09
  11  -2  -6    5.80    0.27
  11  -2  -6    5.90    0.26
 -11  -2   6    5.67    0.26
 -11  -2   6    5.71    0.30
 -11  -2   6    5.33    0.25
  11   2  -6    5.90    0.26
 -11   2   6    6.08    0.26
 -11   2   6    5.81    0.28
  11   2  -6    5.60    0.28
 -10  -2   6    0.04    0.03
  10  -2  -6    0.01    0.02
 -10  -2   6    0.00    0.03
 -10  -2   6    0.00    0.01
  10  -2  -6    0.01    0.02
  10   2  -6    0.02    0.01
 -10   2   6   -0.02    0.02
 -10   2   6    0.00    0.02
  10   2  -6    0.04    0.03
   9  -2  -6    7.30    0.34
  -9  -2   6    7.73    0.33
   9  -2  -6    7.52    0.34
  -9  -2   6    7.78    0.37
  -9  -2   6    7.41    0.33
   9   2  -6    7.31    0.35
  -9   2   6    7.46    0.35
   9   2  -6    7.62    0.33
  -9   2   6    7.57    0.33
   8  -2  -6    0.02    0.02
   8  -2  -6    0.04    0.02
  -8  -2   6    0.01    0.02
  -8  -2   6    0.07    0.03
  -8  -2   6    0.01    0.01
  -8   2   6    0.05    0.01
  -8   2   6    0.05    0.02
   8   2  -6    0.01    0.02
   8   2  -6    0.02    0.01
  -7  -2   6    0.04    0.01
   7  -2  -6    0.05    0.02
   7  -2  -6    0.04    0.02
  -7  -2   6    0.04    0.03
  -7  -2   6    0.04    0.02
  -7   2   6    0.06    0.02
  -7   2   6    0.05    0.01
  -7   2   6    0.07    0.02
   7   2  -6    0.04    0.01
   7   2  -6    0.08    0.03
   6  -2  -6    0.09    0.03
   6  -2  -6    0.06    0.02
  -6  -2   6    0.11    0.04
  -6  -2   6    0.07    0.03
  -6  -2   6    0.08    0.01
  -6   2   6    0.05    0.02
   6   2  -6    0.09    0.03
  -6   2   6    0.07    0.02
  -5  -2   6    2.99    0.12
  -5  -2   6    2.89    0.14
   5  -2  -6    2.88    0.14
  -5  -2   6    2.80    0.16
   5  -2  -6    2.92    0.14
   5   2  -6    2.72    0.14
  -5   2   6    2.88    0.14
  -5   2   6    2.78    0.13
   4  -2  -6   48.89    2.17
  -4  -2   6   54.09    2.09
  -4  -2   6   54.05    2.29
  -4  -2   6   48.90    2.12
   4  -2  -6   44.28    2.13
  -4  -2   6   47.70    2.17
  -4   2   6   48.43    2.17
   4   2  -6   53.39    2.17
  -4   2   6   49.56    2.08
  -3  -2   6   31.70    1.37
   3  -2  -6   27.30    1.30
   3  -2  -6   33.19    1.27
  -3  -2   6   26.44    1.26
  -3  -2   6   32.54    1.30
  -3  -2   6   27.80    1.25
   3  -2  -6   31.36    1.36
   3   2  -6   27.17    1.26
  -3   2   6   28.38    1.24
   3   2  -6   33.26    1.30
  -3   2   6   27.59    1.29
   2  -2  -6   24.03    1.12
  -2  -2   6   28.53    1.08
  -2  -2   6   27.55    1.12
  -2  -2   6   28.01    1.18
   2  -2  -6   28.68    1.17
  -2  -2   6   21.77    1.09
  -2   2   6   22.66    1.07
  -2   2   6   28.28    1.12
  -2   2   6   23.85    1.09
   2   2  -6   24.65    1.11
   2   2  -6   22.78    1.09
  -2   2   6   26.45    1.10
  -1  -2   6   11.91    0.56
  -1  -2   6   12.65    0.56
  -1  -2   6   13.11    0.58
   1  -2  -6   13.36    0.61
   1  -2  -6   13.26    0.58
   1   2  -6   13.05    0.61
  -1   2   6   14.06    0.55
  -1   2   6   13.22    0.57
  -1   2   6   13.05    0.57
  -1   2   6   12.97    0.58
   1   2  -6   13.10    0.56
   1   2  -6   13.75    0.58
   0  -2  -6    8.01    0.37
   0  -2   6    8.48    0.35
   0  -2  -6    7.96    0.38
   0  -2   6    8.51    0.35
   0  -2   6    8.32    0.36
   0   2  -6    7.91    0.35
   0   2  -6    8.30    0.35
   0   2   6    7.36    0.35
   0   2   6    7.62    0.35
   0   2   6    8.03    0.34
   0   2  -6    8.03    0.38
  -1  -2  -6    4.14    0.20
   1  -2   6    3.94    0.18
   1  -2   6    4.04    0.18
   1  -2   6    4.14    0.19
  -1  -2  -6    4.04    0.19
  -1  -2  -6    3.76    0.18
  -1   2  -6    3.87    0.18
  -1   2  -6    4.00    0.18
  -1   2  -6    3.84    0.20
   1   2   6    3.92    0.18
   1   2   6    3.92    0.17
  -2  -2  -6    0.00    0.02
   2  -2   6   -0.01    0.01
  -2  -2  -6    0.01    0.03
   2  -2   6   -0.01    0.03
   2  -2   6    0.02    0.02
  -2   2  -6    0.02    0.01
  -2   2  -6    0.00    0.01
   2   2   6    0.00    0.02
  -2   2  -6   -0.01    0.02
   3  -2   6   60.19    2.21
  -3  -2  -6   49.15    2.42
   3  -2   6   54.75    2.24
   3  -2   6   51.22    2.28
  -3   2  -6   50.32    2.41
  -3   2  -6   52.55    2.28
   3   2   6   50.81    2.24
  -4  -2  -6    0.06    0.03
   4  -2   6    0.01    0.01
   4  -2   6    0.03    0.02
   4  -2   6   -0.04    0.03
  -4  -2  -6    0.03    0.03
  -4   2  -6    0.01    0.01
   4   2   6    0.01    0.02
   5  -2   6   17.92    0.79
   5  -2   6   18.46    0.80
   5  -2   6   18.78    0.80
   5  -2   6   18.93    0.81
  -5  -2  -6   18.58    0.86
   5   2   6   18.62    0.80
  -5   2  -6   18.21    0.86
  -6  -2  -6   73.85    3.38
   6  -2   6   74.78    3.19
   6  -2   6   72.82    3.19
   6  -2   6   74.18    3.09
   6  -2   6   74.83    3.14
   6   2   6   75.11    3.14
  -6   2  -6   70.54    3.38
   6   2   6   74.24    3.21
   7  -2   6    1.17    0.06
   7  -2   6    1.16    0.06
   7  -2   6    1.13    0.08
   7  -2   6    1.32    0.08
  -7  -2  -6    1.40    0.09
  -7   2  -6    1.22    0.08
   7   2   6    1.27    0.09
   7   2   6    1.31    0.07
  -8  -2  -6    0.66    0.07
   8  -2   6    0.77    0.06
   8  -2   6    0.80    0.05
  -8  -2  -6    0.74    0.04
   8  -2   6    0.68    0.06
   8  -2   6    0.71    0.04
   8   2   6    0.75    0.06
   8   2   6    0.73    0.07
  -8   2  -6    0.79    0.06
   9  -2   6    0.71    0.06
   9  -2   6    0.58    0.04
  -9  -2  -6    0.63    0.04
  -9  -2  -6    0.78    0.08
   9  -2   6    0.67    0.04
   9  -2   6    0.75    0.07
   9   2   6    0.68    0.06
   9   2   6    0.71    0.08
  -9   2  -6    0.63    0.06
 -10  -2  -6    4.48    0.24
  10  -2   6    4.63    0.22
  10  -2   6    4.54    0.20
 -10  -2  -6    4.04    0.19
  10  -2   6    4.53    0.21
  10   2   6    4.29    0.23
 -10   2  -6    4.17    0.22
  10   2   6    4.46    0.21
 -11  -2  -6    0.98    0.10
  11  -2   6    1.00    0.06
  11  -2   6    0.98    0.09
 -11   2  -6    0.95    0.08
  11   2   6    0.95    0.09
  11   2   6    0.87    0.07
  12  -2   6    0.10    0.04
  12  -2   6    0.07    0.02
 -12  -2  -6    0.13    0.05
 -12   2  -6    0.11    0.04
  12   2   6    0.09    0.03
 -12   2  -6    0.09    0.04
  12   2   6    0.19    0.05
  13  -2   6    0.06    0.04
 -13  -2  -6    0.05    0.05
 -13   2  -6    0.03    0.03
 -13   2  -6    0.02    0.04
  13   2   6    0.00    0.03
  13   2   6    0.08    0.05
 -14  -2  -6    0.28    0.07
  14  -2   6    0.24    0.05
 -14   2  -6    0.28    0.05
  14   2   6    0.30    0.05
 -14   2  -6    0.13    0.05
  14   2   6    0.22    0.06
  15  -2   6    3.26    0.19
 -15  -2  -6    3.15    0.20
 -15   2  -6    3.17    0.19
  15   2   6    2.85    0.17
  15   2   6    3.31    0.19
 -15   2  -6    3.20    0.17
  16  -2   6    1.65    0.13
 -16  -2  -6    1.43    0.15
  16   2   6    1.47    0.12
 -16   2  -6    1.51    0.12
  16   2   6    1.39    0.11
 -16   2  -6    1.61    0.11
 -17  -2  -6    0.35    0.09
  17  -2   6    0.32    0.07
 -17   2  -6    0.23    0.05
  17   2   6    0.26    0.05
 -17   2  -6    0.24    0.06
  17   2   6    0.25    0.06
 -18  -2  -6    0.20    0.08
 -18   2  -6    0.16    0.05
  18   2   6    0.15    0.05
  18   2   6    0.18    0.06
 -18   2  -6    0.29    0.07
 -19  -2  -6   -0.04    0.07
 -19   2  -6    0.03    0.06
 -19   2  -6    0.02    0.04
  19   2   6   -0.02    0.04
  19   2   6    0.01    0.05
 -20  -2  -6   -0.14    0.07
 -20   2  -6   -0.01    0.04
 -20   2  -6    0.03    0.06
 -21  -2  -6    0.17    0.10
 -21   2  -6    0.16    0.07
 -22  -2  -6   -0.04    0.09
 -22   2  -6   -0.05    0.06
 -23   2  -6    0.02    0.07
 -25  -3   6   -0.03    0.07
 -25   3   6   -0.04    0.06
 -24  -3   6    0.23    0.09
 -24   3   6    0.15    0.06
 -23  -3   6    0.45    0.11
 -23   3   6    0.22    0.06
 -22  -3   6    0.04    0.08
 -22   3   6    0.12    0.06
 -21  -3   6    0.01    0.07
 -21   3   6    0.13    0.06
 -20  -3   6    0.09    0.05
 -20  -3   6    0.15    0.08
 -20   3   6    0.13    0.05
  19  -3  -6    0.04    0.05
 -19  -3   6   -0.03    0.04
 -19  -3   6   -0.01    0.06
 -19   3   6   -0.06    0.04
  19   3  -6    0.02    0.05
  18  -3  -6    2.80    0.18
 -18  -3   6    3.20    0.21
 -18  -3   6    2.82    0.16
  18   3  -6    3.19    0.18
 -18   3   6    2.81    0.16
  17  -3  -6    1.02    0.10
 -17  -3   6    0.93    0.09
 -17  -3   6    0.96    0.12
 -17   3   6    1.06    0.09
  17   3  -6    1.00    0.10
 -16  -3   6    0.59    0.07
 -16  -3   6    0.65    0.09
  16  -3  -6    0.75    0.09
 -16   3   6    0.69    0.07
  16   3  -6    0.84    0.09
 -15  -3   6    0.83    0.07
 -15  -3   6    0.76    0.11
  15  -3  -6    0.73    0.09
 -15   3   6    0.85    0.08
  15   3  -6    0.79    0.09
 -14  -3   6    0.78    0.10
 -14  -3   6    0.77    0.07
  14  -3  -6    0.62    0.08
  14  -3  -6    0.68    0.05
  14   3  -6    0.69    0.08
 -14   3   6    0.79    0.07
 -13  -3   6    2.57    0.14
  13  -3  -6    2.19    0.14
  13  -3  -6    2.61    0.13
 -13  -3   6    2.34    0.16
 -13   3   6    2.54    0.13
 -13   3   6    2.52    0.13
  13   3  -6    2.38    0.15
 -12  -3   6    3.53    0.17
  12  -3  -6    3.40    0.16
  12  -3  -6    3.35    0.18
 -12  -3   6    3.42    0.20
  12   3  -6    3.50    0.19
  12   3  -6    3.42    0.15
 -12   3   6    3.36    0.17
 -12   3   6    3.11    0.17
  11  -3  -6   16.21    0.70
  11  -3  -6   15.93    0.70
 -11  -3   6   16.29    0.69
 -11  -3   6   15.40    0.76
 -11   3   6   15.47    0.68
  11   3  -6   16.41    0.72
 -11   3   6   15.64    0.73
  11   3  -6   15.60    0.68
  10  -3  -6   24.73    1.09
  10  -3  -6   25.08    1.08
 -10  -3   6   25.13    1.17
 -10  -3   6   25.01    1.05
 -10   3   6   24.23    1.14
  10   3  -6   24.87    1.10
 -10   3   6   24.52    1.05
   9  -3  -6    0.33    0.04
  -9  -3   6    0.38    0.05
  -9  -3   6    0.41    0.06
   9  -3  -6    0.48    0.04
   9   3  -6    0.30    0.05
  -9   3   6    0.39    0.04
  -9   3   6    0.38    0.03
   8  -3  -6    0.79    0.05
   8  -3  -6    0.94    0.07
  -8  -3   6    0.76    0.07
  -8  -3   6    0.75    0.08
  -8   3   6    0.74    0.05
  -8   3   6    0.75    0.04
   8   3  -6    0.71    0.07
   7  -3  -6    0.05    0.02
  -7  -3   6    0.01    0.04
   7  -3  -6    0.06    0.03
  -7  -3   6    0.04    0.03
  -7   3   6    0.02    0.01
   7   3  -6    0.06    0.03
  -7   3   6    0.02    0.02
  -6  -3   6    9.65    0.50
   6  -3  -6   10.50    0.46
  -6  -3   6    9.99    0.45
   6  -3  -6   10.63    0.46
  -6   3   6   10.14    0.47
   6   3  -6   10.28    0.46
  -6   3   6   10.52    0.44
  -5  -3   6    2.26    0.14
   5  -3  -6    2.34    0.12
  -5  -3   6    2.24    0.12
   5  -3  -6    2.35    0.12
  -5   3   6    2.25    0.11
   5   3  -6    2.35    0.12
  -5   3   6    2.35    0.11
  -4  -3   6    1.61    0.11
  -4  -3   6    1.56    0.10
   4  -3  -6    1.64    0.09
   4  -3  -6    1.69    0.09
   4   3  -6    1.57    0.09
  -4   3   6    1.69    0.08
  -4   3   6    1.57    0.08
  -3  -3   6    0.07    0.03
   3  -3  -6    0.04    0.02
  -3  -3   6    0.06    0.03
   3  -3  -6    0.06    0.02
   3  -3  -6    0.04    0.02
  -3   3   6    0.03    0.02
   3   3  -6    0.06    0.02
  -2  -3   6   -0.03    0.03
  -2  -3   6   -0.03    0.01
   2  -3  -6    0.00    0.02
  -2  -3   6   -0.03    0.03
  -2  -3   6    0.01    0.01
   2  -3  -6    0.01    0.02
   2   3  -6    0.02    0.02
   2   3  -6    0.00    0.01
  -2   3   6   -0.02    0.01
  -2   3   6   -0.01    0.02
   1  -3  -6    2.37    0.13
   1  -3  -6    2.21    0.13
  -1  -3   6    2.63    0.12
  -1  -3   6    2.50    0.12
  -1  -3   6    2.54    0.13
   1   3  -6    2.63    0.12
   1   3  -6    2.63    0.14
  -1   3   6    2.63    0.12
  -1   3   6    2.43    0.12
   1   3  -6    2.54    0.11
   0  -3  -6    0.21    0.04
   0  -3  -6    0.28    0.04
   0  -3   6    0.20    0.04
   0  -3   6    0.23    0.03
   0  -3   6    0.24    0.03
   0   3   6    0.26    0.02
   0   3  -6    0.19    0.02
   0   3  -6    0.23    0.02
   0   3  -6    0.23    0.04
   0   3   6    0.24    0.03
   1  -3   6    2.29    0.12
   1  -3   6    2.20    0.11
   1  -3   6    2.30    0.11
  -1  -3  -6    2.17    0.13
  -1  -3  -6    2.26    0.12
  -1   3  -6    2.28    0.10
  -1   3  -6    2.16    0.11
   1   3   6    2.37    0.10
  -1   3  -6    2.25    0.13
   1   3   6    2.25    0.11
  -2  -3  -6    0.03    0.03
   2  -3   6    0.02    0.01
   2  -3   6    0.03    0.03
  -2  -3  -6    0.07    0.03
   2  -3   6    0.05    0.02
   2   3   6    0.02    0.02
  -2   3  -6    0.03    0.01
  -2   3  -6    0.02    0.03
   2   3   6    0.05    0.01
  -3  -3  -6    0.16    0.04
   3  -3   6    0.06    0.02
   3  -3   6    0.07    0.03
  -3  -3  -6    0.07    0.03
   3   3   6    0.08    0.01
   3   3   6    0.08    0.02
  -3   3  -6    0.09    0.03
   4  -3   6    0.12    0.03
  -4  -3  -6    0.08    0.03
   4  -3   6    0.09    0.03
  -4   3  -6    0.06    0.03
   4   3   6    0.11    0.02
   4   3   6    0.09    0.04
  -5  -3  -6    2.24    0.13
   5  -3   6    2.14    0.12
   5  -3   6    2.26    0.12
  -5   3  -6    2.11    0.12
   5   3   6    2.18    0.11
   6  -3   6    1.05    0.08
  -6  -3  -6    1.25    0.09
   6  -3   6    1.12    0.08
  -6   3  -6    1.12    0.08
   6   3   6    1.23    0.07
   6   3   6    1.12    0.09
   7  -3   6    0.90    0.08
   7  -3   6    0.97    0.07
  -7  -3  -6    0.88    0.09
   7   3   6    0.83    0.08
   7   3   6    0.97    0.06
  -7   3  -6    0.92    0.07
  -8  -3  -6   49.08    2.35
   8  -3   6   51.94    2.18
   8  -3   6   48.33    2.14
   8   3   6   52.68    2.17
   8   3   6   50.17    2.23
  -8   3  -6   52.79    2.34
   9  -3   6    7.37    0.34
   9  -3   6    7.20    0.35
  -9  -3  -6    7.59    0.38
   9   3   6    7.65    0.37
  -9   3  -6    7.39    0.36
   9   3   6    7.55    0.34
 -10  -3  -6    2.94    0.19
  10  -3   6    3.14    0.17
  10  -3   6    2.94    0.16
  10   3   6    3.07    0.15
  10   3   6    3.22    0.18
 -10   3  -6    3.29    0.17
  11  -3   6    0.16    0.04
  11  -3   6    0.17    0.05
 -11  -3  -6    0.05    0.05
  11   3   6    0.21    0.06
  11   3   6    0.15    0.03
 -11   3  -6    0.20    0.04
  12  -3   6    0.74    0.09
 -12  -3  -6    0.76    0.10
  12   3   6    0.80    0.10
  12   3   6    0.73    0.07
 -12   3  -6    0.77    0.08
 -13  -3  -6    1.55    0.14
  13  -3   6    1.86    0.13
 -13   3  -6    1.50    0.12
  13   3   6    1.88    0.14
 -13   3  -6    1.79    0.11
  13   3   6    1.71    0.11
  14  -3   6    1.63    0.13
 -14  -3  -6    1.51    0.14
 -14   3  -6    1.58    0.12
  14   3   6    1.59    0.10
  14   3   6    1.81    0.13
 -14   3  -6    1.65    0.11
 -15  -3  -6    0.64    0.10
  15  -3   6    0.59    0.08
 -15   3  -6    0.56    0.08
  15   3   6    0.80    0.10
 -15   3  -6    0.76    0.09
  15   3   6    0.68    0.07
  16  -3   6    0.06    0.05
 -16  -3  -6   -0.08    0.07
  16   3   6   -0.01    0.03
 -16   3  -6    0.05    0.05
  16   3   6    0.04    0.05
 -16   3  -6   -0.01    0.05
 -17  -3  -6    0.09    0.08
  17   3   6    0.17    0.06
 -17   3  -6    0.15    0.06
 -17   3  -6    0.12    0.05
 -18  -3  -6    0.13    0.09
 -18   3  -6    0.01    0.05
 -18   3  -6   -0.05    0.05
 -19  -3  -6   -0.14    0.08
 -19   3  -6    0.03    0.05
 -19   3  -6    0.00    0.06
 -20  -3  -6    0.28    0.11
 -20   3  -6    0.19    0.06
 -20   3  -6    0.16    0.07
 -21  -3  -6    0.04    0.10
 -21   3  -6    0.05    0.05
 -21   3  -6   -0.10    0.06
 -22  -3  -6    0.47    0.13
 -22   3  -6    0.46    0.07
 -22   3  -6    0.45    0.09
 -24  -4   6    0.48    0.13
 -23  -4   6    0.15    0.09
 -23   4   6    0.08    0.06
 -22  -4   6    0.26    0.10
 -22   4   6    0.25    0.07
 -21  -4   6    0.11    0.09
 -21   4   6    0.06    0.05
 -20  -4   6    0.08    0.09
 -20   4   6    0.13    0.06
 -19  -4   6    0.02    0.07
 -19   4   6    0.06    0.05
 -18  -4   6    6.08    0.35
  18  -4  -6    5.68    0.30
  18   4  -6    5.70    0.31
 -18   4   6    6.11    0.29
  17  -4  -6    0.89    0.10
 -17  -4   6    1.06    0.14
 -17  -4   6    0.89    0.10
 -17   4   6    0.89    0.09
  17   4  -6    0.88    0.11
 -16  -4   6   -0.01    0.06
  16  -4  -6    0.01    0.04
 -16  -4   6    0.00    0.05
 -16   4   6   -0.03    0.04
  16   4  -6    0.03    0.05
  15  -4  -6    0.34    0.06
 -15  -4   6    0.29    0.05
 -15  -4   6    0.38    0.09
  15   4  -6    0.23    0.06
 -15   4   6    0.31    0.05
 -14  -4   6    0.02    0.06
  14  -4  -6   -0.04    0.04
 -14  -4   6    0.00    0.04
 -14   4   6   -0.05    0.04
  14   4  -6    0.00    0.04
 -13  -4   6    0.00    0.04
  13  -4  -6    0.06    0.04
 -13  -4   6    0.08    0.06
 -13   4   6    0.08    0.04
  13   4  -6    0.08    0.04
 -12  -4   6    0.73    0.10
  12  -4  -6    0.61    0.08
 -12  -4   6    0.78    0.08
  12   4  -6    0.68    0.08
 -12   4   6    0.74    0.07
  11  -4  -6    0.12    0.04
 -11  -4   6    0.21    0.05
 -11  -4   6    0.10    0.06
  11  -4  -6    0.17    0.03
  11   4  -6    0.22    0.05
 -11   4   6    0.16    0.04
 -10  -4   6    5.45    0.29
  10  -4  -6    5.65    0.26
  10  -4  -6    4.76    0.25
 -10  -4   6    5.52    0.26
  10   4  -6    5.65    0.27
 -10   4   6    5.32    0.25
   9  -4  -6    6.50    0.32
  -9  -4   6    6.66    0.36
   9  -4  -6    7.01    0.33
  -9  -4   6    7.19    0.32
  -9   4   6    7.20    0.31
  -9   4   6    6.73    0.32
   9   4  -6    7.07    0.33
  -8  -4   6   10.96    0.54
   8  -4  -6    9.92    0.49
  -8  -4   6   11.08    0.48
   8  -4  -6   11.27    0.49
  -8   4   6   11.21    0.48
  -8   4   6   10.33    0.50
   8   4  -6   11.36    0.50
  -7  -4   6    0.34    0.05
   7  -4  -6    0.30    0.04
   7  -4  -6    0.26    0.04
  -7  -4   6    0.29    0.06
  -7   4   6    0.26    0.04
   7   4  -6    0.30    0.05
  -7   4   6    0.27    0.03
  -6  -4   6   -0.03    0.04
   6  -4  -6   -0.02    0.02
   6  -4  -6   -0.01    0.03
  -6  -4   6    0.01    0.04
  -6   4   6   -0.01    0.02
  -6   4   6   -0.01    0.03
   6   4  -6   -0.01    0.03
   5  -4  -6    4.23    0.20
   5  -4  -6    4.17    0.20
  -5  -4   6    3.97    0.20
  -5  -4   6    4.02    0.23
  -5   4   6    4.01    0.20
  -5   4   6    3.92    0.19
   4  -4  -6    1.54    0.09
   4  -4  -6    1.55    0.09
  -4  -4   6    1.48    0.11
  -4  -4   6    1.59    0.10
  -4   4   6    1.50    0.09
   4   4  -6    1.43    0.09
  -4   4   6    1.49    0.08
  -3  -4   6    0.12    0.04
   3  -4  -6    0.00    0.02
   3  -4  -6    0.03    0.03
   3  -4  -6    0.06    0.03
  -3  -4   6    0.12    0.04
  -3   4   6    0.02    0.02
   3   4  -6    0.05    0.02
   2  -4  -6    1.24    0.08
  -2  -4   6    1.10    0.06
   2  -4  -6    1.10    0.08
  -2  -4   6    1.10    0.09
   2   4  -6    1.04    0.07
  -2   4   6    1.19    0.07
  -2   4   6    1.16    0.07
   2   4  -6    1.10    0.05
   1  -4  -6    0.34    0.04
  -1  -4   6    0.25    0.03
   1  -4  -6    0.27    0.04
  -1  -4   6    0.26    0.03
  -1  -4   6    0.33    0.05
   1   4  -6    0.31    0.03
   1   4  -6    0.22    0.05
   1   4  -6    0.24    0.02
   0  -4  -6    0.26    0.04
   0  -4   6    0.31    0.03
   0  -4  -6    0.18    0.04
   0  -4   6    0.32    0.05
   0  -4   6    0.31    0.03
   0   4   6    0.22    0.03
   0   4  -6    0.27    0.03
   0   4  -6    0.28    0.05
   0   4  -6    0.34    0.03
   1  -4   6   19.31    0.83
  -1  -4  -6   19.54    0.86
  -1  -4  -6   19.23    0.90
   1  -4   6   19.28    0.83
  -1   4  -6   18.97    0.84
   1   4   6   19.50    0.83
  -1   4  -6   18.52    0.90
   2  -4   6    0.98    0.06
   2  -4   6    1.02    0.09
  -2  -4  -6    0.92    0.08
  -2   4  -6    0.88    0.08
  -2   4  -6    0.92    0.05
  -2   4  -6    0.93    0.05
   2   4   6    0.87    0.06
   2   4   6    0.85    0.08
   3  -4   6    2.03    0.12
  -3  -4  -6    1.93    0.13
   3  -4   6    1.92    0.11
  -3   4  -6    1.98    0.12
   3   4   6    2.12    0.10
   3   4   6    2.09    0.13
   4  -4   6    0.56    0.05
  -4  -4  -6    0.52    0.07
   4  -4   6    0.49    0.06
  -4   4  -6    0.59    0.07
   4   4   6    0.58    0.05
   4   4   6    0.45    0.06
  -5  -4  -6    0.16    0.05
   5  -4   6    0.10    0.04
   5  -4   6    0.14    0.03
   5   4   6    0.09    0.04
   5   4   6    0.16    0.03
  -5   4  -6    0.17    0.04
   6  -4   6    0.29    0.04
   6  -4   6    0.24    0.05
  -6  -4  -6    0.35    0.06
  -6   4  -6    0.24    0.05
   6   4   6    0.28    0.03
   6   4   6    0.34    0.06
  -7  -4  -6    5.63    0.29
   7  -4   6    5.40    0.26
   7  -4   6    5.54    0.26
  -7   4  -6    5.63    0.28
   7   4   6    5.40    0.28
   7   4   6    5.51    0.25
   8  -4   6    9.55    0.44
  -8  -4  -6    9.99    0.48
   8  -4   6    9.64    0.44
   8   4   6    9.32    0.42
   8   4   6    9.46    0.46
  -8   4  -6    9.75    0.46
   9  -4   6    0.56    0.07
   9  -4   6    0.84    0.08
  -9  -4  -6    0.68    0.09
   9   4   6    0.62    0.06
   9   4   6    0.57    0.08
  -9   4  -6    0.74    0.07
  10  -4   6   12.90    0.55
  10  -4   6   13.23    0.56
 -10  -4  -6   12.73    0.61
  10   4   6   12.54    0.59
 -10   4  -6   10.51    0.59
  10   4   6   12.47    0.54
  11  -4   6    0.76    0.08
 -11  -4  -6    0.78    0.11
  11  -4   6    0.77    0.09
  11   4   6    0.80    0.10
  11   4   6    0.61    0.06
 -11   4  -6    0.79    0.08
  12  -4   6    0.06    0.04
 -12  -4  -6    0.07    0.06
  12  -4   6    0.13    0.05
 -12   4  -6    0.09    0.04
  12   4   6   -0.03    0.05
  12   4   6    0.04    0.03
 -13  -4  -6    0.50    0.09
  13  -4   6    0.48    0.07
  13   4   6    0.60    0.08
 -13   4  -6    0.45    0.06
  14  -4   6    0.24    0.06
 -14  -4  -6    0.26    0.09
 -14   4  -6    0.19    0.06
  14   4   6    0.17    0.06
 -14   4  -6    0.18    0.05
 -15  -4  -6    0.11    0.08
  15  -4   6    0.11    0.06
 -15   4  -6    0.16    0.06
 -15   4  -6    0.25    0.06
  15   4   6    0.15    0.06
 -16  -4  -6    0.41    0.10
 -16   4  -6    0.29    0.07
 -16   4  -6    0.25    0.06
 -17  -4  -6    0.01    0.09
 -17   4  -6    0.00    0.05
 -17   4  -6   -0.04    0.05
 -18  -4  -6   -0.13    0.08
 -18   4  -6   -0.04    0.05
 -18   4  -6   -0.10    0.05
 -19  -4  -6    0.24    0.11
 -19   4  -6    0.24    0.07
 -19   4  -6    0.24    0.06
 -20  -4  -6    0.24    0.11
 -20   4  -6    0.11    0.07
 -20   4  -6    0.13    0.06
 -21   4  -6    0.12    0.06
 -22  -5   6    0.02    0.09
 -22   5   6    0.00    0.06
 -21  -5   6    0.45    0.12
 -21   5   6    0.62    0.08
 -20  -5   6    4.15    0.28
 -20   5   6    3.37    0.21
 -19  -5   6    1.36    0.18
 -19   5   6    1.05    0.12
 -18  -5   6    1.06    0.15
 -18   5   6    0.93    0.11
 -17  -5   6    0.06    0.08
 -17   5   6    0.09    0.06
  16  -5  -6    0.09    0.05
 -16  -5   6    0.18    0.09
  16   5  -6    0.08    0.06
 -16   5   6    0.05    0.05
 -15  -5   6    0.55    0.10
  15  -5  -6    0.49    0.07
 -15  -5   6    0.39    0.07
 -15   5   6    0.48    0.07
  15   5  -6    0.39    0.07
  14  -5  -6    0.03    0.04
 -14  -5   6    0.06    0.05
 -14  -5   6    0.01    0.07
 -14   5   6    0.04    0.04
  14   5  -6    0.13    0.05
 -13  -5   6    1.16    0.10
 -13  -5   6    1.26    0.13
  13  -5  -6    1.26    0.10
  13   5  -6    1.24    0.11
 -13   5   6    1.15    0.10
  12  -5  -6    0.13    0.05
 -12  -5   6    0.16    0.07
 -12  -5   6    0.10    0.05
  12   5  -6    0.12    0.05
 -12   5   6    0.21    0.05
  11  -5  -6   -0.03    0.04
 -11  -5   6    0.04    0.06
 -11  -5   6    0.04    0.05
  11   5  -6    0.06    0.04
 -11   5   6   -0.02    0.04
 -10  -5   6    0.59    0.07
 -10  -5   6    0.31    0.08
  10  -5  -6    0.51    0.06
  10   5  -6    0.52    0.07
 -10   5   6    0.57    0.06
  -9  -5   6    2.26    0.16
   9  -5  -6    1.99    0.13
  -9  -5   6    2.19    0.14
   9   5  -6    2.13    0.13
  -9   5   6    2.07    0.12
   8  -5  -6    1.26    0.10
  -8  -5   6    1.41    0.11
  -8  -5   6    1.27    0.13
  -8   5   6    1.44    0.09
   8   5  -6    1.34    0.10
  -7  -5   6    1.88    0.12
   7  -5  -6    1.77    0.10
   7  -5  -6    1.66    0.11
  -7  -5   6    1.69    0.14
   7   5  -6    1.77    0.11
   6  -5  -6    3.01    0.16
  -6  -5   6    2.92    0.16
   6  -5  -6    2.83    0.15
  -6  -5   6    2.98    0.19
  -6   5   6    2.85    0.15
   6   5  -6    2.97    0.16
  -6   5   6    2.69    0.15
  -5  -5   6    0.14    0.05
  -5  -5   6    0.05    0.06
   5  -5  -6    0.07    0.03
   5  -5  -6    0.13    0.04
  -5   5   6    0.09    0.03
   5   5  -6    0.08    0.03
  -5   5   6    0.12    0.03
   4  -5  -6    0.10    0.03
  -4  -5   6    0.09    0.05
   4  -5  -6    0.08    0.03
  -4  -5   6    0.06    0.05
  -4   5   6    0.07    0.03
  -4   5   6    0.17    0.03
   4   5  -6    0.08    0.03
   3  -5  -6    0.00    0.03
  -3  -5   6   -0.07    0.04
  -3  -5   6    0.04    0.05
  -3   5   6   -0.06    0.02
  -3   5   6    0.01    0.03
   3   5  -6    0.00    0.02
  -2  -5   6   19.42    0.81
   2  -5  -6   19.02    0.88
   2   5  -6   18.80    0.83
  -2   5   6   18.67    0.81
   2   5  -6   17.70    0.89
  -1  -5   6   41.07    1.76
  -1  -5   6   42.39    1.75
   1  -5  -6   40.18    1.90
   1   5  -6   41.17    1.91
   1   5  -6   40.79    1.80
  -1   5   6   41.64    1.81
  -1   5   6   41.47    1.76
   0  -5   6    2.06    0.11
   0  -5   6    2.05    0.13
   0  -5  -6    2.12    0.13
   0  -5  -6    2.24    0.11
   0   5   6    2.12    0.13
   0   5  -6    2.12    0.11
   0   5  -6    2.05    0.14
   0   5   6    2.04    0.11
   1  -5   6    0.14    0.05
  -1  -5  -6    0.11    0.03
   1  -5   6    0.13    0.03
  -1  -5  -6    0.16    0.05
   1   5   6    0.12    0.03
   1   5   6    0.12    0.04
  -1   5  -6    0.21    0.05
  -1   5  -6    0.20    0.03
   2  -5   6    1.31    0.08
  -2  -5  -6    1.14    0.07
  -2  -5  -6    1.25    0.10
   2  -5   6    1.38    0.10
   2   5   6    1.31    0.10
   2   5   6    1.26    0.08
  -2   5  -6    1.52    0.11
  -3  -5  -6    3.15    0.19
   3  -5   6    3.06    0.16
   3  -5   6    3.14    0.17
  -3   5  -6    3.09    0.18
   3   5   6    3.32    0.15
   3   5   6    2.95    0.18
   4  -5   6    1.00    0.07
   4  -5   6    0.97    0.10
  -4  -5  -6    1.01    0.10
   4   5   6    0.98    0.09
  -4   5  -6    1.12    0.09
   4   5   6    0.90    0.06
   5  -5   6    1.50    0.10
  -5  -5  -6    1.54    0.12
   5  -5   6    1.59    0.12
  -5   5  -6    1.63    0.11
   5   5   6    1.56    0.09
   5   5   6    1.39    0.12
   6  -5   6    0.33    0.06
   6  -5   6    0.34    0.05
  -6  -5  -6    0.41    0.07
   6   5   6    0.31    0.04
   6   5   6    0.38    0.07
  -6   5  -6    0.31    0.05
   7  -5   6    0.08    0.04
  -7  -5  -6    0.10    0.06
   7  -5   6    0.14    0.05
   7   5   6    0.07    0.05
  -7   5  -6    0.10    0.04
   7   5   6    0.08    0.03
  -8  -5  -6   -0.02    0.05
   8  -5   6    0.03    0.05
   8  -5   6    0.03    0.04
   8   5   6    0.06    0.05
  -8   5  -6    0.06    0.04
  -9  -5  -6    0.42    0.08
   9  -5   6    0.28    0.05
   9  -5   6    0.37    0.07
   9   5   6    0.38    0.07
  -9   5  -6    0.28    0.05
  10  -5   6   -0.02    0.05
 -10  -5  -6    0.00    0.06
  10  -5   6    0.06    0.04
 -10   5  -6    0.00    0.04
  10   5   6   -0.03    0.05
  11  -5   6    0.14    0.05
  11  -5   6    0.32    0.06
 -11  -5  -6    0.30    0.09
  11   5   6    0.16    0.06
 -11   5  -6    0.21    0.05
  12  -5   6    0.02    0.05
  12  -5   6    0.03    0.06
 -12  -5  -6    0.05    0.08
 -12   5  -6   -0.04    0.04
  12   5   6    0.05    0.06
  13  -5   6    0.52    0.08
 -13  -5  -6    0.60    0.11
  13   5   6    0.59    0.09
 -13   5  -6    0.49    0.07
 -14  -5  -6    1.65    0.19
  14  -5   6    1.35    0.13
 -14   5  -6    1.54    0.12
 -14   5  -6    1.42    0.13
 -15  -5  -6   -0.08    0.09
 -15   5  -6   -0.03    0.05
 -15   5  -6   -0.02    0.06
 -16  -5  -6    1.13    0.16
 -16   5  -6    0.88    0.11
 -16   5  -6    1.09    0.12
 -17  -5  -6    2.24    0.23
 -17   5  -6    1.87    0.15
 -17   5  -6    1.47    0.14
 -18  -5  -6    0.56    0.14
 -18   5  -6    0.32    0.08
 -19  -5  -6   -0.10    0.09
 -19   5  -6    0.02    0.06
 -20  -6   6    0.78    0.15
 -20   6   6    1.04    0.12
 -19  -6   6   -0.06    0.08
 -19   6   6    0.00    0.06
 -18  -6   6    0.28    0.11
 -18   6   6    0.33    0.07
 -17  -6   6    0.05    0.09
 -17   6   6   -0.04    0.05
 -16  -6   6    0.11    0.09
 -16   6   6    0.12    0.06
 -15  -6   6    0.25    0.10
 -15   6   6    0.14    0.06
  14  -6  -6    0.00    0.04
 -14  -6   6    0.04    0.08
 -14   6   6    0.06    0.05
  14   6  -6    0.03    0.05
 -13  -6   6    2.29    0.20
  13  -6  -6    2.38    0.16
 -13   6   6    2.35    0.15
  13   6  -6    2.30    0.16
  12  -6  -6    0.36    0.06
 -12  -6   6    0.51    0.07
 -12  -6   6    0.50    0.10
  12   6  -6    0.49    0.07
 -12   6   6    0.53    0.07
 -11  -6   6    0.22    0.08
  11  -6  -6    0.08    0.04
 -11  -6   6    0.03    0.05
 -11   6   6    0.09    0.05
  11   6  -6    0.12    0.05
 -10  -6   6    0.07    0.07
 -10  -6   6    0.08    0.05
  10  -6  -6    0.15    0.04
 -10   6   6    0.08    0.05
  10   6  -6    0.13    0.05
  -9  -6   6   -0.02    0.05
  -9  -6   6    0.04    0.07
   9  -6  -6    0.03    0.04
   9   6  -6    0.04    0.04
  -9   6   6    0.08    0.04
  -8  -6   6    1.69    0.15
  -8  -6   6    1.52    0.12
   8  -6  -6    1.42    0.11
  -8   6   6    1.55    0.11
   8   6  -6    1.52    0.11
   7  -6  -6    0.93    0.08
  -7  -6   6    0.78    0.10
  -7  -6   6    0.78    0.10
   7   6  -6    0.75    0.08
  -7   6   6    0.98    0.08
   6  -6  -6    0.12    0.04
  -6  -6   6    0.10    0.05
  -6  -6   6    0.09    0.07
  -6   6   6    0.12    0.04
   6   6  -6    0.20    0.04
  -5  -6   6    0.05    0.06
  -5  -6   6    0.05    0.05
  -5   6   6    0.08    0.04
   5   6  -6    0.01    0.03
  -4  -6   6    1.70    0.13
  -4  -6   6    1.83    0.15
  -4   6   6    1.75    0.11
  -4   6   6    1.73    0.11
  -4   6   6    1.72    0.11
   4   6  -6    1.70    0.11
  -3  -6   6    5.35    0.27
   3   6  -6    5.21    0.25
  -3   6   6    4.97    0.25
  -3   6   6    5.10    0.27
   3   6  -6    5.42    0.29
  -3   6   6    5.31    0.24
  -3   6   6    5.30    0.26
  -2  -6   6    0.11    0.06
  -2   6   6    0.06    0.03
   2   6  -6    0.23    0.07
  -2   6   6    0.06    0.03
  -2   6   6    0.13    0.03
  -1  -6   6    5.15    0.26
   1  -6  -6    5.25    0.27
   1   6  -6    5.27    0.28
  -1   6   6    5.20    0.24
  -1   6   6    5.02    0.26
   0  -6   6    0.26    0.06
   0  -6  -6    0.15    0.05
   0   6  -6    0.11    0.06
   0   6   6    0.12    0.04
   0   6   6    0.17    0.03
  -1  -6  -6    0.66    0.09
   1  -6   6    0.63    0.08
   1   6   6    0.71    0.06
   1   6   6    0.48    0.07
  -1   6  -6    0.68    0.09
  -2  -6  -6    0.09    0.05
   2  -6   6    0.07    0.05
   2   6   6   -0.05    0.02
   2   6   6    0.01    0.04
  -2   6  -6    0.01    0.05
   3  -6   6    0.49    0.08
  -3  -6  -6    0.70    0.09
  -3   6  -6    0.58    0.07
   3   6   6    0.67    0.09
   4  -6   6    0.21    0.07
   4  -6   6    0.16    0.04
  -4  -6  -6    0.10    0.06
   4   6   6    0.19    0.05
  -4   6  -6    0.24    0.06
   5  -6   6    1.22    0.09
   5  -6   6    1.05    0.11
  -5  -6  -6    1.26    0.13
   5   6   6    1.47    0.12
  -5   6  -6    1.28    0.11
   6  -6   6    0.53    0.07
   6  -6   6    0.45    0.07
  -6  -6  -6    0.81    0.10
   6   6   6    0.57    0.08
  -6   6  -6    0.60    0.07
   7  -6   6    0.07    0.06
  -7  -6  -6    0.21    0.07
   7  -6   6    0.09    0.04
  -7   6  -6    0.18    0.05
   7   6   6    0.12    0.06
  -8  -6  -6    0.06    0.07
   8  -6   6    0.06    0.04
   8  -6   6    0.13    0.07
   8   6   6    0.08    0.05
  -8   6  -6    0.07    0.05
   9  -6   6    0.01    0.04
  -9  -6  -6    0.02    0.07
   9  -6   6    0.04    0.06
  -9   6  -6   -0.02    0.04
   9   6   6    0.04    0.05
  10  -6   6    0.76    0.10
 -10  -6  -6    1.01    0.13
  10  -6   6    0.77    0.09
 -10   6  -6    0.79    0.09
  10   6   6    0.83    0.11
  11  -6   6    0.14    0.05
 -11  -6  -6    0.31    0.10
  11  -6   6    0.14    0.07
 -11   6  -6    0.16    0.06
  11   6   6    0.10    0.06
  12  -6   6    2.86    0.18
 -12  -6  -6    2.65    0.23
  12  -6   6    2.41    0.17
 -12   6  -6    2.62    0.17
 -13  -6  -6    1.02    0.15
 -13   6  -6    0.73    0.10
 -14  -6  -6    2.00    0.22
 -14   6  -6    1.87    0.15
 -14   6  -6    1.90    0.16
 -15  -6  -6    0.85    0.15
 -15   6  -6    0.75    0.10
 -16  -6  -6    1.19    0.17
 -16   6  -6    1.17    0.14
 -17  -6  -6    0.26    0.11
 -17   6  -6    0.19    0.07
 -18   7   6    0.00    0.06
 -17  -7   6    0.09    0.10
 -17   7   6   -0.05    0.06
 -16  -7   6    0.29    0.11
 -16   7   6    0.15    0.06
 -15  -7   6   -0.06    0.09
 -15   7   6    0.03    0.06
 -14  -7   6    0.00    0.09
 -14   7   6    0.05    0.05
 -13  -7   6    0.35    0.11
 -13   7   6    0.23    0.06
 -12  -7   6   -0.03    0.09
 -12   7   6    0.10    0.06
  11  -7  -6    2.63    0.18
 -11  -7   6    3.13    0.24
  11   7  -6    2.94    0.19
 -11   7   6    3.02    0.18
 -10  -7   6    1.00    0.13
  10  -7  -6    0.72    0.09
  10   7  -6    0.72    0.10
 -10   7   6    0.75    0.09
  -9  -7   6    0.04    0.08
  -9  -7   6    0.05    0.06
   9  -7  -6    0.03    0.04
   9   7  -6    0.06    0.05
  -9   7   6    0.06    0.05
  -8  -7   6    0.16    0.06
   8  -7  -6    0.21    0.05
  -8  -7   6    0.28    0.09
  -8   7   6    0.26    0.06
   8   7  -6    0.26    0.06
  -7  -7   6   -0.04    0.06
  -7  -7   6   -0.02    0.08
  -7   7   6    0.01    0.04
  -6  -7   6    1.37    0.13
  -6  -7   6    1.73    0.16
  -6   7   6    1.44    0.11
  -6   7   6    1.56    0.10
  -5  -7   6   -0.05    0.06
  -5   7   6    0.06    0.03
  -5   7   6    0.00    0.04
  -4  -7   6    0.10    0.06
   4   7  -6    0.23    0.09
  -4   7   6    0.14    0.04
  -3  -7   6   -0.09    0.05
   3   7  -6    0.06    0.08
  -3   7   6    0.03    0.04
  -2  -7   6    0.33    0.07
   2   7  -6    0.39    0.09
  -1  -7   6    3.05    0.19
   1   7  -6    3.25    0.21
   0  -7   6   -0.01    0.06
   0  -7  -6   -0.01    0.05
   0   7  -6    0.05    0.06
   1  -7   6    0.09    0.07
  -1  -7  -6    0.00    0.05
   1   7   6   -0.02    0.03
  -1   7  -6    0.07    0.06
[truncated: 738,662 more chars]
