# Supplementary material for: Pyrazinacenes exhibit on-surface oxidation-state-dependent conformational and self-assembly behaviours
Source: Commun Chem. 2021 Mar 10;4:29. doi: 10.1038/s42004-021-00470-w (PMC9814942; doi:10.1038/s42004-021-00470-w)
Supplement: Supplementary file 4 — Supplementary Data 2 [file 42004_2021_470_MOESM4_ESM.txt]

1 (in vacuum)
68
  C  -10.521889   -0.662864    0.283014
  C  -10.539069    0.634093   -0.057601
  N   -9.456777    1.262887   -0.253645
  C   -8.356191    0.648433   -0.131541
  C   -8.339056   -0.658781    0.206303
  N   -9.423367   -1.282234    0.404619
  N   -7.234090    1.216743   -0.315580
  C   -6.097313    0.657649   -0.210164
  C   -6.080295   -0.650384    0.124515
  N   -7.202331   -1.218165    0.310564
  N   -5.012917    1.281158   -0.407913
  C   -3.914405    0.661760   -0.286279
  C   -3.897696   -0.638633    0.040984
  N   -4.979828   -1.265744    0.243210
  N   -2.820291    1.253890   -0.505657
  C   -1.697300    0.658696   -0.441586
  C   -1.675178   -0.620658    0.028761
  N   -2.786165   -1.223147    0.177708
  C   -0.605775   -1.365307    0.426074
  C   -0.666315    1.410143   -0.919469
  C    0.561254   -0.811752    0.822637
  C    1.612589   -1.532040    1.244907
  C    1.528102   -2.866212    1.316207
  C    0.369446   -3.450816    0.986863
  C   -0.670323   -2.709571    0.570923
  C   -0.750486    2.753900   -1.058810
  C    0.249315    3.501612   -1.553656
  C    1.382859    2.924322   -1.971415
  C    1.481255    1.590764   -1.906729
  C    0.470275    0.863920   -1.404695
  N  -11.617813   -1.269070    0.448025
  C  -12.744063   -0.698171    0.289560
  C  -12.757056    0.649497    0.084446
  N  -11.648989    1.230457   -0.148216
  C  -13.791106   -1.569656    0.301586
  C  -13.810727    1.511173    0.141414
  C  -13.693748   -2.815007    0.822922
  C  -14.710873   -3.691899    0.816133
  C  -15.878488   -3.369007    0.245935
  C  -15.994709   -2.168333   -0.334682
  C  -14.965606   -1.306454   -0.312333
  C  -14.940245    1.237280    0.830471
  C  -15.973917    2.089332    0.919594
  C  -15.907168    3.290616    0.332472
  C  -14.782122    3.624324   -0.312210
  C  -13.759285    2.757128   -0.385032
  H   -7.247367    2.233227   -0.577184
  H   -7.189134   -2.234749    0.571768
  H    0.685393    0.280599    0.894802
  H    2.538610   -1.026963    1.568688
  H    2.381541   -3.466909    1.671195
  H    0.274161   -4.547584    1.062902
  H   -1.576358   -3.285382    0.315696
  H   -1.637925    3.323948   -0.734616
  H    0.141292    4.597682   -1.622270
  H    2.202368    3.530314   -2.391413
  H    2.382734    1.091502   -2.301056
  H    0.595412   -0.227642   -1.486421
  H  -12.777851   -3.172500    1.323858
  H  -14.589322   -4.686621    1.278173
  H  -16.713253   -4.088657    0.224502
  H  -16.928005   -1.906293   -0.861668
  H  -15.113900   -0.387909   -0.902375
  H  -15.041203    0.317605    1.428689
  H  -16.868557    1.818721    1.505961
  H  -16.745771    4.002151    0.407711
  H  -14.700359    4.619828   -0.781288
  H  -12.881403    3.123021   -0.944529
