# Supplementary material for: Pyrazinacenes exhibit on-surface oxidation-state-dependent conformational and self-assembly behaviours
Source: Commun Chem. 2021 Mar 10;4:29. doi: 10.1038/s42004-021-00470-w (PMC9814942; doi:10.1038/s42004-021-00470-w)
Supplement: Supplementary file 5 — Supplementary Data 3 [file 42004_2021_470_MOESM5_ESM.txt]

1-ox (in vacuum)
66
  C   -3.736014    1.166303   -0.056856
  C   -3.530842   -0.148503    0.108810
  N   -4.510528   -0.948383    0.185388
  C   -5.689436   -0.490745    0.096844
  C   -5.895654    0.831009   -0.075176
  N   -4.912443    1.627794   -0.149180
  N   -6.672800   -1.286752    0.173670
  C   -7.851677   -0.829500    0.086097
  C   -8.057756    0.491729   -0.090030
  N   -7.074450    1.287934   -0.165464
  N   -8.834969   -1.625787    0.164532
  C  -10.011566   -1.163634    0.077809
  C  -10.216281    0.149283   -0.102758
  N   -9.236648    0.949191   -0.179553
  N  -11.007495   -1.939266    0.127073
  C  -12.203536   -1.523938   -0.001281
  C  -12.413966   -0.177599   -0.041138
  N  -11.401163    0.583499   -0.161129
  C  -13.585205    0.507082    0.082907
  C  -13.108988   -2.533388   -0.132480
  C  -14.672502   -0.013100    0.693483
  C  -15.822948    0.661031    0.849828
  C  -15.926390    1.923424    0.416344
  C  -14.853196    2.495991   -0.143255
  C  -13.711406    1.803431   -0.285484
  C  -12.835731   -3.806692    0.236686
  C  -13.710583   -4.814729    0.088086
  C  -14.903778   -4.596756   -0.478944
  C  -15.188004   -3.362703   -0.913213
  C  -14.299351   -2.369587   -0.750462
  N   -2.738871    1.935909   -0.153178
  C   -1.540586    1.509459   -0.111771
  C   -1.337054    0.197688    0.198586
  N   -2.347390   -0.575720    0.221995
  C   -0.623174    2.459568   -0.445842
  C   -0.178137   -0.426229    0.550255
  C   -0.906648    3.782955   -0.422791
  C   -0.018737    4.726989   -0.774870
  C    1.200423    4.381284   -1.207187
  C    1.498347    3.079594   -1.302591
  C    0.596026    2.153465   -0.941322
  C   -0.041682   -1.772700    0.526095
  C    1.086788   -2.399944    0.895832
  C    2.133698   -1.698262    1.347874
  C    2.016546   -0.368162    1.444455
  C    0.880036    0.237629    1.065245
  H  -14.644941   -1.005414    1.171363
  H  -16.676689    0.191308    1.367413
  H  -16.862699    2.489995    0.548702
  H  -14.913058    3.543814   -0.484142
  H  -12.888638    2.360948   -0.764862
  H  -11.885134   -4.086715    0.722036
  H  -13.449822   -5.831066    0.429933
  H  -15.621597   -5.422030   -0.616480
  H  -16.141204   -3.175754   -1.436604
  H  -14.573309   -1.415846   -1.229192
  H   -1.878948    4.169739   -0.072590
  H   -0.289912    5.794892   -0.713030
  H    1.929752    5.150193   -1.510638
  H    2.475773    2.773301   -1.712817
  H    0.887658    1.111825   -1.150571
  H   -0.842483   -2.438051    0.160587
  H    1.157166   -3.499384    0.832436
  H    3.058303   -2.207326    1.665963
  H    2.845845    0.221987    1.870385
  H    0.834710    1.317961    1.276525
