# Supplementary material for: Pyrazinacenes exhibit on-surface oxidation-state-dependent conformational and self-assembly behaviours
Source: Commun Chem. 2021 Mar 10;4:29. doi: 10.1038/s42004-021-00470-w (PMC9814942; doi:10.1038/s42004-021-00470-w)
Supplement: Supplementary file 6 — Supplementary Data 4 [file 42004_2021_470_MOESM6_ESM.txt]

1-ox2 (in vacuum)
62
  C  -13.410740    1.157090    0.352922
  C  -13.584035   -0.175141    0.305231
  N  -12.586018   -0.949343    0.203741
  C  -11.421083   -0.452950    0.146051
  C  -11.247222    0.883543    0.193806
  N  -12.247166    1.655767    0.296904
  N  -10.421058   -1.224675    0.041697
  C   -9.256212   -0.728708   -0.018977
  C   -9.082338    0.607788    0.028641
  N  -10.082267    1.379406    0.134641
  N   -8.256520   -1.500684   -0.126133
  C   -7.093415   -1.001733   -0.189448
  C   -6.920125    0.330521   -0.142031
  N   -7.917681    1.104356   -0.033415
  N   -6.086483   -1.759699   -0.299122
  C   -4.913152   -1.280709   -0.366255
  C   -4.739442    0.054786   -0.318598
  N   -5.751969    0.811756   -0.207472
  C   -3.496854    0.578963   -0.389362
  C   -3.845069   -2.098550   -0.485015
  C   -2.421506   -0.235301   -0.508748
  C   -1.206974    0.354224   -0.574982
  C   -1.037476    1.683329   -0.527482
  C   -2.105634    2.477281   -0.409436
  C   -3.320054    1.917075   -0.341939
  C   -4.016368   -3.437319   -0.533392
  C   -2.984825   -4.283024   -0.651247
  C   -1.748260   -3.782004   -0.722958
  C   -1.572177   -2.453761   -0.675389
  C   -2.596353   -1.579690   -0.556792
  N  -14.418352    1.915415    0.453407
  C  -15.592434    1.436851    0.508814
  C  -15.766139    0.101382    0.461045
  N  -14.752780   -0.656083    0.361360
  C  -16.661426    2.255318    0.614139
  C  -17.009671   -0.422098    0.518588
  C  -16.490000    3.594090    0.661716
  C  -17.522497    4.440464    0.765227
  C  -18.760094    3.940215    0.823143
  C  -18.936276    2.611942    0.776446
  C  -17.911157    1.737164    0.672014
  C  -18.086010    0.392772    0.624074
  C  -19.301516   -0.196140    0.676325
  C  -19.470919   -1.525251    0.628514
  C  -18.401747   -2.319794    0.524521
  C  -17.186396   -1.760183    0.470840
  H   -0.265626   -0.205002   -0.672717
  H   -0.028383    2.125933   -0.584740
  H   -1.983944    3.572710   -0.368915
  H   -4.160580    2.624434   -0.245394
  H   -5.010603   -3.911410   -0.479222
  H   -3.147443   -5.373233   -0.688992
  H   -0.885272   -4.462592   -0.820423
  H   -0.518383   -2.148056   -0.742201
  H  -15.495012    4.067635    0.618185
  H  -17.359727    5.530644    0.802272
  H  -19.623895    4.621393    0.908488
  H  -19.990986    2.306874    0.831023
  H  -20.243751    0.363669    0.761607
  H  -20.480805   -1.967400    0.673972
  H  -18.523262   -3.415221    0.483920
  H  -16.345051   -2.467957    0.385186
