# Supplementary material for: Pyrazinacenes exhibit on-surface oxidation-state-dependent conformational and self-assembly behaviours
Source: Commun Chem. 2021 Mar 10;4:29. doi: 10.1038/s42004-021-00470-w (PMC9814942; doi:10.1038/s42004-021-00470-w)
Supplement: Supplementary file 7 — Supplementary Data 5 [file 42004_2021_470_MOESM7_ESM.txt]

2 (in vacuum)
64
C       3.405413    5.415034    2.715622
C       2.690278    6.634415    2.930970
N       3.323036    7.807724    2.933446
C       4.659094    7.803243    2.835255
C       5.381849    6.572874    2.769808
N       4.738051    5.403250    2.685318
N       5.308394    9.005297    2.847243
C       6.613662    8.958665    2.825813
C       7.344576    7.711668    2.776302
N       6.747316    6.551144    2.751245
N       7.333108   10.132922    2.853633
H       6.816786   11.019009    2.864247
C       8.712393   10.169923    2.827946
C       9.428001    8.947311    2.814459
N       8.720937    7.763912    2.753263
H       9.238657    6.878100    2.749205
N       9.337405   11.326284    2.794345
C      10.691267   11.324044    2.807800
C      11.396046   10.109091    2.953667
N      10.741250    8.926879    2.893709
C       2.752838    4.112786    2.476194
C       1.241901    6.689404    3.212724
C      12.839105   10.022827    3.240137
C      11.330254   12.639444    2.622894
C       1.581432    3.996454    1.712533
C       1.027535    2.742963    1.463943
C       1.629338    1.592662    1.978953
C       2.800617    1.701408    2.731041
C       3.365816    2.951236    2.967331
C       0.633074    5.771296    4.080700
C      -0.721572    5.883146    4.381063
C      -1.487642    6.899701    3.807164
C      -0.885645    7.820520    2.947766
C       0.474502    7.725004    2.662795
C      13.610565    9.011297    2.651842
C      14.969115    8.904752    2.939130
C      15.568618    9.792094    3.834627
C      14.798621   10.781448    4.450014
C      13.443690   10.899458    4.153780
C      12.502413   12.785626    1.864347
C      13.062269   14.044614    1.668856
C      12.461271   15.176333    2.224678
C      11.287852   15.040743    2.968219
C      10.721057   13.783103    3.158816
H       1.108902    4.898137    1.294285
H       0.113598    2.662525    0.855321
H       1.187820    0.603202    1.787145
H       3.282248    0.798719    3.135565
H       4.304621    3.056622    3.532719
H       1.235479    4.973496    4.541339
H      -1.184542    5.168961    5.078741
H      -2.560131    6.978407    4.040711
H      -1.483167    8.628162    2.498605
H       0.975077    8.457430    2.010868
H      13.119429    8.305972    1.964202
H      15.570420    8.116157    2.461013
H      16.641558    9.706898    4.063148
H      15.257345   11.465932    5.179960
H      12.835663   11.669828    4.651952
H      12.972791   11.900497    1.410297
H      13.977606   14.145267    1.066472
H      12.903499   16.172396    2.067196
H      10.805596   15.930009    3.401425
H       9.786444   13.663094    3.727598
