# Supplementary material for: Pyrazinacenes exhibit on-surface oxidation-state-dependent conformational and self-assembly behaviours
Source: Commun Chem. 2021 Mar 10;4:29. doi: 10.1038/s42004-021-00470-w (PMC9814942; doi:10.1038/s42004-021-00470-w)
Supplement: Supplementary file 8 — Supplementary Data 6 [file 42004_2021_470_MOESM8_ESM.txt]

2-ox (in vacuum)
62
C       5.442781   14.278133    2.974876
C       4.705992   15.546082    2.997427
N       5.336148   16.696559    2.918621
C       6.700282   16.691163    2.918276
C       7.425747   15.443554    3.047095
N       6.753641   14.254386    3.051875
N       7.314929   17.868367    2.850010
C       8.660473   17.842807    2.918134
C       9.392281   16.587292    3.040109
N       8.753597   15.401387    3.109967
N       9.296954   19.030372    2.869104
C      10.624703   18.986979    2.923325
C      11.352511   17.739902    3.040549
N      10.738770   16.561019    3.090758
N      11.299132   20.167310    2.807358
C      12.612170   20.145671    2.847244
C      13.337812   18.901274    3.124100
N      12.711405   17.746673    3.161008
C       4.772605   12.971081    2.827647
C       3.238154   15.621136    3.145205
C      14.784730   18.863941    3.415821
C      13.289482   21.427325    2.564127
C       3.679296   12.795240    1.964419
C       3.106292   11.536304    1.808302
C       3.604217   10.444757    2.522336
C       4.697499   10.610837    3.376035
C       5.289020   11.862556    3.516329
C       2.531753   14.764398    4.004531
C       1.155725   14.909261    4.161388
C       0.467209   15.894754    3.451804
C       1.164798   16.755592    2.601641
C       2.543083   16.629965    2.460295
C      15.536859   17.765802    2.969342
C      16.896445   17.682070    3.255103
C      17.513570   18.676304    4.017836
C      16.764859   19.754324    4.493720
C      15.410062   19.855171    4.188417
C      14.464076   21.501063    1.797738
C      15.029603   22.738593    1.500134
C      14.443811   23.912814    1.977026
C      13.273333   23.847188    2.736556
C      12.691606   22.614583    3.015120
H       3.287624   13.649602    1.391830
H       2.259813   11.404185    1.117265
H       3.141562    9.453445    2.405392
H       5.097070    9.750495    3.934456
H       6.166789   12.009762    4.164023
H       3.068467   13.990262    4.573422
H       0.613214   14.243568    4.849644
H      -0.621902   15.997857    3.568577
H       0.627552   17.539244    2.046021
H       3.115170   17.314001    1.815052
H      15.025049   16.979596    2.393623
H      17.481747   16.825766    2.886635
H      18.586612   18.606708    4.250879
H      17.242381   20.528322    5.113598
H      14.824321   20.702855    4.574351
H      14.927345   20.581463    1.409522
H      15.939527   22.787524    0.882919
H      14.897487   24.888336    1.746801
H      12.802170   24.770352    3.107105
H      11.754009   22.542494    3.587117
 
