# Supplementary material for: Pyrazinacenes exhibit on-surface oxidation-state-dependent conformational and self-assembly behaviours
Source: Commun Chem. 2021 Mar 10;4:29. doi: 10.1038/s42004-021-00470-w (PMC9814942; doi:10.1038/s42004-021-00470-w)
Supplement: Supplementary file 9 — Supplementary Data 7 [file 42004_2021_470_MOESM9_ESM.txt]

2-ox2 (in vacuum)
58 
C      12.357028    7.653015    3.487295
C      11.683298    6.421140    3.447725
C      12.404946    5.202192    3.445903
C      13.807675    5.276426    3.484625
C      14.464750    6.499091    3.522833
C      13.739812    7.696738    3.523930
C      10.231739    6.415570    3.410756
N       9.596388    7.569845    3.432868
C       8.242116    7.538188    3.411022
C       7.532388    6.263125    3.365378
N       8.212251    5.090628    3.329498
C       9.526168    5.152423    3.351549
N       6.206287    6.191837    3.361946
C       5.549035    7.363471    3.401886
C       6.258162    8.643560    3.429193
N       7.602473    8.704576    3.436363
N       4.206274    7.301493    3.413011
C       3.564186    8.463398    3.435152
C       4.269129    9.741254    3.449646
N       5.596513    9.814210    3.449552
N       2.209577    8.420220    3.434906
C       1.567444    9.568807    3.438254
C       2.264850   10.837184    3.460799
N       3.580613   10.909104    3.465942
C       0.114830    9.549376    3.411681
C      -0.620871   10.760471    3.386117
C      -2.022613   10.669846    3.335712
C      -2.664211    9.439112    3.335098
C      -1.926827    8.248954    3.373671
C      -0.544140    8.310256    3.403994
C       1.499849   12.072720    3.479867
C       0.084666   12.043327    3.429019
C      -0.591670   13.276051    3.436907
C       0.101386   14.477917    3.497527
C       1.500064   14.491771    3.559084
C       2.190355   13.292787    3.551015
C      10.276810    3.908959    3.323963
C      11.690815    3.925522    3.391535
C      12.357566    2.688441    3.397273
C      11.657390    1.492221    3.317337
C      10.259787    1.489686    3.227710
C       9.577108    2.694323    3.236845
H      11.737788    8.563082    3.487542
H      14.408590    4.358969    3.481741
H      15.563889    6.520616    3.549752
H      14.263901    8.663511    3.552077
H      -2.633942   11.580133    3.296731
H      -3.763631    9.402310    3.307049
H      -2.439329    7.276530    3.376899
H       0.085486    7.407120    3.423675
H      -1.687729   13.304714    3.399535
H      -0.457014   15.425596    3.502829
H       2.046100   15.445365    3.612676
H       3.289461   13.244863    3.601228
H      13.452025    2.651799    3.467366
H      12.210529    0.541356    3.323769
H       9.709835    0.539850    3.155322
H       8.479459    2.749444    3.179253
