# Supplementary material for: Pyrazinacenes exhibit on-surface oxidation-state-dependent conformational and self-assembly behaviours
Source: Commun Chem. 2021 Mar 10;4:29. doi: 10.1038/s42004-021-00470-w (PMC9814942; doi:10.1038/s42004-021-00470-w)
Supplement: Supplementary file 10 — Supplementary Data 8 [file 42004_2021_470_MOESM10_ESM.txt]

2 (on Cu(111))
274
C       3.429748    5.441770    2.539112
C       2.726044    6.647271    2.918678
N       3.383301    7.805042    3.026828
C       4.720073    7.826142    2.912423
C       5.445742    6.607504    2.703866
N       4.783984    5.471465    2.451908
N       5.360023    9.025516    2.973614
C       6.676461    8.981896    2.960086
C       7.410453    7.748483    2.873736
N       6.810623    6.585037    2.678823
N       7.384496   10.166587    3.005211
H       6.855820   11.044993    2.914240
C       8.759443   10.202666    2.912524
C       9.482858    8.982646    2.959130
N       8.782764    7.790062    2.967234
H       9.309450    6.914245    2.837881
N       9.383500   11.347940    2.750958
C      10.754940   11.377715    2.739225
C      11.469211   10.164645    2.996662
N      10.798701    8.983779    3.027677
C       2.875926    4.109723    2.231718
C       1.267083    6.781456    3.161348
C      12.920727   10.000787    3.245252
C      11.292900   12.716364    2.434880
C       1.493125    3.779670    2.081307
C       1.054279    2.427114    2.132645
C       1.984304    1.363666    2.185354
C       3.375402    1.664618    2.227921
C       3.807793    3.006183    2.233552
C       0.489626    5.854921    3.876113
C      -0.888045    6.035968    4.013811
C      -1.513746    7.163884    3.475185
C      -0.734623    8.153916    2.871106
C       0.642465    7.967517    2.724825
C      13.551427    8.850978    2.732834
C      14.920924    8.638517    2.907551
C      15.683204    9.560870    3.626161
C      15.052664   10.657865    4.216344
C      13.683843   10.870433    4.042312
C      12.678279   13.021244    2.232765
C      13.120261   14.359269    2.181533
C      12.202374   15.442612    2.254559
C      10.823491   15.148278    2.310913
C      10.374807   13.803332    2.368593
H       0.724234    4.563481    2.165312
H      -0.020014    2.229153    2.292316
H       1.634549    0.335687    2.385174
H       4.097100    0.866928    2.463658
H       4.854385    3.238698    2.482560
H       0.972372    4.984767    4.349089
H      -1.482696    5.294689    4.571841
H      -2.601794    7.300063    3.574401
H      -1.194596    9.097324    2.528161
H       1.278012    8.774501    2.320423
H      12.925245    8.081937    2.237097
H      15.383838    7.722859    2.501123
H      16.762008    9.397757    3.763343
H      15.632588   11.352804    4.844461
H      13.190773   11.714081    4.554325
H      13.440729   12.238928    2.344362
H      14.205452   14.557770    2.250168
H      12.568309   16.460361    2.453851
H      10.096603   15.958777    2.488031
H       9.318809   13.597873    2.605025
Cu     -0.014665   -0.033713   -0.013664
Cu     10.231109    8.840128   -0.003541
Cu     15.408593   13.263425   -0.007258
Cu     -2.563562   13.277868    0.001643
Cu      7.706604    4.427678    0.009775
Cu     16.655117   11.073599    0.009156
Cu     11.509738    6.633995    0.005610
Cu     -5.127267   13.284466    0.002877
Cu     17.938940    8.857299    0.005260
Cu     -2.554450    4.434982    0.009943
Cu     12.786032    4.419201    0.004805
Cu     19.204209    6.651816    0.004986
Cu      8.980736    2.211136    0.003911
Cu     -1.304176   11.073049    0.001436
Cu     20.491381    4.434475    0.005579
Cu     14.067884    2.197160    0.004016
Cu      1.249646    2.169362   -0.016382
Cu     21.758059    2.246884   -0.006831
Cu     10.252324   -0.004885    0.004127
Cu     15.338754   -0.009395    0.006232
Cu     23.052715   -0.002502   -0.017570
Cu     -3.859710   11.076077    0.003275
Cu     -0.014331    8.862017   -0.009507
Cu     12.861652   13.258636    0.002709
Cu      5.116307   13.295744    0.007324
Cu      0.003521   13.301948    0.002176
Cu     14.108277   11.058537   -0.009924
Cu     -6.404251   11.075484    0.003791
Cu      6.392469   11.091251   -0.002096
Cu     15.390550    8.858139    0.007219
Cu     -3.845586    6.650303    0.003845
Cu      1.289432   11.087934    0.000920
Cu     16.655162    6.644930   -0.000526
Cu      7.680565    8.868819   -0.023557
Cu      1.300796    6.676633   -0.007459
Cu     17.926472    4.428542    0.000357
Cu     -2.571139    8.852725   -0.002955
Cu      8.965718    6.642694   -0.008731
Cu     19.195343    2.240565   -0.006823
Cu      2.574245    8.895355   -0.000984
Cu      2.554763   -0.015244   -0.008318
Cu     20.465899    0.061635    0.082472
Cu     10.243533    4.427327    0.006803
Cu      2.594374    4.469057    0.000183
Cu     10.205832   13.284508    0.020899
Cu      3.862048    6.680291   -0.046452
Cu     11.521754    2.208073    0.002213
Cu     11.510081   11.042427   -0.011801
Cu     -1.310200    2.223640   -0.012733
Cu     -1.287065    6.633891    0.006168
Cu     12.797218    8.847991   -0.005579
Cu     12.795309   -0.007002    0.002557
Cu      5.176176    4.432739    0.016655
Cu     14.074419    6.616469   -0.010202
Cu      3.929375    2.191549    0.053768
Cu      2.560731   13.309031    0.002700
Cu     15.340403    4.413832    0.002667
Cu     -5.113709    8.856093    0.005088
Cu      6.456019    2.193213   -0.004794
Cu     16.626294    2.198073    0.002102
Cu      3.846214   11.096183    0.010083
Cu     -7.664549   13.286197    0.008990
Cu     17.881651   -0.008009   -0.011426
Cu      5.164696   -0.041588   -0.008895
Cu      5.122123    8.890684    0.003886
Cu      7.657549   13.291065    0.004660
Cu      7.709503   -0.008364    0.005047
Cu     -0.005055    4.434935   -0.016090
Cu      8.934111   11.077428    0.004226
Cu      6.422473    6.660023   -0.001840
Cu      2.559726    7.389294   -2.090008
Cu     16.638222   14.039658   -2.090008
Cu      3.839590   14.039658   -2.090008
Cu     17.918085   11.822870   -2.090008
Cu      2.559726    2.955717   -2.090008
Cu     19.197949    9.606082   -2.090008
Cu      5.119453   11.822870   -2.090008
Cu     20.477812    7.389294   -2.090008
Cu      3.839590    5.172505   -2.090008
Cu     21.757675    5.172505   -2.090008
Cu      6.399316    9.606082   -2.090008
Cu     23.037538    2.955717   -2.090008
Cu      1.279863    0.738929   -2.090008
Cu     24.317402    0.738929   -2.090008
Cu      7.679179    7.389294   -2.090008
Cu     14.078496   14.039658   -2.090008
Cu      5.119453    2.955717   -2.090008
Cu     15.358359   11.822870   -2.090008
Cu      8.959042    5.172505   -2.090008
Cu     16.638222    9.606082   -2.090008
Cu      3.839590    0.738929   -2.090008
Cu     17.918085    7.389294   -2.090008
Cu     10.238906    2.955717   -2.090008
Cu     19.197949    5.172505   -2.090008
Cu      6.399316    0.738929   -2.090008
Cu     20.477812    2.955717   -2.090008
Cu     11.518769    0.738929   -2.090008
Cu     21.757675    0.738929   -2.090008
Cu     -2.559727    7.389294   -2.090008
Cu     11.518769   14.039658   -2.090008
Cu      1.279863   14.039658   -2.090008
Cu     12.798632   11.822870   -2.090008
Cu     -3.839590   14.039658   -2.090008
Cu     14.078496    9.606082   -2.090008
Cu      2.559726   11.822870   -2.090008
Cu     15.358359    7.389294   -2.090008
Cu     -6.399317   14.039658   -2.090008
Cu     16.638222    5.172505   -2.090008
Cu      3.839590    9.606082   -2.090008
Cu     17.918085    2.955717   -2.090008
Cu     -2.559727   11.822870   -2.090008
Cu     19.197949    0.738929   -2.090008
Cu      5.119453    7.389294   -2.090008
Cu      8.959042   14.039658   -2.090008
Cu      0.000000    2.955717   -2.090008
Cu     10.238906   11.822870   -2.090008
Cu      6.399316    5.172505   -2.090008
Cu     11.518769    9.606082   -2.090008
Cu     -1.279864    9.606082   -2.090008
Cu     12.798632    7.389294   -2.090008
Cu      7.679179    2.955717   -2.090008
Cu     14.078496    5.172505   -2.090008
Cu     -5.119453   11.822870   -2.090008
Cu     15.358359    2.955717   -2.090008
Cu      8.959042    0.738929   -2.090008
Cu     16.638222    0.738929   -2.090008
Cu      0.000000    7.389294   -2.090008
Cu      6.399316   14.039658   -2.090008
Cu     -1.279864   14.039658   -2.090008
Cu      7.679179   11.822870   -2.090008
Cu     -1.279864    5.172505   -2.090008
Cu      8.959042    9.606082   -2.090008
Cu      0.000000   11.822870   -2.090008
Cu     10.238906    7.389294   -2.090008
Cu      1.279863    5.172505   -2.090008
Cu     11.518769    5.172505   -2.090008
Cu      1.279863    9.606082   -2.090008
Cu     12.798632    2.955717   -2.090008
Cu     -3.839590    9.606082   -2.090008
Cu     14.078496    0.738929   -2.090008
Cu     15.358359   14.778588   -4.180016
Cu     16.638224   12.561800   -4.180016
Cu     17.918085   10.345012   -4.180016
Cu     19.197949    8.128224   -4.180016
Cu     20.477812    5.911435   -4.180016
Cu     21.757675    3.694647   -4.180016
Cu     23.037538    1.477859   -4.180016
Cu     12.798633   14.778588   -4.180016
Cu     14.078496   12.561800   -4.180016
Cu     15.358359   10.345012   -4.180016
Cu     16.638224    8.128224   -4.180016
Cu     17.918085    5.911435   -4.180016
Cu     19.197949    3.694647   -4.180016
Cu     20.477812    1.477859   -4.180016
Cu     10.238906   14.778588   -4.180016
Cu     11.518769   12.561800   -4.180016
Cu     12.798633   10.345012   -4.180016
Cu     14.078496    8.128224   -4.180016
Cu     15.358359    5.911435   -4.180016
Cu     16.638224    3.694647   -4.180016
Cu     17.918085    1.477859   -4.180016
Cu      7.679180   14.778588   -4.180016
Cu      8.959042   12.561800   -4.180016
Cu     10.238906   10.345012   -4.180016
Cu     11.518769    8.128224   -4.180016
Cu     12.798633    5.911435   -4.180016
Cu     14.078496    3.694647   -4.180016
Cu     15.358359    1.477859   -4.180016
Cu      5.119453   14.778588   -4.180016
Cu      6.399316   12.561800   -4.180016
Cu      7.679180   10.345012   -4.180016
Cu      8.959042    8.128224   -4.180016
Cu     10.238906    5.911435   -4.180016
Cu     11.518769    3.694647   -4.180016
Cu     12.798633    1.477859   -4.180016
Cu      2.559727   14.778588   -4.180016
Cu      3.839590   12.561800   -4.180016
Cu      5.119453   10.345012   -4.180016
Cu      6.399316    8.128224   -4.180016
Cu      7.679180    5.911435   -4.180016
Cu      8.959042    3.694647   -4.180016
Cu     10.238906    1.477859   -4.180016
Cu      0.000000   14.778588   -4.180016
Cu      1.279863   12.561800   -4.180016
Cu      2.559727   10.345012   -4.180016
Cu      3.839590    8.128224   -4.180016
Cu      5.119453    5.911435   -4.180016
Cu      6.399316    3.694647   -4.180016
Cu      7.679180    1.477859   -4.180016
Cu     -2.559727   14.778588   -4.180016
Cu     -1.279863   12.561800   -4.180016
Cu      0.000000   10.345012   -4.180016
Cu      1.279863    8.128224   -4.180016
Cu      2.559727    5.911435   -4.180016
Cu      3.839590    3.694647   -4.180016
Cu      5.119453    1.477859   -4.180016
Cu     -5.119453   14.778588   -4.180016
Cu     -3.839590   12.561800   -4.180016
Cu     -2.559727   10.345012   -4.180016
Cu     -1.279863    8.128224   -4.180016
Cu      0.000000    5.911435   -4.180016
Cu      1.279863    3.694647   -4.180016
Cu      2.559727    1.477859   -4.180016
Cu     -7.679180   14.778588   -4.180016
Cu     -6.399316   12.561800   -4.180016
Cu     -5.119453   10.345012   -4.180016
Cu     -3.839590    8.128224   -4.180016
Cu     -2.559727    5.911435   -4.180016
Cu     -1.279863    3.694647   -4.180016
Cu      0.000000    1.477859   -4.180016
