# Supplementary material for: Pyrazinacenes exhibit on-surface oxidation-state-dependent conformational and self-assembly behaviours
Source: Commun Chem. 2021 Mar 10;4:29. doi: 10.1038/s42004-021-00470-w (PMC9814942; doi:10.1038/s42004-021-00470-w)
Supplement: Supplementary file 11 — Supplementary Data 9 [file 42004_2021_470_MOESM11_ESM.txt]

2-ox (on Cu(111))
272
C       3.134508    5.328940    2.870082
C       2.392664    6.543378    2.612322
N       3.130437    7.635393    2.223930
C       4.438747    7.657260    2.469389
C       5.067203    6.604571    3.225644
N       4.408643    5.438497    3.278393
N       5.204939    8.666017    1.966624
C       6.449419    8.790213    2.437819
C       7.014693    7.809386    3.375339
N       6.310705    6.717819    3.714650
N       7.204127    9.791924    1.917140
C       8.464592    9.935766    2.449464
C       9.015859    8.930617    3.325027
N       8.289851    7.912951    3.788058
N       9.198181   10.963059    2.037796
C      10.502432   11.101452    2.454253
C      11.075880   10.014152    3.178704
N      10.344954    8.975770    3.583959
C       2.742653    3.928733    2.578232
C       0.970881    6.826443    2.793109
C      12.538308    9.865924    3.416314
C      11.063438   12.444676    2.212700
C       1.437175    3.443774    2.291446
C       1.171912    2.054962    2.249494
C       2.221517    1.117586    2.343233
C       3.545497    1.593212    2.468046
C       3.790747    2.962559    2.599615
C       0.069685    5.949015    3.432401
C      -1.292445    6.223019    3.479121
C      -1.797228    7.437611    2.995662
C      -0.890075    8.420330    2.581818
C       0.469910    8.120707    2.461024
C      13.167421    8.737414    2.857969
C      14.548237    8.576764    2.940841
C      15.329124    9.532924    3.597130
C      14.700986   10.610193    4.233188
C      13.319850   10.768688    4.156094
C      12.459972   12.773715    2.155284
C      12.884835   14.118344    2.192529
C      11.946328   15.188680    2.238726
C      10.571224   14.880437    2.215821
C      10.131613   13.528022    2.171141
H       0.573139    4.122452    2.275874
H       0.123538    1.710338    2.278881
H       1.999817    0.038890    2.428102
H       4.378575    0.877494    2.590228
H       4.802764    3.327836    2.837285
H       0.458088    5.057043    3.947669
H      -1.975983    5.494006    3.943617
H      -2.873891    7.657394    3.046435
H      -1.239630    9.450600    2.389650
H       1.193942    8.926903    2.249537
H      12.533407    7.964324    2.383613
H      15.024096    7.681818    2.498847
H      16.419086    9.417512    3.644842
H      15.304610   11.336615    4.801827
H      12.830079   11.614813    4.667864
H      13.214121   11.987134    2.289804
H      13.955914   14.329570    2.352927
H      12.281367   16.206075    2.492178
H       9.822714   15.670894    2.399652
H       9.075730   13.305581    2.389264
Cu     -0.012675   -0.027647   -0.013625
Cu     10.247573    8.848576   -0.020413
Cu     15.408430   13.271462   -0.004142
Cu     -2.566923   13.277123    0.005604
Cu      7.699121    4.426116    0.009665
Cu     16.658418   11.073269    0.008392
Cu     11.496237    6.645777    0.002284
Cu     -5.121847   13.286646    0.001575
Cu     17.935614    8.861009    0.006520
Cu     -2.562176    4.432316    0.009834
Cu     12.784522    4.424583    0.005168
Cu     19.200135    6.661823    0.005854
Cu      8.975730    2.211634    0.002466
Cu     -1.300019   11.073367   -0.004913
Cu     20.489190    4.442388    0.006369
Cu     14.068852    2.209199    0.002053
Cu      1.266439    2.175064   -0.000167
Cu     21.759247    2.245428   -0.001620
Cu     10.249978   -0.005173    0.003460
Cu     15.336050    0.011373    0.005595
Cu     23.053969   -0.000728   -0.016408
Cu     -3.858771   11.078461    0.005002
Cu     -0.036573    8.835904    0.004516
Cu     12.872588   13.268129   -0.000838
Cu      5.128683   13.276133    0.005713
Cu      0.001754   13.292470    0.001401
Cu     14.131491   11.048163   -0.008632
Cu     -6.401573   11.076989    0.004596
Cu      6.411740   11.053233    0.222693
Cu     15.390052    8.849436    0.004751
Cu     -3.856169    6.659792    0.005785
Cu      1.289362   11.083071   -0.003113
Cu     16.648594    6.648751    0.001605
Cu      7.695090    8.832705   -0.041767
Cu      1.251344    6.589730   -0.003206
Cu     17.931713    4.450994    0.001716
Cu     -2.584857    8.863287   -0.007943
Cu      8.954054    6.647378    0.015547
Cu     19.207540    2.248969   -0.003724
Cu      2.494655    8.835916    0.030166
Cu      2.556501   -0.018190   -0.003722
Cu     20.484838    0.055177    0.030141
Cu     10.242031    4.427803    0.003194
Cu      2.562200    4.378652    0.007317
Cu     10.174399   13.350537   -0.017686
Cu      3.802301    6.578837   -0.032200
Cu     11.519825    2.209184    0.002571
Cu     11.565080   11.072598   -0.010044
Cu     -1.305166    2.220146   -0.010358
Cu     -1.313997    6.640758   -0.002303
Cu     12.794269    8.853068    0.006952
Cu     12.799118   -0.010899    0.001774
Cu      5.156089    4.417614    0.003682
Cu     14.063749    6.626978   -0.009189
Cu      3.935027    2.172087    0.027123
Cu      2.564518   13.303644    0.003544
Cu     15.339496    4.426477    0.001976
Cu     -5.119175    8.863605    0.007952
Cu      6.450096    2.198341    0.001653
Cu     16.659054    2.243795    0.003051
Cu      3.837734   11.095702   -0.004668
Cu     -7.663405   13.285943    0.005014
Cu     17.874680    0.029084   -0.014002
Cu      5.173985   -0.037578   -0.004430
Cu      5.030257    8.866399   -0.045500
Cu      7.620624   13.333120   -0.010269
Cu      7.712335   -0.012385    0.004588
Cu     -0.018899    4.424752   -0.016187
Cu      8.977070   11.158773   -0.018776
Cu      6.406162    6.629000   -0.014303
Cu      2.559726    7.389294   -2.090008
Cu     16.638222   14.039658   -2.090008
Cu      3.839590   14.039658   -2.090008
Cu     17.918085   11.822870   -2.090008
Cu      2.559726    2.955717   -2.090008
Cu     19.197949    9.606082   -2.090008
Cu      5.119453   11.822870   -2.090008
Cu     20.477812    7.389294   -2.090008
Cu      3.839590    5.172505   -2.090008
Cu     21.757675    5.172505   -2.090008
Cu      6.399316    9.606082   -2.090008
Cu     23.037538    2.955717   -2.090008
Cu      1.279863    0.738929   -2.090008
Cu     24.317402    0.738929   -2.090008
Cu      7.679179    7.389294   -2.090008
Cu     14.078496   14.039658   -2.090008
Cu      5.119453    2.955717   -2.090008
Cu     15.358359   11.822870   -2.090008
Cu      8.959042    5.172505   -2.090008
Cu     16.638222    9.606082   -2.090008
Cu      3.839590    0.738929   -2.090008
Cu     17.918085    7.389294   -2.090008
Cu     10.238906    2.955717   -2.090008
Cu     19.197949    5.172505   -2.090008
Cu      6.399316    0.738929   -2.090008
Cu     20.477812    2.955717   -2.090008
Cu     11.518769    0.738929   -2.090008
Cu     21.757675    0.738929   -2.090008
Cu     -2.559727    7.389294   -2.090008
Cu     11.518769   14.039658   -2.090008
Cu      1.279863   14.039658   -2.090008
Cu     12.798632   11.822870   -2.090008
Cu     -3.839590   14.039658   -2.090008
Cu     14.078496    9.606082   -2.090008
Cu      2.559726   11.822870   -2.090008
Cu     15.358359    7.389294   -2.090008
Cu     -6.399317   14.039658   -2.090008
Cu     16.638222    5.172505   -2.090008
Cu      3.839590    9.606082   -2.090008
Cu     17.918085    2.955717   -2.090008
Cu     -2.559727   11.822870   -2.090008
Cu     19.197949    0.738929   -2.090008
Cu      5.119453    7.389294   -2.090008
Cu      8.959042   14.039658   -2.090008
Cu      0.000000    2.955717   -2.090008
Cu     10.238906   11.822870   -2.090008
Cu      6.399316    5.172505   -2.090008
Cu     11.518769    9.606082   -2.090008
Cu     -1.279864    9.606082   -2.090008
Cu     12.798632    7.389294   -2.090008
Cu      7.679179    2.955717   -2.090008
Cu     14.078496    5.172505   -2.090008
Cu     -5.119453   11.822870   -2.090008
Cu     15.358359    2.955717   -2.090008
Cu      8.959042    0.738929   -2.090008
Cu     16.638222    0.738929   -2.090008
Cu      0.000000    7.389294   -2.090008
Cu      6.399316   14.039658   -2.090008
Cu     -1.279864   14.039658   -2.090008
Cu      7.679179   11.822870   -2.090008
Cu     -1.279864    5.172505   -2.090008
Cu      8.959042    9.606082   -2.090008
Cu      0.000000   11.822870   -2.090008
Cu     10.238906    7.389294   -2.090008
Cu      1.279863    5.172505   -2.090008
Cu     11.518769    5.172505   -2.090008
Cu      1.279863    9.606082   -2.090008
Cu     12.798632    2.955717   -2.090008
Cu     -3.839590    9.606082   -2.090008
Cu     14.078496    0.738929   -2.090008
Cu     15.358359   14.778588   -4.180016
Cu     16.638224   12.561800   -4.180016
Cu     17.918085   10.345012   -4.180016
Cu     19.197949    8.128224   -4.180016
Cu     20.477812    5.911435   -4.180016
Cu     21.757675    3.694647   -4.180016
Cu     23.037538    1.477859   -4.180016
Cu     12.798633   14.778588   -4.180016
Cu     14.078496   12.561800   -4.180016
Cu     15.358359   10.345012   -4.180016
Cu     16.638224    8.128224   -4.180016
Cu     17.918085    5.911435   -4.180016
Cu     19.197949    3.694647   -4.180016
Cu     20.477812    1.477859   -4.180016
Cu     10.238906   14.778588   -4.180016
Cu     11.518769   12.561800   -4.180016
Cu     12.798633   10.345012   -4.180016
Cu     14.078496    8.128224   -4.180016
Cu     15.358359    5.911435   -4.180016
Cu     16.638224    3.694647   -4.180016
Cu     17.918085    1.477859   -4.180016
Cu      7.679180   14.778588   -4.180016
Cu      8.959042   12.561800   -4.180016
Cu     10.238906   10.345012   -4.180016
Cu     11.518769    8.128224   -4.180016
Cu     12.798633    5.911435   -4.180016
Cu     14.078496    3.694647   -4.180016
Cu     15.358359    1.477859   -4.180016
Cu      5.119453   14.778588   -4.180016
Cu      6.399316   12.561800   -4.180016
Cu      7.679180   10.345012   -4.180016
Cu      8.959042    8.128224   -4.180016
Cu     10.238906    5.911435   -4.180016
Cu     11.518769    3.694647   -4.180016
Cu     12.798633    1.477859   -4.180016
Cu      2.559727   14.778588   -4.180016
Cu      3.839590   12.561800   -4.180016
Cu      5.119453   10.345012   -4.180016
Cu      6.399316    8.128224   -4.180016
Cu      7.679180    5.911435   -4.180016
Cu      8.959042    3.694647   -4.180016
Cu     10.238906    1.477859   -4.180016
Cu      0.000000   14.778588   -4.180016
Cu      1.279863   12.561800   -4.180016
Cu      2.559727   10.345012   -4.180016
Cu      3.839590    8.128224   -4.180016
Cu      5.119453    5.911435   -4.180016
Cu      6.399316    3.694647   -4.180016
Cu      7.679180    1.477859   -4.180016
Cu     -2.559727   14.778588   -4.180016
Cu     -1.279863   12.561800   -4.180016
Cu      0.000000   10.345012   -4.180016
Cu      1.279863    8.128224   -4.180016
Cu      2.559727    5.911435   -4.180016
Cu      3.839590    3.694647   -4.180016
Cu      5.119453    1.477859   -4.180016
Cu     -5.119453   14.778588   -4.180016
Cu     -3.839590   12.561800   -4.180016
Cu     -2.559727   10.345012   -4.180016
Cu     -1.279863    8.128224   -4.180016
Cu      0.000000    5.911435   -4.180016
Cu      1.279863    3.694647   -4.180016
Cu      2.559727    1.477859   -4.180016
Cu     -7.679180   14.778588   -4.180016
Cu     -6.399316   12.561800   -4.180016
Cu     -5.119453   10.345012   -4.180016
Cu     -3.839590    8.128224   -4.180016
Cu     -2.559727    5.911435   -4.180016
Cu     -1.279863    3.694647   -4.180016
Cu      0.000000    1.477859   -4.180016
