# Supplementary material for: Pyrazinacenes exhibit on-surface oxidation-state-dependent conformational and self-assembly behaviours
Source: Commun Chem. 2021 Mar 10;4:29. doi: 10.1038/s42004-021-00470-w (PMC9814942; doi:10.1038/s42004-021-00470-w)
Supplement: Supplementary file 12 — Supplementary Data 10 [file 42004_2021_470_MOESM12_ESM.txt]

2-ox2 (on Cu(111))
268 
C      12.367530    8.260213    2.606394
C      11.763379    6.974011    2.620055
C      12.569858    5.794541    2.663059
C      13.976555    5.958952    2.644419
C      14.559241    7.227290    2.632251
C      13.754904    8.386984    2.632001
C      10.328027    6.873138    2.608774
N       9.585165    7.995871    2.449647
C       8.252305    7.831581    2.445719
C       7.642307    6.513690    2.454790
N       8.388767    5.425366    2.515654
C       9.720171    5.603296    2.644830
N       6.313463    6.324809    2.209890
C       5.528762    7.408144    2.322303
C       6.143749    8.747624    2.368440
N       7.480945    8.921347    2.243635
N       4.191885    7.243883    2.182037
C       3.427078    8.345660    2.403988
C       4.051964    9.649943    2.490788
N       5.384857    9.839653    2.336236
N       2.087867    8.208974    2.388199
C       1.360450    9.348352    2.562657
C       1.991548   10.603316    2.656992
N       3.327113   10.753620    2.569349
C      -0.080140    9.302726    2.549012
C      -0.852303   10.513920    2.609140
C      -2.256268   10.401149    2.609795
C      -2.885477    9.149382    2.551376
C      -2.121036    7.965317    2.513666
C      -0.720862    8.040948    2.503523
C       1.244524   11.814954    2.748978
C      -0.172807   11.801870    2.693596
C      -0.823826   13.059600    2.695971
C      -0.086106   14.247062    2.746819
C       1.319082   14.218903    2.845513
C       1.977946   13.013511    2.849689
C      10.512919    4.418784    2.655324
C      11.934351    4.484772    2.671753
C      12.636315    3.254105    2.650376
C      11.944358    2.036157    2.587428
C      10.538993    2.007097    2.552505
C       9.823206    3.192813    2.600885
H      11.710359    9.139972    2.669116
H      14.634411    5.078623    2.705975
H      15.657471    7.319658    2.680949
H      14.224101    9.384410    2.694215
H      -2.890383   11.302229    2.699829
H      -3.987871    9.083654    2.606294
H      -2.614345    6.979665    2.528031
H      -0.092722    7.131797    2.546210
H      -1.924385   13.132993    2.712412
H      -0.630758   15.202687    2.715316
H       1.907323   15.138940    2.929399
H       3.073709   12.927252    2.935135
H      13.734156    3.222626    2.717657
H      12.512158    1.093787    2.617418
H       9.980408    1.068431    2.522920
H       8.722298    3.223331    2.640700
Cu     -0.003282   -0.002546    0.003239
Cu     10.231544    8.869257    0.031870
Cu     15.364678   13.309988    0.004568
Cu     -2.581842   13.295231   -0.007275
Cu      7.704279    4.412594    0.023261
Cu     16.648323   11.086172    0.005693
Cu     11.504353    6.652283   -0.024502
Cu     -5.123687   13.286933    0.005579
Cu     17.928380    8.868813    0.008205
Cu     -2.559163    4.431906    0.006213
Cu     12.783223    4.424863   -0.016812
Cu     19.205389    6.660245    0.009805
Cu      8.957320    2.228365   -0.000962
Cu     -1.290784   11.084708   -0.010901
Cu     20.491372    4.434922    0.006136
Cu     14.082776    2.208041   -0.007672
Cu      1.267741    2.206462    0.000587
Cu     21.761030    2.227790    0.002877
Cu     10.250585   -0.005218   -0.025258
Cu     15.336721   -0.003052    0.005631
Cu     23.050740    0.002391    0.003652
Cu     -3.863852   11.090770   -0.006734
Cu     -0.014630    8.859745   -0.011628
Cu     12.806217   13.309860    0.003480
Cu      5.114327   13.309235    0.004248
Cu     -0.019358   13.323982   -0.012242
Cu     14.100253   11.094552    0.000240
Cu     -6.404584   11.082120    0.005885
Cu      6.384838   11.110712    0.030889
Cu     15.375015    8.888260   -0.011361
Cu     -3.859059    6.640285   -0.009531
Cu      1.304083   11.107077   -0.038047
Cu     16.669531    6.656645   -0.005634
Cu      7.690927    8.904841   -0.001951
Cu      1.271037    6.632790    0.010114
Cu     17.927874    4.441883    0.004791
Cu     -2.605805    8.847355    0.014131
Cu      8.959072    6.644595   -0.110711
Cu     19.210551    2.226935    0.000180
Cu      2.547226    8.863713   -0.061141
Cu      2.542021   -0.006438    0.000551
Cu     20.496901    0.005927    0.000695
Cu     10.238459    4.430243   -0.017255
Cu      2.535999    4.420106   -0.003664
Cu     10.234317   13.293846    0.000561
Cu      3.831325    6.617535    0.056571
Cu     11.530702    2.180050    0.012363
Cu     11.516222   11.084633    0.000051
Cu     -1.287781    2.218597    0.003692
Cu     -1.293159    6.635186   -0.008421
Cu     12.789192    8.873018    0.019340
Cu     12.801971   -0.012293   -0.009751
Cu      5.135688    4.418170    0.006633
Cu     14.127485    6.630514    0.004253
Cu      3.845513    2.211403   -0.001542
Cu      2.570565   13.318915    0.009385
Cu     15.353220    4.416011   -0.006517
Cu     -5.135156    8.861074   -0.005562
Cu      6.414167    2.221634    0.003941
Cu     16.637790    2.209265    0.004759
Cu      3.842637   11.117683    0.017072
Cu     -7.681278   13.295507    0.001677
Cu     17.905780   -0.002466   -0.001287
Cu      5.113416   -0.005194    0.001054
Cu      5.125425    8.903005   -0.113195
Cu      7.669894   13.292001    0.000019
Cu      7.692622    0.018794   -0.007764
Cu     -0.015305    4.427409    0.004739
Cu      8.943027   11.095179    0.001162
Cu      6.410508    6.614428   -0.043554
Cu      2.559726    7.389294   -2.090008
Cu     16.638222   14.039658   -2.090008
Cu      3.839590   14.039658   -2.090008
Cu     17.918085   11.822870   -2.090008
Cu      2.559726    2.955717   -2.090008
Cu     19.197949    9.606082   -2.090008
Cu      5.119453   11.822870   -2.090008
Cu     20.477812    7.389294   -2.090008
Cu      3.839590    5.172505   -2.090008
Cu     21.757675    5.172505   -2.090008
Cu      6.399316    9.606082   -2.090008
Cu     23.037538    2.955717   -2.090008
Cu      1.279863    0.738929   -2.090008
Cu     24.317402    0.738929   -2.090008
Cu      7.679179    7.389294   -2.090008
Cu     14.078496   14.039658   -2.090008
Cu      5.119453    2.955717   -2.090008
Cu     15.358359   11.822870   -2.090008
Cu      8.959042    5.172505   -2.090008
Cu     16.638222    9.606082   -2.090008
Cu      3.839590    0.738929   -2.090008
Cu     17.918085    7.389294   -2.090008
Cu     10.238906    2.955717   -2.090008
Cu     19.197949    5.172505   -2.090008
Cu      6.399316    0.738929   -2.090008
Cu     20.477812    2.955717   -2.090008
Cu     11.518769    0.738929   -2.090008
Cu     21.757675    0.738929   -2.090008
Cu     -2.559727    7.389294   -2.090008
Cu     11.518769   14.039658   -2.090008
Cu      1.279863   14.039658   -2.090008
Cu     12.798632   11.822870   -2.090008
Cu     -3.839590   14.039658   -2.090008
Cu     14.078496    9.606082   -2.090008
Cu      2.559726   11.822870   -2.090008
Cu     15.358359    7.389294   -2.090008
Cu     -6.399317   14.039658   -2.090008
Cu     16.638222    5.172505   -2.090008
Cu      3.839590    9.606082   -2.090008
Cu     17.918085    2.955717   -2.090008
Cu     -2.559727   11.822870   -2.090008
Cu     19.197949    0.738929   -2.090008
Cu      5.119453    7.389294   -2.090008
Cu      8.959042   14.039658   -2.090008
Cu      0.000000    2.955717   -2.090008
Cu     10.238906   11.822870   -2.090008
Cu      6.399316    5.172505   -2.090008
Cu     11.518769    9.606082   -2.090008
Cu     -1.279864    9.606082   -2.090008
Cu     12.798632    7.389294   -2.090008
Cu      7.679179    2.955717   -2.090008
Cu     14.078496    5.172505   -2.090008
Cu     -5.119453   11.822870   -2.090008
Cu     15.358359    2.955717   -2.090008
Cu      8.959042    0.738929   -2.090008
Cu     16.638222    0.738929   -2.090008
Cu      0.000000    7.389294   -2.090008
Cu      6.399316   14.039658   -2.090008
Cu     -1.279864   14.039658   -2.090008
Cu      7.679179   11.822870   -2.090008
Cu     -1.279864    5.172505   -2.090008
Cu      8.959042    9.606082   -2.090008
Cu      0.000000   11.822870   -2.090008
Cu     10.238906    7.389294   -2.090008
Cu      1.279863    5.172505   -2.090008
Cu     11.518769    5.172505   -2.090008
Cu      1.279863    9.606082   -2.090008
Cu     12.798632    2.955717   -2.090008
Cu     -3.839590    9.606082   -2.090008
Cu     14.078496    0.738929   -2.090008
Cu     15.358359   14.778588   -4.180016
Cu     16.638224   12.561800   -4.180016
Cu     17.918085   10.345012   -4.180016
Cu     19.197949    8.128224   -4.180016
Cu     20.477812    5.911435   -4.180016
Cu     21.757675    3.694647   -4.180016
Cu     23.037538    1.477859   -4.180016
Cu     12.798633   14.778588   -4.180016
Cu     14.078496   12.561800   -4.180016
Cu     15.358359   10.345012   -4.180016
Cu     16.638224    8.128224   -4.180016
Cu     17.918085    5.911435   -4.180016
Cu     19.197949    3.694647   -4.180016
Cu     20.477812    1.477859   -4.180016
Cu     10.238906   14.778588   -4.180016
Cu     11.518769   12.561800   -4.180016
Cu     12.798633   10.345012   -4.180016
Cu     14.078496    8.128224   -4.180016
Cu     15.358359    5.911435   -4.180016
Cu     16.638224    3.694647   -4.180016
Cu     17.918085    1.477859   -4.180016
Cu      7.679180   14.778588   -4.180016
Cu      8.959042   12.561800   -4.180016
Cu     10.238906   10.345012   -4.180016
Cu     11.518769    8.128224   -4.180016
Cu     12.798633    5.911435   -4.180016
Cu     14.078496    3.694647   -4.180016
Cu     15.358359    1.477859   -4.180016
Cu      5.119453   14.778588   -4.180016
Cu      6.399316   12.561800   -4.180016
Cu      7.679180   10.345012   -4.180016
Cu      8.959042    8.128224   -4.180016
Cu     10.238906    5.911435   -4.180016
Cu     11.518769    3.694647   -4.180016
Cu     12.798633    1.477859   -4.180016
Cu      2.559727   14.778588   -4.180016
Cu      3.839590   12.561800   -4.180016
Cu      5.119453   10.345012   -4.180016
Cu      6.399316    8.128224   -4.180016
Cu      7.679180    5.911435   -4.180016
Cu      8.959042    3.694647   -4.180016
Cu     10.238906    1.477859   -4.180016
Cu      0.000000   14.778588   -4.180016
Cu      1.279863   12.561800   -4.180016
Cu      2.559727   10.345012   -4.180016
Cu      3.839590    8.128224   -4.180016
Cu      5.119453    5.911435   -4.180016
Cu      6.399316    3.694647   -4.180016
Cu      7.679180    1.477859   -4.180016
Cu     -2.559727   14.778588   -4.180016
Cu     -1.279863   12.561800   -4.180016
Cu      0.000000   10.345012   -4.180016
Cu      1.279863    8.128224   -4.180016
Cu      2.559727    5.911435   -4.180016
Cu      3.839590    3.694647   -4.180016
Cu      5.119453    1.477859   -4.180016
Cu     -5.119453   14.778588   -4.180016
Cu     -3.839590   12.561800   -4.180016
Cu     -2.559727   10.345012   -4.180016
Cu     -1.279863    8.128224   -4.180016
Cu      0.000000    5.911435   -4.180016
Cu      1.279863    3.694647   -4.180016
Cu      2.559727    1.477859   -4.180016
Cu     -7.679180   14.778588   -4.180016
Cu     -6.399316   12.561800   -4.180016
Cu     -5.119453   10.345012   -4.180016
Cu     -3.839590    8.128224   -4.180016
Cu     -2.559727    5.911435   -4.180016
Cu     -1.279863    3.694647   -4.180016
Cu      0.000000    1.477859   -4.180016
