# Supplementary material for: Pyrazinacenes exhibit on-surface oxidation-state-dependent conformational and self-assembly behaviours
Source: Commun Chem. 2021 Mar 10;4:29. doi: 10.1038/s42004-021-00470-w (PMC9814942; doi:10.1038/s42004-021-00470-w)
Supplement: Supplementary file 13 — Supplementary Data 11 [file 42004_2021_470_MOESM13_ESM.txt]

2-ox (two adjacent molecules on Cu(111))
556
C       5.496171   14.576681    2.776298
C       4.778396   15.808075    2.619104
N       5.493541   16.923061    2.278304
C       6.817887   16.919015    2.451473
C       7.505765   15.756744    2.942952
N       6.828401   14.598584    2.961019
N       7.536700   18.005719    2.044184
C       8.833294   18.044079    2.405776
C       9.495847   16.899075    3.051499
N       8.821986   15.752244    3.224939
N       9.548532   19.107912    1.981790
C      10.838247   19.183835    2.428731
C      11.479270   18.050553    3.061881
N      10.813304   16.914217    3.316278
N      11.529170   20.282274    2.127790
C      12.845414   20.387632    2.505812
C      13.471840   19.246326    3.067737
N      12.812537   18.101486    3.282350
C       4.947858   13.201641    2.685718
C       3.359136   16.073390    2.899848
C      14.905382   19.203093    3.431583
C      13.414721   21.728605    2.301020
C       3.606707   12.848191    2.404459
C       3.147580   11.542034    2.622093
C       4.038667   10.536852    3.022525
C       5.398120   10.833945    3.113703
C       5.842218   12.137084    2.959416
C       2.584620   15.228917    3.709863
C       1.231054   15.468983    3.917422
C       0.619096   16.606491    3.385608
C       1.410176   17.548287    2.731296
C       2.764436   17.290822    2.490952
C      15.723901   18.263076    2.792514
C      17.089316   18.199874    3.079838
C      17.636926   19.046206    4.033680
C      16.815254   19.936892    4.725683
C      15.457957   20.022605    4.421192
C      14.812033   22.053815    2.258136
C      15.240687   23.395670    2.266754
C      14.303060   24.464007    2.256225
C      12.933502   24.151158    2.223347
C      12.491607   22.807234    2.226350
H       2.853231   13.626102    2.172124
H       2.058678   11.341054    2.558114
H       3.666299    9.546448    3.319729
H       6.129469   10.037421    3.364505
H       6.896954   12.412370    3.126878
H       3.061104   14.375225    4.215193
H       0.650608   14.765605    4.538371
H      -0.452283   16.794588    3.567054
H       0.978630   18.524064    2.436069
H       3.413186   18.102285    2.096100
H      15.261041   17.541954    2.088682
H      17.724012   17.449016    2.559987
H      18.716049   19.000057    4.267171
H      17.231387   20.563683    5.533297
H      14.813621   20.731340    4.965250
H      15.567455   21.275114    2.411678
H      16.312659   23.619744    2.405732
H      14.635517   25.501627    2.424668
H      12.183380   24.960200    2.343034
H      11.424470   22.592269    2.410207
C       5.786750    4.811884    2.482578
C       5.086804    6.017638    2.783783
N       5.723078    7.211616    2.631794
C       7.048863    7.231473    2.476719
C       7.806977    6.001995    2.476146
N       7.138802    4.847373    2.265394
N       7.698377    8.412522    2.200539
C       9.027820    8.405869    2.380073
C       9.762827    7.173041    2.707631
N       9.151009    5.975326    2.532586
N       9.726269    9.530791    2.058447
C      11.045759    9.536216    2.406015
C      11.694817    8.367278    2.942757
N      11.059563    7.182134    3.001335
N      11.769563   10.624463    2.096560
C      13.084636   10.693336    2.472918
C      13.693303    9.540475    3.048707
N      13.006851    8.404920    3.226461
C       5.240665    3.439367    2.400613
C       3.665321    6.141886    3.188595
C      15.126574    9.423613    3.386324
C      13.667139   12.037388    2.330890
C       3.865395    3.101690    2.255134
C       3.434088    1.768871    2.381935
C       4.365261    0.727170    2.574793
C       5.728813    1.038423    2.620848
C       6.161989    2.367104    2.522123
C       2.987058    5.246049    4.027205
C       1.628595    5.395693    4.282521
C       0.916015    6.485287    3.766078
C       1.591963    7.431537    3.001050
C       2.943454    7.253558    2.715147
C      15.810368    8.305843    2.897492
C      17.189379    8.167557    3.080525
C      17.894538    9.138980    3.793000
C      17.201392   10.201562    4.382399
C      15.820993   10.343006    4.187089
C      15.063365   12.340720    2.247283
C      15.520799   13.653327    2.459080
C      14.612807   14.699274    2.696272
C      13.229626   14.450246    2.621629
C      12.774534   13.136424    2.406709
H       3.090142    3.884446    2.209187
H       2.347988    1.558151    2.420072
H       4.014925   -0.302536    2.748950
H       6.475567    0.243940    2.809075
H       7.219384    2.623801    2.695836
H       3.528431    4.401937    4.490458
H       1.103396    4.653714    4.909608
H      -0.156950    6.603146    3.987389
H       1.062627    8.332259    2.627019
H       3.479118    8.012347    2.113204
H      15.225780    7.503234    2.404573
H      17.707853    7.275912    2.697118
H      18.982080    9.042741    3.932202
H      17.735544   10.918557    5.020221
H      15.287736   11.170941    4.662182
H      15.796202   11.522852    2.204159
H      16.608170   13.814993    2.591955
H      14.968228   15.691839    3.012087
H      12.494524   15.240325    2.855047
H      11.702372   12.908705    2.546269
Cu      0.000000    8.867153    0.000000
Cu      0.000000   13.300729    0.000000
Cu     14.078496   24.384670    0.000000
Cu      3.839590   24.384670    0.000000
Cu      8.959042    6.650365    0.000000
Cu     15.358359   22.167883    0.000000
Cu      2.559727    0.000000    0.000000
Cu      5.119453   22.167883    0.000000
Cu     16.638224   19.951094    0.000000
Cu     -5.119453   13.300729    0.000000
Cu     10.238906    4.433576    0.000000
Cu     17.918085   17.734306    0.000000
Cu      6.399316   19.951094    0.000000
Cu      1.279863   11.083941    0.000000
Cu     19.197949   15.517518    0.000000
Cu      1.279863    6.650365    0.000000
Cu      7.679180   17.734306    0.000000
Cu     20.477812   13.300729    0.000000
Cu     11.518769    2.216788    0.000000
Cu     -6.399316   11.083941    0.000000
Cu     21.757675   11.083941    0.000000
Cu      8.959042   15.517518    0.000000
Cu      2.559727    8.867153    0.000000
Cu     23.037538    8.867153    0.000000
Cu     12.798633    0.000000    0.000000
Cu     10.238906   13.300729    0.000000
Cu     24.317402    6.650365    0.000000
Cu     -3.839590    6.650365    0.000000
Cu      2.559727    4.433576    0.000000
Cu     25.597265    4.433576    0.000000
Cu     11.518769   11.083941    0.000000
Cu     -3.839590   24.384670    0.000000
Cu     26.877129    2.216788    0.000000
Cu      3.839590    6.650365    0.000000
Cu     12.798633    8.867153    0.000000
Cu     28.156992    0.000000    0.000000
Cu     -3.839590   11.083941    0.000000
Cu     -2.559727   22.167883    0.000000
Cu     11.518769   24.384670    0.000000
Cu     14.078496    6.650365    0.000000
Cu    -14.078496   24.384670    0.000000
Cu     12.798633   22.167883    0.000000
Cu      5.119453    4.433576    0.000000
Cu     15.358359    4.433576    0.000000
Cu     14.078496   19.951094    0.000000
Cu     -1.279863   19.951094    0.000000
Cu      3.839590    2.216788    0.000000
Cu     15.358359   17.734306    0.000000
Cu     16.638224    2.216788    0.000000
Cu     -8.959042   15.517518    0.000000
Cu     16.638224   15.517518    0.000000
Cu      0.000000   17.734306    0.000000
Cu     17.918085    0.000000    0.000000
Cu     17.918085   13.300729    0.000000
Cu      6.399316    2.216788    0.000000
Cu     -2.559727    8.867153    0.000000
Cu     19.197949   11.083941    0.000000
Cu      1.279863   24.384670    0.000000
Cu      1.279863   15.517518    0.000000
Cu     20.477812    8.867153    0.000000
Cu      5.119453    0.000000    0.000000
Cu      2.559727   22.167883    0.000000
Cu     21.757675    6.650365    0.000000
Cu      7.679180    0.000000    0.000000
Cu      2.559727   13.300729    0.000000
Cu     23.037538    4.433576    0.000000
Cu      3.839590   19.951094    0.000000
Cu     -1.279863    2.216788    0.000000
Cu     24.317402    2.216788    0.000000
Cu    -12.798633   22.167883    0.000000
Cu      5.119453   17.734306    0.000000
Cu     25.597265    0.000000    0.000000
Cu      3.839590   11.083941    0.000000
Cu     -8.959042   24.384670    0.000000
Cu      8.959042   24.384670    0.000000
Cu      6.399316   15.517518    0.000000
Cu    -11.518769   24.384670    0.000000
Cu     10.238906   22.167883    0.000000
Cu      5.119453    8.867153    0.000000
Cu      7.679180   13.300729    0.000000
Cu     11.518769   19.951094    0.000000
Cu     -1.279863    6.650365    0.000000
Cu     -7.679180   22.167883    0.000000
Cu     12.798633   17.734306    0.000000
Cu      8.959042   11.083941    0.000000
Cu      6.399316    6.650365    0.000000
Cu     14.078496   15.517518    0.000000
Cu     -5.119453    8.867153    0.000000
Cu     10.238906    8.867153    0.000000
Cu     15.358359   13.300729    0.000000
Cu    -10.238906   22.167883    0.000000
Cu      7.679180    4.433576    0.000000
Cu     16.638224   11.083941    0.000000
Cu     11.518769    6.650365    0.000000
Cu     -6.399316   19.951094    0.000000
Cu     17.918085    8.867153    0.000000
Cu     -7.679180   13.300729    0.000000
Cu     12.798633    4.433576    0.000000
Cu     19.197949    6.650365    0.000000
Cu      8.959042    2.216788    0.000000
Cu      0.000000    4.433576    0.000000
Cu     20.477812    4.433576    0.000000
Cu     14.078496    2.216788    0.000000
Cu     -5.119453   17.734306    0.000000
Cu     21.757675    2.216788    0.000000
Cu     10.238906    0.000000    0.000000
Cu     15.358359    0.000000    0.000000
Cu     23.037538    0.000000    0.000000
Cu     -8.959042   19.951094    0.000000
Cu    -11.518769   19.951094    0.000000
Cu      6.399316   24.384670    0.000000
Cu     -1.279863   24.384670    0.000000
Cu     -6.399316   24.384670    0.000000
Cu      7.679180   22.167883    0.000000
Cu     -3.839590   15.517518    0.000000
Cu      0.000000   22.167883    0.000000
Cu      8.959042   19.951094    0.000000
Cu      0.000000    0.000000    0.000000
Cu     -5.119453   22.167883    0.000000
Cu     10.238906   17.734306    0.000000
Cu      1.279863   19.951094    0.000000
Cu     -7.679180   17.734306    0.000000
Cu     11.518769   15.517518    0.000000
Cu     -2.559727   13.300729    0.000000
Cu      2.559727   17.734306    0.000000
Cu     12.798633   13.300729    0.000000
Cu     -3.839590   19.951094    0.000000
Cu      1.279863    2.216788    0.000000
Cu     14.078496   11.083941    0.000000
Cu      3.839590   15.517518    0.000000
Cu     -2.559727    4.433576    0.000000
Cu     15.358359    8.867153    0.000000
Cu     -2.559727   17.734306    0.000000
Cu      5.119453   13.300729    0.000000
Cu     16.638224    6.650365    0.000000
Cu     -1.279863   11.083941    0.000000
Cu     -6.399316   15.517518    0.000000
Cu     17.918085    4.433576    0.000000
Cu      6.399316   11.083941    0.000000
Cu     -1.279863   15.517518    0.000000
Cu     19.197949    2.216788    0.000000
Cu    -10.238906   17.734306    0.000000
Cu      7.679180    8.867153    0.000000
Cu     20.477812    0.000000    0.000000
Cu     -3.839590    9.606082   -2.090008
Cu     15.358359   25.123598   -2.090008
Cu      0.000000   25.123598   -2.090008
Cu     16.638222   22.906811   -2.090008
Cu     -7.679180   25.123598   -2.090008
Cu     17.918085   20.690023   -2.090008
Cu      1.279863   22.906811   -2.090008
Cu     19.197949   18.473234   -2.090008
Cu     -2.559727   11.822870   -2.090008
Cu     20.477812   16.256447   -2.090008
Cu      2.559726   20.690023   -2.090008
Cu     21.757675   14.039658   -2.090008
Cu     -6.399317   22.906811   -2.090008
Cu     23.037538   11.822870   -2.090008
Cu      3.839590   18.473234   -2.090008
Cu     24.317402    9.606082   -2.090008
Cu     -8.959042   18.473234   -2.090008
Cu     25.597265    7.389294   -2.090008
Cu      5.119453   16.256447   -2.090008
Cu     26.877129    5.172505   -2.090008
Cu     -5.119453   20.690023   -2.090008
Cu     28.156992    2.955717   -2.090008
Cu      6.399316   14.039658   -2.090008
Cu     29.436855    0.738929   -2.090008
Cu     -1.279864    9.606082   -2.090008
Cu     12.798632   25.123598   -2.090008
Cu      7.679179   11.822870   -2.090008
Cu     14.078496   22.906811   -2.090008
Cu     -3.839590   18.473234   -2.090008
Cu     15.358359   20.690023   -2.090008
Cu      8.959042    9.606082   -2.090008
Cu     16.638222   18.473234   -2.090008
Cu      1.279863    0.738929   -2.090008
Cu     17.918085   16.256447   -2.090008
Cu     10.238906    7.389294   -2.090008
Cu     19.197949   14.039658   -2.090008
Cu     -2.559727   16.256447   -2.090008
Cu     20.477812   11.822870   -2.090008
Cu     11.518769    5.172505   -2.090008
Cu     21.757675    9.606082   -2.090008
Cu      0.000000    7.389294   -2.090008
Cu     23.037538    7.389294   -2.090008
Cu     12.798632    2.955717   -2.090008
Cu     24.317402    5.172505   -2.090008
Cu     -1.279864   14.039658   -2.090008
Cu     25.597265    2.955717   -2.090008
Cu     14.078496    0.738929   -2.090008
Cu     26.877129    0.738929   -2.090008
Cu     -7.679180   16.256447   -2.090008
Cu     10.238906   25.123598   -2.090008
Cu     -2.559727   25.123598   -2.090008
Cu     11.518769   22.906811   -2.090008
Cu      0.000000   11.822870   -2.090008
Cu     12.798632   20.690023   -2.090008
Cu     -1.279864   22.906811   -2.090008
Cu     14.078496   18.473234   -2.090008
Cu      1.279863    5.172505   -2.090008
Cu     15.358359   16.256447   -2.090008
Cu      0.000000   20.690023   -2.090008
Cu     16.638222   14.039658   -2.090008
Cu      1.279863    9.606082   -2.090008
Cu     17.918085   11.822870   -2.090008
Cu      1.279863   18.473234   -2.090008
Cu     19.197949    9.606082   -2.090008
Cu     -2.559727    7.389294   -2.090008
Cu     20.477812    7.389294   -2.090008
Cu      2.559726   16.256447   -2.090008
Cu     21.757675    5.172505   -2.090008
Cu      2.559726    7.389294   -2.090008
Cu     23.037538    2.955717   -2.090008
Cu      3.839590   14.039658   -2.090008
Cu     24.317402    0.738929   -2.090008
Cu      2.559726    2.955717   -2.090008
Cu      7.679179   25.123598   -2.090008
Cu      5.119453   11.822870   -2.090008
Cu      8.959042   22.906811   -2.090008
Cu      3.839590    5.172505   -2.090008
Cu     10.238906   20.690023   -2.090008
Cu      6.399316    9.606082   -2.090008
Cu     11.518769   18.473234   -2.090008
Cu     -6.399317   14.039658   -2.090008
Cu     12.798632   16.256447   -2.090008
Cu      7.679179    7.389294   -2.090008
Cu     14.078496   14.039658   -2.090008
Cu      5.119453    2.955717   -2.090008
Cu     15.358359   11.822870   -2.090008
Cu      8.959042    5.172505   -2.090008
Cu     16.638222    9.606082   -2.090008
Cu      3.839590    0.738929   -2.090008
Cu     17.918085    7.389294   -2.090008
Cu     10.238906    2.955717   -2.090008
Cu     19.197949    5.172505   -2.090008
Cu      6.399316    0.738929   -2.090008
Cu     20.477812    2.955717   -2.090008
Cu     11.518769    0.738929   -2.090008
Cu     21.757675    0.738929   -2.090008
Cu      0.000000    2.955717   -2.090008
Cu      5.119453   25.123598   -2.090008
Cu     -5.119453   25.123598   -2.090008
Cu      6.399316   22.906811   -2.090008
Cu    -10.238906   25.123598   -2.090008
Cu      7.679179   20.690023   -2.090008
Cu     -3.839590   22.906811   -2.090008
Cu      8.959042   18.473234   -2.090008
Cu    -12.798633   25.123598   -2.090008
Cu     10.238906   16.256447   -2.090008
Cu     -2.559727   20.690023   -2.090008
Cu     11.518769   14.039658   -2.090008
Cu     -8.959042   22.906811   -2.090008
Cu     12.798632   11.822870   -2.090008
Cu     -1.279864   18.473234   -2.090008
Cu     14.078496    9.606082   -2.090008
Cu     -5.119453   11.822870   -2.090008
Cu     15.358359    7.389294   -2.090008
Cu      0.000000   16.256447   -2.090008
Cu     16.638222    5.172505   -2.090008
Cu     -7.679180   20.690023   -2.090008
Cu     17.918085    2.955717   -2.090008
Cu      1.279863   14.039658   -2.090008
Cu     19.197949    0.738929   -2.090008
Cu    -11.518770   22.906811   -2.090008
Cu      2.559726   25.123598   -2.090008
Cu      2.559726   11.822870   -2.090008
Cu      3.839590   22.906811   -2.090008
Cu     -6.399317   18.473234   -2.090008
Cu      5.119453   20.690023   -2.090008
Cu      3.839590    9.606082   -2.090008
Cu      6.399316   18.473234   -2.090008
Cu     -1.279864    5.172505   -2.090008
Cu      7.679179   16.256447   -2.090008
Cu      5.119453    7.389294   -2.090008
Cu      8.959042   14.039658   -2.090008
Cu     -5.119453   16.256447   -2.090008
Cu     10.238906   11.822870   -2.090008
Cu      6.399316    5.172505   -2.090008
Cu     11.518769    9.606082   -2.090008
Cu    -10.238906   20.690023   -2.090008
Cu     12.798632    7.389294   -2.090008
Cu      7.679179    2.955717   -2.090008
Cu     14.078496    5.172505   -2.090008
Cu     -3.839590   14.039658   -2.090008
Cu     15.358359    2.955717   -2.090008
Cu      8.959042    0.738929   -2.090008
Cu     16.638222    0.738929   -2.090008
Cu     14.078496   25.862530   -4.180016
Cu     15.358359   23.645741   -4.180016
Cu     16.638224   21.428953   -4.180016
Cu     17.918085   19.212166   -4.180016
Cu     19.197949   16.995377   -4.180016
Cu     20.477812   14.778588   -4.180016
Cu     21.757675   12.561800   -4.180016
Cu     23.037538   10.345012   -4.180016
Cu     24.317402    8.128224   -4.180016
Cu     25.597265    5.911435   -4.180016
Cu     26.877129    3.694647   -4.180016
Cu     28.156992    1.477859   -4.180016
Cu     11.518769   25.862530   -4.180016
Cu     12.798633   23.645741   -4.180016
Cu     14.078496   21.428953   -4.180016
Cu     15.358359   19.212166   -4.180016
Cu     16.638224   16.995377   -4.180016
Cu     17.918085   14.778588   -4.180016
Cu     19.197949   12.561800   -4.180016
Cu     20.477812   10.345012   -4.180016
Cu     21.757675    8.128224   -4.180016
Cu     23.037538    5.911435   -4.180016
Cu     24.317402    3.694647   -4.180016
Cu     25.597265    1.477859   -4.180016
Cu      8.959042   25.862530   -4.180016
Cu     10.238906   23.645741   -4.180016
Cu     11.518769   21.428953   -4.180016
Cu     12.798633   19.212166   -4.180016
Cu     14.078496   16.995377   -4.180016
Cu     15.358359   14.778588   -4.180016
Cu     16.638224   12.561800   -4.180016
Cu     17.918085   10.345012   -4.180016
Cu     19.197949    8.128224   -4.180016
Cu     20.477812    5.911435   -4.180016
Cu     21.757675    3.694647   -4.180016
Cu     23.037538    1.477859   -4.180016
Cu      6.399316   25.862530   -4.180016
Cu      7.679180   23.645741   -4.180016
Cu      8.959042   21.428953   -4.180016
Cu     10.238906   19.212166   -4.180016
Cu     11.518769   16.995377   -4.180016
Cu     12.798633   14.778588   -4.180016
Cu     14.078496   12.561800   -4.180016
Cu     15.358359   10.345012   -4.180016
Cu     16.638224    8.128224   -4.180016
Cu     17.918085    5.911435   -4.180016
Cu     19.197949    3.694647   -4.180016
Cu     20.477812    1.477859   -4.180016
Cu      3.839590   25.862530   -4.180016
Cu      5.119453   23.645741   -4.180016
Cu      6.399316   21.428953   -4.180016
Cu      7.679180   19.212166   -4.180016
Cu      8.959042   16.995377   -4.180016
Cu     10.238906   14.778588   -4.180016
Cu     11.518769   12.561800   -4.180016
Cu     12.798633   10.345012   -4.180016
Cu     14.078496    8.128224   -4.180016
Cu     15.358359    5.911435   -4.180016
Cu     16.638224    3.694647   -4.180016
Cu     17.918085    1.477859   -4.180016
Cu      1.279863   25.862530   -4.180016
Cu      2.559727   23.645741   -4.180016
Cu      3.839590   21.428953   -4.180016
Cu      5.119453   19.212166   -4.180016
Cu      6.399316   16.995377   -4.180016
Cu      7.679180   14.778588   -4.180016
Cu      8.959042   12.561800   -4.180016
Cu     10.238906   10.345012   -4.180016
Cu     11.518769    8.128224   -4.180016
Cu     12.798633    5.911435   -4.180016
Cu     14.078496    3.694647   -4.180016
Cu     15.358359    1.477859   -4.180016
Cu     -1.279863   25.862530   -4.180016
Cu      0.000000   23.645741   -4.180016
Cu      1.279863   21.428953   -4.180016
Cu      2.559727   19.212166   -4.180016
Cu      3.839590   16.995377   -4.180016
Cu      5.119453   14.778588   -4.180016
Cu      6.399316   12.561800   -4.180016
Cu      7.679180   10.345012   -4.180016
Cu      8.959042    8.128224   -4.180016
Cu     10.238906    5.911435   -4.180016
Cu     11.518769    3.694647   -4.180016
Cu     12.798633    1.477859   -4.180016
Cu     -3.839590   25.862530   -4.180016
Cu     -2.559727   23.645741   -4.180016
Cu     -1.279863   21.428953   -4.180016
Cu      0.000000   19.212166   -4.180016
Cu      1.279863   16.995377   -4.180016
Cu      2.559727   14.778588   -4.180016
Cu      3.839590   12.561800   -4.180016
Cu      5.119453   10.345012   -4.180016
Cu      6.399316    8.128224   -4.180016
Cu      7.679180    5.911435   -4.180016
Cu      8.959042    3.694647   -4.180016
Cu     10.238906    1.477859   -4.180016
Cu     -6.399316   25.862530   -4.180016
Cu     -5.119453   23.645741   -4.180016
Cu     -3.839590   21.428953   -4.180016
Cu     -2.559727   19.212166   -4.180016
Cu     -1.279863   16.995377   -4.180016
Cu      0.000000   14.778588   -4.180016
Cu      1.279863   12.561800   -4.180016
Cu      2.559727   10.345012   -4.180016
Cu      3.839590    8.128224   -4.180016
Cu      5.119453    5.911435   -4.180016
Cu      6.399316    3.694647   -4.180016
Cu      7.679180    1.477859   -4.180016
Cu     -8.959042   25.862530   -4.180016
Cu     -7.679180   23.645741   -4.180016
Cu     -6.399316   21.428953   -4.180016
Cu     -5.119453   19.212166   -4.180016
Cu     -3.839590   16.995377   -4.180016
Cu     -2.559727   14.778588   -4.180016
Cu     -1.279863   12.561800   -4.180016
Cu      0.000000   10.345012   -4.180016
Cu      1.279863    8.128224   -4.180016
Cu      2.559727    5.911435   -4.180016
Cu      3.839590    3.694647   -4.180016
Cu      5.119453    1.477859   -4.180016
Cu    -11.518769   25.862530   -4.180016
Cu    -10.238906   23.645741   -4.180016
Cu     -8.959042   21.428953   -4.180016
Cu     -7.679180   19.212166   -4.180016
Cu     -6.399316   16.995377   -4.180016
Cu     -5.119453   14.778588   -4.180016
Cu     -3.839590   12.561800   -4.180016
Cu     -2.559727   10.345012   -4.180016
Cu     -1.279863    8.128224   -4.180016
Cu      0.000000    5.911435   -4.180016
Cu      1.279863    3.694647   -4.180016
Cu      2.559727    1.477859   -4.180016
Cu    -14.078496   25.862530   -4.180016
Cu    -12.798633   23.645741   -4.180016
Cu    -11.518769   21.428953   -4.180016
Cu    -10.238906   19.212166   -4.180016
Cu     -8.959042   16.995377   -4.180016
Cu     -7.679180   14.778588   -4.180016
Cu     -6.399316   12.561800   -4.180016
Cu     -5.119453   10.345012   -4.180016
Cu     -3.839590    8.128224   -4.180016
Cu     -2.559727    5.911435   -4.180016
Cu     -1.279863    3.694647   -4.180016
Cu      0.000000    1.477859   -4.180016
